# Supplementary material for: Crystal structure of poly[bis­(ammonium) [bis­(μ4-benzene-1,3,5-tri­carboxyl­ato)dizincate] 1-methyl­pyrrolidin-2-one disolvate]
Source: Acta Crystallogr E Crystallogr Commun. 2016 Apr 29;72(Pt 5):764–7. doi: 10.1107/S2056989016007027 (PMC4908521; doi:10.1107/S2056989016007027)
Supplement: Supplementary file 1 [file e-72-00764-sup1.cif]

##############################################################################
#                                                                            #
# This CIF contains the data in a paper accepted for publication in          #
# Acta Crystallographica Section E. It conforms to the requirements of       #
# Notes for Authors for Acta Crystallographica Section E, and has been       #
# peer reviewed under the auspices of the IUCr Commission on Journals.       #
#                                                                            #
# Full details of the Crystallographic Information File format               #
# are given in the paper "The Crystallographic Information File (CIF):       #
# a New Standard Archive File for Crystallography" by S. R. Hall, F. H.      #
# Allen and I. D. Brown [Acta Cryst. (1991), A47, 655-685].                  #
#                                                                            #
# The current version of the core CIF dictionary is obtainable from          #
# ftp://ftp.iucr.org/pub/cif_core.dic.                                       #
#                                                                            #
# Software is freely available for graphical display of the structure(s)     #
# in this CIF. For information consult the CIF software page                 #
# http://www.iucr.org/resources/cif/software.                                #
#                                                                            #
# This file may be used for bona fide research purposes within the           #
# scientific community so long as proper attribution is given to the journal # 
# article from which it was obtained.                                        #
#                                                                            #
##############################################################################
data_I
_audit_creation_method     'SHELXL-2014/7'
_journal_date_recd_electronic     2016-04-19
_journal_date_accepted     2016-04-25
_journal_name_full     'Acta Crystallographica, Section E'
_journal_year     2016
_journal_volume     72
_journal_issue      5
_journal_page_first     764
_journal_page_last     767
_journal_paper_category     GM
_journal_paper_doi     10.1107/S2056989016007027
_journal_coeditor_code     ZL2661
_publ_contact_author_name     'Marina S. Fonari'
_publ_contact_author_address
;
Institute of Applied Physics Academy of Sciences of Moldova,
Academy str. 5, MD2028 Chisinau, Republic of Moldova
;
_publ_contact_author_email     'fonari.xray@gmail.com'
_publ_contact_author_fax     ?
_publ_contact_author_phone     ?
_publ_section_title
;
Crystal structure of poly[bis(ammonium) 
[bis(\m~4~-benzene-1,3,5-tricarboxylato)dizincate]
1-methylpyrrolidin-2-one disolvate]
;
_publ_section_title_footnote     .
loop_
    _publ_author_name
    _publ_author_footnote
    _publ_author_address
    'Ordonez, Carlos' .
;
Department of Biology & Chemistry, New Mexico Highlands University,
Las Vegas, NM 87701
USA
;
    'Fonari, Marina S.' .
;
Institute of Applied Physics
Academy of Sciences of Moldova,
Academy str. 5, MD2028 Chisinau,
Republic of Moldova
;
    'Wei, Qiang' .
;
Department of Biology & Chemistry, New Mexico Highlands University,
Las Vegas, NM 87701
USA
;
    'Timofeeva, Tatiana V.' .
;
Department of Biology & Chemistry, New Mexico Highlands University,
Las Vegas, NM 87701
USA
;
_publ_section_synopsis
;
The title three-dimensional metal--organic framework (MOF) material features an
anionic framework constructed from Zn^2+^ cations and
benzene-1,3,5-tricarboxylate (BTC) organic anions. Charge balance is achieved
by outer sphere ammonium cations formed by degradation of
di-<i>n</i>-butylamine in the solvothermal synthesis of the material.
;
_chemical_name_systematic
;
Poly[bis(ammonium) [bis(\m~4~-benzene-1,3,5-tricarboxylato)dizincate]
1-methylpyrrolidin-2-one disolvate]
;
_chemical_name_common     ?
_chemical_formula_moiety     '2(H4 N +), C18 H6 O12 Zn2 2-, 2(C5 H9 N O)'
_chemical_formula_sum     'C28 H32 N4 O14 Zn2'
_chemical_formula_iupac     '(N H4)2 [Zn2 (C9 H3 O6)2], 2C5 H9 N O'
_chemical_formula_weight     779.31
_chemical_melting_point     ?
_shelx_space_group_comment
;
The symmetry employed for this shelxl refinement is uniquely defined
by the following loop, which should always be used as a source of
symmetry information in preference to the above space-group names.
They are only intended as comments.
;
_space_group_crystal_system     monoclinic
_space_group_name_H-M_alt     'P n'
_space_group_name_Hall     'P -2yac'
loop_
    _space_group_symop_operation_xyz
    'x, y, z'
    'x+1/2, -y, z+1/2'
_cell_length_a     9.470(4)
_cell_length_b     12.351(5)
_cell_length_c     13.575(5)
_cell_angle_alpha     90
_cell_angle_beta     94.327(5)
_cell_angle_gamma     90
_cell_volume     1583.2(10)
_cell_formula_units_Z     2
_cell_measurement_reflns_used     3722
_cell_measurement_theta_min     4.28
_cell_measurement_theta_max     26.15
_cell_measurement_temperature     100(2)
_exptl_crystal_description     prism
_exptl_crystal_colour     colorless
_exptl_crystal_size_max     0.450
_exptl_crystal_size_mid     0.350
_exptl_crystal_size_min     0.250
_exptl_crystal_density_diffrn     1.635
_exptl_crystal_density_meas     ?
_exptl_crystal_density_method     ?
_exptl_crystal_F_000     800
_exptl_absorpt_coefficient_mu     1.591
_exptl_absorpt_correction_type     multi-scan
_exptl_absorpt_process_details
;
(SADABS; Bruker, 2009)
;
_shelx_estimated_absorpt_T_min     0.535
_shelx_estimated_absorpt_T_max     0.692
_exptl_absorpt_correction_T_min     0.628
_exptl_absorpt_correction_T_max     0.784
_exptl_special_details     ?
_diffrn_ambient_temperature     100(2)
_diffrn_radiation_type     MoK\a
_diffrn_radiation_wavelength     0.71073
_diffrn_measurement_device_type     'Bruker SMART APEXII CCD area-detector'
_diffrn_measurement_method     'phi and omega scans'
_diffrn_detector_area_resol_mean     ?
_diffrn_reflns_number     13257
_diffrn_reflns_av_R_equivalents     0.0381
_diffrn_reflns_theta_min     4.279
_diffrn_reflns_theta_max     25.993
_diffrn_reflns_theta_full     25.242
_diffrn_measured_fraction_theta_max     0.995
_diffrn_measured_fraction_theta_full     0.995
_diffrn_reflns_limit_h_min     -11
_diffrn_reflns_limit_h_max     11
_diffrn_reflns_limit_k_min     -15
_diffrn_reflns_limit_k_max     15
_diffrn_reflns_limit_l_min     -16
_diffrn_reflns_limit_l_max     16
_refine_special_details
;
 Refined as a 2-component inversion twin.
;
_reflns_number_total     6013
_reflns_number_gt     5263
_reflns_threshold_expression     'I > 2\s(I)'
_refine_ls_structure_factor_coef     Fsqd
_refine_ls_matrix_type     full
_refine_ls_R_factor_all     0.0408
_refine_ls_R_factor_gt     0.0330
_refine_ls_wR_factor_gt     0.0639
_refine_ls_wR_factor_ref     0.0676
_refine_ls_goodness_of_fit_ref     0.994
_refine_ls_restrained_S_all     0.977
_refine_ls_number_reflns     6013
_refine_ls_number_parameters     525
_refine_ls_number_restraints     236
_refine_ls_hydrogen_treatment     mixed
_refine_ls_weighting_scheme     calc
_refine_ls_weighting_details
                      'w=1/[\s^2^(Fo^2^)+(0.0290P)^2^] where P=(Fo^2^+2Fc^2^)/3'
_atom_sites_solution_hydrogens     mixed
_atom_sites_solution_primary     ?
_atom_sites_solution_secondary     ?
_refine_ls_shift/su_max     0.002
_refine_ls_shift/su_mean     0.000
_refine_diff_density_max     0.380
_refine_diff_density_min     -0.334
_refine_ls_extinction_method     none
_refine_ls_extinction_coef     .
_refine_ls_abs_structure_details
;
 Refined as an inversion twin.
;
_refine_ls_abs_structure_Flack     0.102(18)
loop_
    _atom_type_symbol
    _atom_type_description
    _atom_type_scat_dispersion_real
    _atom_type_scat_dispersion_imag
    _atom_type_scat_source
    'C' 'C' 0.0033 0.0016
                         'International Tables Vol C Tables 4.2.6.8 and 6.1.1.4'
    'H' 'H' 0.0000 0.0000
                         'International Tables Vol C Tables 4.2.6.8 and 6.1.1.4'
    'N' 'N' 0.0061 0.0033
                         'International Tables Vol C Tables 4.2.6.8 and 6.1.1.4'
    'O' 'O' 0.0106 0.0060
                         'International Tables Vol C Tables 4.2.6.8 and 6.1.1.4'
    'Zn' 'Zn' 0.2839 1.4301
                         'International Tables Vol C Tables 4.2.6.8 and 6.1.1.4'
_computing_data_collection
;
APEX2  (Bruker, 2014)
;
_computing_cell_refinement
;
SAINT-Plus (Bruker, 2009)
;
_computing_data_reduction
;
SAINT-Plus (Bruker, 2009)
;
_computing_structure_solution
;
SHELXTL (Sheldrick, 2008)
;
_computing_structure_refinement
;
SHELXL2014 (Sheldrick, 2015)
;
_computing_molecular_graphics
;
ORTEP-3 for Windows (Farrugia, 2012)
;
_computing_publication_material
;
publCIF (Westrip, 2010)
;
loop_
    _atom_site_type_symbol
    _atom_site_label
    _atom_site_fract_x
    _atom_site_fract_y
    _atom_site_fract_z
    _atom_site_U_iso_or_equiv
    _atom_site_adp_type
    _atom_site_calc_flag
    _atom_site_occupancy
    _atom_site_disorder_assembly
    _atom_site_disorder_group
    Zn Zn1 0.89147(5) 0.67955(5) 0.05911(4) 0.00955(18) Uani d 1 . .
    Zn Zn2 0.62372(5) 0.81579(5) 0.17921(4) 0.00980(19) Uani d 1 . .
    O O1 0.9514(6) 0.8118(3) 0.1336(4) 0.0115(12) Uani d 1 . .
    O O2 0.8070(6) 0.8139(3) 0.2567(4) 0.0138(12) Uani d 1 . .
    O O3 0.8606(5) 0.5625(4) 0.1496(3) 0.0156(11) Uani d 1 . .
    O O4 1.0719(5) 0.5942(4) 0.2254(4) 0.0213(11) Uani d 1 . .
    O O5 0.7069(6) 0.6839(3) -0.0140(4) 0.0126(12) Uani d 1 . .
    O O6 0.5633(6) 0.6808(3) 0.1113(4) 0.0129(12) Uani d 1 . .
    O O7 0.6608(5) 0.9254(4) 0.0835(3) 0.0139(10) Uani d 1 . .
    O O8 0.4502(5) 0.8860(4) 0.0057(4) 0.0224(12) Uani d 1 . .
    O O9 0.4623(5) 0.8233(3) 0.2583(4) 0.0127(12) Uani d 1 . .
    O O10 0.5241(4) 0.9792(3) 0.3323(3) 0.0177(10) Uani d 1 . .
    O O11 1.0529(6) 0.6840(3) -0.0191(4) 0.0134(12) Uani d 1 . .
    O O12 0.9855(4) 0.5564(3) -0.1286(3) 0.0193(10) Uani d 1 . .
    O O13 0.2466(6) 0.0795(4) 0.1181(3) 0.0482(14) Uani d 1 . .
    C C1 0.9235(8) 0.8327(5) 0.2208(6) 0.0115(16) Uani d 1 . .
    C C2 1.0366(7) 0.8843(5) 0.2878(5) 0.0127(15) Uani d 1 . .
    C C3 1.1771(7) 0.8723(5) 0.2683(5) 0.0110(15) Uani d 1 . .
    H H3 1.2011 0.8307 0.2132 0.013 Uiso calc 1 . .
    C C4 1.2836(7) 0.9213(5) 0.3297(5) 0.0115(14) Uani d 1 . .
    C C5 1.2461(7) 0.9836(5) 0.4080(5) 0.0113(14) Uani d 1 . .
    H H5 1.3177 1.0186 0.4492 0.014 Uiso calc 1 . .
    C C6 1.1059(7) 0.9959(5) 0.4271(5) 0.0134(15) Uani d 1 . .
    C C7 0.9997(8) 0.9460(5) 0.3666(5) 0.0120(15) Uani d 1 . .
    H H7 0.9031 0.9544 0.3795 0.014 Uiso calc 1 . .
    C C8 0.9530(7) 0.5524(5) 0.2213(5) 0.0128(15) Uani d 1 . .
    C C9 0.9120(7) 0.4837(5) 0.3048(5) 0.0134(15) Uani d 1 . .
    C C10 0.7684(8) 0.4637(5) 0.3179(5) 0.0129(14) Uani d 1 . .
    H H10 0.6968 0.4899 0.2710 0.015 Uiso calc 1 . .
    C C11 1.0130(8) 0.4415(6) 0.3723(6) 0.0147(15) Uani d 1 . .
    H H11 1.1102 0.4529 0.3628 0.018 Uiso calc 1 . .
    C C12 0.5904(8) 0.6637(5) 0.0231(6) 0.0113(16) Uani d 1 . .
    C C13 0.4770(7) 0.6170(5) -0.0465(5) 0.0097(15) Uani d 1 . .
    C C14 0.3341(7) 0.6340(5) -0.0316(5) 0.0114(15) Uani d 1 . .
    H H14 0.3079 0.6720 0.0251 0.014 Uiso calc 1 . .
    C C15 0.2317(7) 0.5949(5) -0.1000(5) 0.0108(14) Uani d 1 . .
    C C16 0.5650(8) 0.9342(6) 0.0106(6) 0.0158(16) Uani d 1 . .
    C C17 0.4354(7) 0.9100(5) 0.3065(5) 0.0109(14) Uani d 1 . .
    C C18 1.0761(7) 0.6109(5) -0.0831(5) 0.0133(14) Uani d 1 . .
    C C19 0.2289(7) 0.1747(5) 0.0954(5) 0.0292(14) Uani d 1 . .
    C C20 0.1892(9) 0.2178(6) -0.0067(5) 0.0386(17) Uani d 1 . .
    H H20A 0.0926 0.1944 -0.0305 0.046 Uiso calc 1 . .
    H H20B 0.2569 0.1927 -0.0539 0.046 Uiso calc 1 . .
    C C21 0.1961(8) 0.3402(6) 0.0056(6) 0.0429(18) Uani d 1 . .
    H H21A 0.2857 0.3690 -0.0170 0.051 Uiso calc 1 . .
    H H21B 0.1157 0.3754 -0.0328 0.051 Uiso calc 1 . .
    C C22 0.1882(8) 0.3598(5) 0.1150(6) 0.0431(19) Uani d 1 . .
    H H22A 0.2520 0.4195 0.1385 0.052 Uiso calc 1 . .
    H H22B 0.0903 0.3774 0.1306 0.052 Uiso calc 1 . .
    C C23 0.2518(9) 0.2404(6) 0.2649(5) 0.0419(18) Uani d 1 . .
    H H23A 0.1586 0.2397 0.2918 0.063 Uiso calc 1 . .
    H H23B 0.3087 0.2996 0.2952 0.063 Uiso calc 1 . .
    H H23C 0.2997 0.1713 0.2796 0.063 Uiso calc 1 . .
    N N1 0.2347(6) 0.2561(4) 0.1594(4) 0.0314(13) Uani d 1 . .
    N N2 0.6628(5) 0.0862(4) 0.4962(4) 0.0220(11) Uani d 1 . .
    H H1N 0.628(7) 0.062(5) 0.438(3) 0.033 Uiso d 1 . .
    H H2N 0.749(4) 0.105(5) 0.483(5) 0.033 Uiso d 1 . .
    H H3N 0.620(6) 0.145(4) 0.515(5) 0.033 Uiso d 1 . .
    H H4N 0.687(7) 0.036(4) 0.539(4) 0.033 Uiso d 1 . .
    N N3 0.3320(5) 0.6331(4) 0.3316(4) 0.0197(11) Uani d 1 . .
    H H5N 0.249(4) 0.624(5) 0.302(4) 0.029 Uiso d 1 . .
    H H6N 0.369(6) 0.683(4) 0.296(4) 0.029 Uiso d 1 . .
    H H7N 0.393(6) 0.580(4) 0.328(4) 0.029 Uiso d 1 . .
    H H8N 0.326(7) 0.660(5) 0.392(3) 0.029 Uiso d 1 . .
    C C1S 0.3028(9) 0.7644(7) 0.5883(6) 0.030(2) Uani d 0.903(8) A 1
    C C2S 0.3572(11) 0.8553(9) 0.6562(9) 0.032(2) Uani d 0.903(8) A 1
    H H2S1 0.3523 0.9255 0.6209 0.038 Uiso calc 0.903(8) A 1
    H H2S2 0.4565 0.8417 0.6812 0.038 Uiso calc 0.903(8) A 1
    C C3S 0.2619(8) 0.8556(6) 0.7391(5) 0.0324(17) Uani d 0.903(8) A 1
    H H3S1 0.3059 0.8161 0.7970 0.039 Uiso calc 0.903(8) A 1
    H H3S2 0.2409 0.9306 0.7592 0.039 Uiso calc 0.903(8) A 1
    C C4S 0.1267(13) 0.7981(13) 0.6975(11) 0.036(2) Uani d 0.903(8) A 1
    H H4S1 0.0865 0.7520 0.7481 0.043 Uiso calc 0.903(8) A 1
    H H4S2 0.0541 0.8506 0.6717 0.043 Uiso calc 0.903(8) A 1
    C C5S 0.0917(12) 0.6515(11) 0.5659(10) 0.059(3) Uani d 0.903(8) A 1
    H H5S1 0.0244 0.6870 0.5178 0.089 Uiso calc 0.903(8) A 1
    H H5S2 0.0396 0.6105 0.6132 0.089 Uiso calc 0.903(8) A 1
    H H5S3 0.1522 0.6022 0.5313 0.089 Uiso calc 0.903(8) A 1
    N N1S 0.1793(8) 0.7334(6) 0.6184(5) 0.0355(18) Uani d 0.903(8) A 1
    O O1S 0.3602(7) 0.7270(8) 0.5180(5) 0.034(2) Uani d 0.903(8) A 1
    C C1P 0.258(6) 0.737(6) 0.557(4) 0.034(4) Uani d 0.097(8) A 2
    C C2P 0.130(9) 0.665(7) 0.572(8) 0.037(5) Uani d 0.097(8) A 2
    H H2P1 0.0741 0.6512 0.5091 0.045 Uiso calc 0.097(8) A 2
    H H2P2 0.1604 0.5951 0.6025 0.045 Uiso calc 0.097(8) A 2
    C C3P 0.046(5) 0.730(5) 0.641(5) 0.038(5) Uani d 0.097(8) A 2
    H H3P1 -0.0295 0.7714 0.6038 0.046 Uiso calc 0.097(8) A 2
    H H3P2 0.0018 0.6813 0.6884 0.046 Uiso calc 0.097(8) A 2
    C C4P 0.153(10) 0.806(13) 0.696(9) 0.035(4) Uani d 0.097(8) A 2
    H H4P1 0.1800 0.7795 0.7637 0.042 Uiso calc 0.097(8) A 2
    H H4P2 0.1148 0.8802 0.6996 0.042 Uiso calc 0.097(8) A 2
    C C5P 0.392(9) 0.875(8) 0.650(8) 0.029(9) Uani d 0.097(8) A 2
    H H5P1 0.4522 0.8697 0.5945 0.043 Uiso calc 0.097(8) A 2
    H H5P2 0.4478 0.8561 0.7115 0.043 Uiso calc 0.097(8) A 2
    H H5P3 0.3577 0.9499 0.6548 0.043 Uiso calc 0.097(8) A 2
    N N1P 0.272(5) 0.802(4) 0.635(4) 0.032(3) Uani d 0.097(8) A 2
    O O1P 0.337(7) 0.732(8) 0.490(4) 0.037(10) Uani d 0.097(8) A 2
loop_
    _atom_site_aniso_label
    _atom_site_aniso_U_11
    _atom_site_aniso_U_22
    _atom_site_aniso_U_33
    _atom_site_aniso_U_12
    _atom_site_aniso_U_13
    _atom_site_aniso_U_23
    Zn1 0.0067(4) 0.0131(4) 0.0089(4) -0.0007(3) 0.0011(3) 0.0001(3)
    Zn2 0.0068(4) 0.0136(4) 0.0091(4) -0.0013(3) 0.0008(3) -0.0002(3)
    O1 0.011(3) 0.016(3) 0.008(3) -0.0017(17) 0.000(2) -0.0005(18)
    O2 0.007(3) 0.019(3) 0.015(3) -0.0018(18) -0.002(2) 0.0015(19)
    O3 0.014(3) 0.020(2) 0.013(3) -0.0026(19) -0.002(2) 0.007(2)
    O4 0.013(3) 0.026(3) 0.024(3) -0.0063(19) -0.001(2) 0.013(2)
    O5 0.011(3) 0.019(3) 0.008(3) 0.0001(19) 0.001(2) -0.0017(18)
    O6 0.014(3) 0.014(3) 0.011(3) 0.0023(17) 0.000(2) -0.0006(18)
    O7 0.011(3) 0.018(2) 0.013(3) 0.0013(19) 0.000(2) 0.0035(19)
    O8 0.011(3) 0.029(3) 0.027(3) -0.005(2) -0.001(2) 0.013(2)
    O9 0.005(3) 0.014(3) 0.019(3) 0.0011(17) 0.003(2) -0.0007(19)
    O10 0.010(2) 0.021(2) 0.022(2) -0.0048(17) 0.0041(17) -0.0047(18)
    O11 0.015(3) 0.017(3) 0.009(3) -0.0019(18) 0.007(2) -0.0046(18)
    O12 0.007(2) 0.022(2) 0.029(3) -0.0042(18) 0.0008(18) -0.010(2)
    O13 0.083(4) 0.022(3) 0.036(3) 0.008(2) -0.015(3) 0.001(2)
    C1 0.009(4) 0.008(3) 0.017(4) 0.003(3) 0.000(3) 0.000(3)
    C2 0.007(4) 0.014(3) 0.017(4) 0.000(3) 0.003(3) -0.001(3)
    C3 0.013(4) 0.009(3) 0.011(4) -0.002(3) -0.002(3) 0.002(3)
    C4 0.011(3) 0.011(3) 0.013(3) -0.001(2) 0.001(3) 0.003(3)
    C5 0.009(3) 0.013(3) 0.011(3) -0.003(2) -0.005(2) 0.001(2)
    C6 0.014(4) 0.012(3) 0.013(4) 0.000(3) -0.001(3) 0.000(3)
    C7 0.009(4) 0.012(3) 0.015(4) -0.001(3) 0.002(3) -0.002(3)
    C8 0.012(4) 0.015(3) 0.011(3) 0.002(3) 0.001(3) 0.001(3)
    C9 0.012(4) 0.014(3) 0.014(4) 0.000(3) 0.003(3) -0.001(3)
    C10 0.011(3) 0.013(3) 0.016(3) -0.004(2) 0.002(2) 0.001(3)
    C11 0.009(4) 0.018(3) 0.017(4) -0.003(3) 0.001(3) 0.001(3)
    C12 0.010(4) 0.011(3) 0.012(4) 0.000(3) -0.006(3) 0.004(3)
    C13 0.011(4) 0.011(3) 0.007(4) -0.001(3) -0.002(3) -0.001(3)
    C14 0.009(4) 0.014(3) 0.013(4) 0.003(3) 0.007(3) -0.001(3)
    C15 0.007(3) 0.010(3) 0.015(3) 0.001(2) 0.002(3) -0.002(3)
    C16 0.012(4) 0.016(3) 0.020(4) 0.003(3) 0.005(3) 0.004(3)
    C17 0.011(3) 0.016(3) 0.006(3) 0.004(3) 0.000(2) -0.001(2)
    C18 0.011(3) 0.013(3) 0.016(3) 0.000(2) 0.002(2) 0.006(3)
    C19 0.039(4) 0.026(3) 0.022(3) 0.009(3) 0.002(3) -0.003(3)
    C20 0.050(5) 0.040(4) 0.028(4) 0.013(4) 0.010(3) 0.002(3)
    C21 0.036(4) 0.044(5) 0.047(5) 0.001(3) -0.002(3) 0.020(4)
    C22 0.043(5) 0.017(3) 0.069(5) 0.005(3) 0.001(4) -0.002(4)
    C23 0.053(5) 0.047(5) 0.025(4) -0.009(4) 0.001(3) -0.014(3)
    N1 0.045(4) 0.021(3) 0.029(3) -0.001(2) 0.008(3) -0.003(2)
    N2 0.018(3) 0.019(3) 0.028(3) 0.005(2) -0.001(2) -0.011(2)
    N3 0.014(3) 0.018(3) 0.027(3) 0.001(2) -0.001(2) 0.003(2)
    C1S 0.026(4) 0.034(4) 0.029(4) 0.005(3) 0.002(3) 0.007(4)
    C2S 0.032(5) 0.032(5) 0.030(4) 0.002(4) -0.001(4) -0.002(4)
    C3S 0.034(4) 0.034(4) 0.029(4) 0.004(3) 0.003(3) -0.002(3)
    C4S 0.032(5) 0.040(4) 0.034(4) 0.007(4) 0.007(4) 0.002(4)
    C5S 0.053(7) 0.063(7) 0.059(6) -0.016(6) -0.012(6) -0.015(5)
    N1S 0.028(4) 0.041(4) 0.039(4) -0.001(3) 0.005(3) 0.000(3)
    O1S 0.032(4) 0.041(4) 0.030(4) 0.010(3) -0.005(3) -0.008(4)
    C1P 0.028(8) 0.038(8) 0.035(8) 0.004(8) 0.000(8) 0.004(8)
    C2P 0.031(9) 0.042(9) 0.038(9) -0.002(9) 0.001(9) 0.000(9)
    C3P 0.033(8) 0.042(8) 0.039(8) -0.002(8) 0.005(8) 0.002(8)
    C4P 0.031(7) 0.039(7) 0.034(7) 0.003(7) 0.005(7) 0.001(7)
    C5P 0.031(15) 0.033(15) 0.022(15) 0.005(15) -0.004(15) -0.003(14)
    N1P 0.030(6) 0.035(6) 0.032(6) 0.004(6) 0.001(6) 0.001(6)
    O1P 0.041(17) 0.038(16) 0.032(17) 0.017(16) -0.006(16) -0.001(17)
_geom_special_details
;
 All esds (except the esd in the dihedral angle between two l.s. planes)
 are estimated using the full covariance matrix.  The cell esds are taken
 into account individually in the estimation of esds in distances, angles
 and torsion angles; correlations between esds in cell parameters are only
 used when they are defined by crystal symmetry.  An approximate (isotropic)
 treatment of cell esds is used for estimating esds involving l.s. planes.
;
loop_
    _geom_bond_atom_site_label_1
    _geom_bond_atom_site_label_2
    _geom_bond_site_symmetry_2
    _geom_bond_distance
    _geom_bond_publ_flag
    Zn1 O3 . 1.933(5) ?
    Zn1 O11 . 1.927(5) ?
    Zn1 O5 . 1.944(5) ?
    Zn1 O1 . 1.982(5) ?
    Zn2 O7 . 1.926(5) ?
    Zn2 O9 . 1.935(5) ?
    Zn2 O2 . 1.960(5) ?
    Zn2 O6 . 1.969(5) ?
    O1 C1 . 1.259(9) ?
    O2 C1 . 1.261(9) ?
    O3 C8 . 1.265(8) ?
    O4 C8 . 1.237(8) ?
    O5 C12 . 1.272(9) ?
    O6 C12 . 1.261(9) ?
    O7 C16 . 1.296(8) ?
    O8 C16 . 1.237(8) ?
    O9 C17 . 1.290(7) ?
    O10 C17 . 1.231(7) ?
    O11 C18 . 1.283(8) ?
    O12 C18 . 1.222(8) ?
    O13 C19 . 1.224(7) ?
    C1 C2 . 1.494(10) ?
    C2 C7 . 1.381(9) ?
    C2 C3 . 1.384(9) ?
    C3 C4 . 1.397(9) ?
    C3 H3 . 0.9500 ?
    C4 C5 . 1.380(9) ?
    C4 C17 1_655 1.501(9) ?
    C5 C6 . 1.381(9) ?
    C5 H5 . 0.9500 ?
    C6 C7 . 1.392(10) ?
    C6 C16 2_575 1.500(10) ?
    C7 H7 . 0.9500 ?
    C8 C9 . 1.490(9) ?
    C9 C11 . 1.376(10) ?
    C9 C10 . 1.407(9) ?
    C10 C15 2_565 1.395(9) ?
    C10 H10 . 0.9500 ?
    C11 C13 2_565 1.382(9) ?
    C11 H11 . 0.9500 ?
    C12 C13 . 1.492(10) ?
    C13 C11 2_464 1.382(9) ?
    C13 C14 . 1.400(9) ?
    C14 C15 . 1.378(9) ?
    C14 H14 . 0.9500 ?
    C15 C10 2_464 1.395(9) ?
    C15 C18 1_455 1.521(9) ?
    C16 C6 2_474 1.500(10) ?
    C17 C4 1_455 1.501(9) ?
    C18 C15 1_655 1.521(9) ?
    C19 N1 . 1.327(7) ?
    C19 C20 . 1.505(9) ?
    C20 C21 . 1.522(9) ?
    C20 H20A . 0.9900 ?
    C20 H20B . 0.9900 ?
    C21 C22 . 1.513(11) ?
    C21 H21A . 0.9900 ?
    C21 H21B . 0.9900 ?
    C22 N1 . 1.469(8) ?
    C22 H22A . 0.9900 ?
    C22 H22B . 0.9900 ?
    C23 N1 . 1.443(9) ?
    C23 H23A . 0.9800 ?
    C23 H23B . 0.9800 ?
    C23 H23C . 0.9800 ?
    N2 H1N . 0.88(3) ?
    N2 H2N . 0.88(3) ?
    N2 H3N . 0.88(3) ?
    N2 H4N . 0.86(3) ?
    N3 H5N . 0.86(3) ?
    N3 H6N . 0.87(3) ?
    N3 H7N . 0.88(3) ?
    N3 H8N . 0.89(3) ?
    C1S O1S . 1.223(11) ?
    C1S N1S . 1.325(8) ?
    C1S C2S . 1.517(14) ?
    C2S C3S . 1.495(13) ?
    C2S H2S1 . 0.9900 ?
    C2S H2S2 . 0.9900 ?
    C3S C4S . 1.533(13) ?
    C3S H3S1 . 0.9900 ?
    C3S H3S2 . 0.9900 ?
    C4S N1S . 1.457(11) ?
    C4S H4S1 . 0.9900 ?
    C4S H4S2 . 0.9900 ?
    C5S N1S . 1.459(11) ?
    C5S H5S1 . 0.9800 ?
    C5S H5S2 . 0.9800 ?
    C5S H5S3 . 0.9800 ?
    C1P O1P . 1.22(3) ?
    C1P N1P . 1.33(3) ?
    C1P C2P . 1.52(3) ?
    C2P C3P . 1.50(3) ?
    C2P H2P1 . 0.9900 ?
    C2P H2P2 . 0.9900 ?
    C3P C4P . 1.53(3) ?
    C3P H3P1 . 0.9900 ?
    C3P H3P2 . 0.9900 ?
    C4P N1P . 1.46(3) ?
    C4P H4P1 . 0.9900 ?
    C4P H4P2 . 0.9900 ?
    C5P N1P . 1.46(3) ?
    C5P H5P1 . 0.9800 ?
    C5P H5P2 . 0.9800 ?
    C5P H5P3 . 0.9800 ?
loop_
    _geom_angle_atom_site_label_1
    _geom_angle_atom_site_label_2
    _geom_angle_atom_site_label_3
    _geom_angle_site_symmetry_1
    _geom_angle_site_symmetry_3
    _geom_angle
    _geom_angle_publ_flag
    O3 Zn1 O11 . . 122.4(2) ?
    O3 Zn1 O5 . . 99.9(2) ?
    O11 Zn1 O5 . . 116.0(2) ?
    O3 Zn1 O1 . . 110.1(2) ?
    O11 Zn1 O1 . . 92.8(2) ?
    O5 Zn1 O1 . . 116.7(2) ?
    O7 Zn2 O9 . . 122.16(19) ?
    O7 Zn2 O2 . . 99.8(2) ?
    O9 Zn2 O2 . . 114.1(2) ?
    O7 Zn2 O6 . . 109.9(2) ?
    O9 Zn2 O6 . . 94.9(2) ?
    O2 Zn2 O6 . . 117.1(2) ?
    C1 O1 Zn1 . . 125.2(5) ?
    C1 O2 Zn2 . . 123.8(5) ?
    C8 O3 Zn1 . . 115.7(4) ?
    C12 O5 Zn1 . . 124.5(5) ?
    C12 O6 Zn2 . . 120.9(5) ?
    C16 O7 Zn2 . . 114.9(4) ?
    C17 O9 Zn2 . . 121.0(4) ?
    C18 O11 Zn1 . . 122.4(4) ?
    O1 C1 O2 . . 125.3(7) ?
    O1 C1 C2 . . 117.9(7) ?
    O2 C1 C2 . . 116.8(7) ?
    C7 C2 C3 . . 120.7(6) ?
    C7 C2 C1 . . 119.7(7) ?
    C3 C2 C1 . . 119.6(6) ?
    C2 C3 C4 . . 120.1(6) ?
    C2 C3 H3 . . 120.0 ?
    C4 C3 H3 . . 120.0 ?
    C5 C4 C3 . . 119.0(7) ?
    C5 C4 C17 . 1_655 121.3(6) ?
    C3 C4 C17 . 1_655 119.6(6) ?
    C4 C5 C6 . . 120.9(6) ?
    C4 C5 H5 . . 119.6 ?
    C6 C5 H5 . . 119.6 ?
    C7 C6 C5 . . 120.2(6) ?
    C7 C6 C16 . 2_575 119.0(6) ?
    C5 C6 C16 . 2_575 120.8(6) ?
    C2 C7 C6 . . 119.2(7) ?
    C2 C7 H7 . . 120.4 ?
    C6 C7 H7 . . 120.4 ?
    O4 C8 O3 . . 124.6(6) ?
    O4 C8 C9 . . 119.5(6) ?
    O3 C8 C9 . . 115.9(6) ?
    C11 C9 C10 . . 118.6(7) ?
    C11 C9 C8 . . 120.9(7) ?
    C10 C9 C8 . . 120.4(6) ?
    C15 C10 C9 2_565 . 119.6(6) ?
    C15 C10 H10 2_565 . 120.2 ?
    C9 C10 H10 . . 120.2 ?
    C13 C11 C9 2_565 . 121.9(7) ?
    C13 C11 H11 2_565 . 119.0 ?
    C9 C11 H11 . . 119.0 ?
    O5 C12 O6 . . 126.0(7) ?
    O5 C12 C13 . . 115.4(7) ?
    O6 C12 C13 . . 118.5(7) ?
    C11 C13 C14 2_464 . 119.6(6) ?
    C11 C13 C12 2_464 . 119.9(7) ?
    C14 C13 C12 . . 120.5(6) ?
    C15 C14 C13 . . 119.3(6) ?
    C15 C14 H14 . . 120.4 ?
    C13 C14 H14 . . 120.4 ?
    C14 C15 C10 . 2_464 121.0(6) ?
    C14 C15 C18 . 1_455 119.6(6) ?
    C10 C15 C18 2_464 1_455 119.4(6) ?
    O8 C16 O7 . . 124.3(7) ?
    O8 C16 C6 . 2_474 120.8(7) ?
    O7 C16 C6 . 2_474 114.9(6) ?
    O10 C17 O9 . . 124.3(6) ?
    O10 C17 C4 . 1_455 121.3(6) ?
    O9 C17 C4 . 1_455 114.4(6) ?
    O12 C18 O11 . . 125.5(6) ?
    O12 C18 C15 . 1_655 120.2(6) ?
    O11 C18 C15 . 1_655 114.2(6) ?
    O13 C19 N1 . . 124.4(6) ?
    O13 C19 C20 . . 126.3(6) ?
    N1 C19 C20 . . 109.3(6) ?
    C19 C20 C21 . . 104.2(6) ?
    C19 C20 H20A . . 110.9 ?
    C21 C20 H20A . . 110.9 ?
    C19 C20 H20B . . 110.9 ?
    C21 C20 H20B . . 110.9 ?
    H20A C20 H20B . . 108.9 ?
    C22 C21 C20 . . 105.2(6) ?
    C22 C21 H21A . . 110.7 ?
    C20 C21 H21A . . 110.7 ?
    C22 C21 H21B . . 110.7 ?
    C20 C21 H21B . . 110.7 ?
    H21A C21 H21B . . 108.8 ?
    N1 C22 C21 . . 103.1(5) ?
    N1 C22 H22A . . 111.1 ?
    C21 C22 H22A . . 111.1 ?
    N1 C22 H22B . . 111.1 ?
    C21 C22 H22B . . 111.1 ?
    H22A C22 H22B . . 109.1 ?
    N1 C23 H23A . . 109.5 ?
    N1 C23 H23B . . 109.5 ?
    H23A C23 H23B . . 109.5 ?
    N1 C23 H23C . . 109.5 ?
    H23A C23 H23C . . 109.5 ?
    H23B C23 H23C . . 109.5 ?
    C19 N1 C23 . . 123.0(6) ?
    C19 N1 C22 . . 113.3(5) ?
    C23 N1 C22 . . 122.1(6) ?
    H1N N2 H2N . . 101(6) ?
    H1N N2 H3N . . 113(6) ?
    H2N N2 H3N . . 107(6) ?
    H1N N2 H4N . . 115(6) ?
    H2N N2 H4N . . 97(6) ?
    H3N N2 H4N . . 120(6) ?
    H5N N3 H6N . . 103(6) ?
    H5N N3 H7N . . 117(6) ?
    H6N N3 H7N . . 102(6) ?
    H5N N3 H8N . . 111(6) ?
    H6N N3 H8N . . 107(6) ?
    H7N N3 H8N . . 115(6) ?
    O1S C1S N1S . . 125.9(9) ?
    O1S C1S C2S . . 127.0(9) ?
    N1S C1S C2S . . 107.1(7) ?
    C1S C2S C3S . . 105.2(7) ?
    C1S C2S H2S1 . . 110.7 ?
    C3S C2S H2S1 . . 110.7 ?
    C1S C2S H2S2 . . 110.7 ?
    C3S C2S H2S2 . . 110.7 ?
    H2S1 C2S H2S2 . . 108.8 ?
    C4S C3S C2S . . 104.9(7) ?
    C4S C3S H3S1 . . 110.8 ?
    C2S C3S H3S1 . . 110.8 ?
    C4S C3S H3S2 . . 110.8 ?
    C2S C3S H3S2 . . 110.8 ?
    H3S1 C3S H3S2 . . 108.8 ?
    N1S C4S C3S . . 101.7(7) ?
    N1S C4S H4S1 . . 111.4 ?
    C3S C4S H4S1 . . 111.4 ?
    N1S C4S H4S2 . . 111.4 ?
    C3S C4S H4S2 . . 111.4 ?
    H4S1 C4S H4S2 . . 109.3 ?
    N1S C5S H5S1 . . 109.5 ?
    N1S C5S H5S2 . . 109.5 ?
    H5S1 C5S H5S2 . . 109.5 ?
    N1S C5S H5S3 . . 109.5 ?
    H5S1 C5S H5S3 . . 109.5 ?
    H5S2 C5S H5S3 . . 109.5 ?
    C1S N1S C5S . . 122.2(8) ?
    C1S N1S C4S . . 115.4(8) ?
    C5S N1S C4S . . 121.8(8) ?
    O1P C1P N1P . . 126(4) ?
    O1P C1P C2P . . 128(4) ?
    N1P C1P C2P . . 106(3) ?
    C3P C2P C1P . . 104(3) ?
    C3P C2P H2P1 . . 110.9 ?
    C1P C2P H2P1 . . 110.9 ?
    C3P C2P H2P2 . . 111.0 ?
    C1P C2P H2P2 . . 111.0 ?
    H2P1 C2P H2P2 . . 109.0 ?
    C4P C3P C2P . . 105(3) ?
    C4P C3P H3P1 . . 110.7 ?
    C2P C3P H3P1 . . 110.7 ?
    C4P C3P H3P2 . . 110.7 ?
    C2P C3P H3P2 . . 110.7 ?
    H3P1 C3P H3P2 . . 108.8 ?
    C3P C4P N1P . . 102(3) ?
    C3P C4P H4P1 . . 111.3 ?
    N1P C4P H4P1 . . 111.3 ?
    C3P C4P H4P2 . . 111.3 ?
    N1P C4P H4P2 . . 111.3 ?
    H4P1 C4P H4P2 . . 109.2 ?
    N1P C5P H5P1 . . 109.5 ?
    N1P C5P H5P2 . . 109.5 ?
    H5P1 C5P H5P2 . . 109.5 ?
    N1P C5P H5P3 . . 109.5 ?
    H5P1 C5P H5P3 . . 109.5 ?
    H5P2 C5P H5P3 . . 109.5 ?
    C1P N1P C5P . . 122(4) ?
    C1P N1P C4P . . 116(3) ?
    C5P N1P C4P . . 122(4) ?
loop_
    _geom_hbond_atom_site_label_D
    _geom_hbond_atom_site_label_H
    _geom_hbond_atom_site_label_A
    _geom_hbond_site_symmetry_A
    _geom_hbond_distance_DH
    _geom_hbond_distance_HA
    _geom_hbond_distance_DA
    _geom_hbond_angle_DHA
    N3 H8N O1P . 0.89(3) 1.60(7) 2.47(6) 167(7)
    N3 H8N O1S . 0.89(3) 1.91(3) 2.779(9) 166(6)
    N3 H7N O12 2_465 0.88(3) 1.97(4) 2.786(6) 154(6)
    N3 H6N O9 . 0.87(3) 2.03(3) 2.867(7) 161(6)
    N3 H5N O4 1_455 0.86(3) 1.94(3) 2.800(7) 174(6)
    N2 H4N O13 2 0.86(3) 1.85(3) 2.713(7) 173(6)
    N2 H3N O11 2_465 0.88(3) 2.24(4) 3.025(7) 148(6)
    N2 H3N O1 2_465 0.88(3) 2.41(5) 3.104(7) 136(6)
    N2 H2N O8 2_565 0.88(3) 1.91(4) 2.737(7) 156(6)
    N2 H1N O10 1_545 0.88(3) 1.97(3) 2.825(7) 163(6)
_shelx_hkl_file
;
  -2   0   0  283.98   11.63
   2   0   0  284.55   11.32
   3   0   0   -0.15    1.85
  -3   0   0   -0.09    1.90
   4   0   0  555.31   22.33
  -4   0   0  544.45   22.65
   5   0   0    1.99    2.72
  -5   0   0    3.19    3.30
   6   0   0  164.20   14.14
  -6   0   0  180.41   15.16
  -7   0   0    2.42    4.22
   7   0   0   -0.27    3.66
  -8   0   0  168.73   20.27
   8   0   0  124.03   17.03
  -9   0   0    7.52    6.15
   9   0   0    0.75    4.66
  10   0   0   18.21    9.39
 -10   0   0   30.12   11.55
  11   0   0    4.31    7.00
 -11   0   0   -3.99    6.84
   2   1   0 1060.19   28.71
  -2   1   0 1054.92   29.21
   2  -1   0 1046.03   28.67
   2   1   0 1021.63   28.78
   3   1   0  695.15   23.12
  -3   1   0  619.55   22.61
   3  -1   0  724.06   23.11
  -3  -1   0  568.80   22.10
  -4   1   0  139.27   10.85
   4   1   0  150.53   11.02
  -4  -1   0  147.86   10.93
   4  -1   0  134.82   10.31
  -5   1   0  313.83   18.18
   5  -1   0  324.82   17.84
   5   1   0  364.93   18.87
  -5  -1   0  306.90   17.99
   6  -1   0  590.49   27.45
  -6   1   0  596.72   28.26
   6   1   0  549.66   26.99
  -6  -1   0  629.88   28.87
   7  -1   0  932.33   38.89
  -7   1   0 1005.66   41.03
  -7  -1   0 1036.58   41.02
   7   1   0  785.12   36.85
   8   1   0   69.41   13.01
  -8  -1   0   34.96   10.40
  -8   1   0   43.09   11.14
   8  -1   0   57.28   11.66
   9  -1   0    2.96    5.08
  -9   1   0    5.77    6.82
   9   1   0    2.15    5.76
  -9  -1   0    4.02    5.79
 -10   1   0  170.97   23.61
  10   1   0  170.54   22.67
 -10  -1   0  126.35   20.69
  10  -1   0  203.45   25.19
 -11  -1   0  448.62   34.20
  11   1   0  406.84   31.78
 -11   1   0  414.18   33.18
  11  -1   0  461.65   33.94
   2   2   0  496.08   17.16
   2   2   0  520.32   17.78
   2  -2   0  510.45   17.38
  -2   2   0  510.82   17.79
   3   2   0   46.61    6.65
  -3   2   0   16.86    4.41
   3  -2   0   38.26    5.83
   3   2   0   38.46    5.71
   4  -2   0 1055.05   34.72
  -4   2   0 1149.57   36.48
  -4  -2   0 1071.49   35.62
   4   2   0 1035.52   35.02
   5   2   0 1345.75   44.74
   5  -2   0 1336.63   44.11
  -5  -2   0 1426.34   45.99
  -5   2   0 1425.48   45.93
   6  -2   0   39.12    8.67
  -6   2   0   74.09   12.11
  -6  -2   0   64.18   10.93
   6   2   0   45.09    8.75
  -7   2   0   11.58    6.06
  -7  -2   0   10.23    6.07
   7   2   0   17.52    6.57
   7  -2   0    4.94    4.75
  -8  -2   0   18.19    7.81
  -8   2   0   26.48    9.46
   8   2   0   24.69    6.90
   8  -2   0   15.59    6.95
   9   2   0  251.03   26.51
  -9   2   0  301.25   24.55
  -9  -2   0  245.38   26.37
   9  -2   0  242.88   25.71
  10  -2   0   59.29   13.92
 -10   2   0   58.62   14.34
  10   2   0   48.98   12.81
 -10  -2   0   38.76   12.28
  11  -2   0  187.54   25.39
 -11  -2   0  195.06   27.16
 -11   2   0  213.81   28.26
  11   2   0  231.92   28.21
   0  -3   0   50.41    6.13
  -1  -3   0  933.02   27.64
   1  -3   0  923.88   26.44
   1   3   0  973.76   27.17
   1  -3   0  959.38   27.68
   2  -3   0   62.42    7.10
   2   3   0   58.64    6.56
   2  -3   0   58.80    6.48
   2   3   0   62.34    6.97
  -2   3   0   39.02    5.58
  -2  -3   0   59.70    6.86
   3  -3   0   39.07    5.37
   3  -3   0   36.47    5.88
   3   3   0   36.30    6.23
  -3   3   0   36.78    6.66
  -3  -3   0   33.65    5.04
   3   3   0   46.83    7.00
   4   3   0  330.13   17.73
   4   3   0  336.82   17.31
  -4   3   0  390.61   18.92
   4  -3   0  321.82   16.98
  -4  -3   0  359.18   14.27
   4  -3   0  359.92   13.59
  -5   3   0  140.68   15.05
   5  -3   0  142.85    8.41
  -5  -3   0  141.42   15.31
   5  -3   0  143.14   12.18
   5   3   0  118.74   13.11
  -5  -3   0  135.55    8.22
   6  -3   0 2620.46   76.08
  -6   3   0 2530.49   76.39
   6   3   0 2570.03   76.17
  -6  -3   0 2657.21   77.16
  -6  -3   0 2741.40   62.93
   7   3   0  124.91   15.77
  -7   3   0  116.76   16.01
   7  -3   0  116.10   15.35
  -7  -3   0  102.19   14.93
  -8  -3   0   46.97   11.68
   8  -3   0   55.62   11.80
  -8   3   0   48.73   12.75
   8   3   0   45.44   10.98
  -9   3   0   29.71   11.45
   9   3   0   10.22    7.13
   9  -3   0   23.68    8.98
  -9  -3   0   24.56    9.42
 -10  -3   0  367.60   30.00
  10   3   0  373.77   29.49
 -10   3   0  381.19   29.34
  10  -3   0  405.17   29.85
 -11   3   0    1.00    7.60
  11  -3   0   18.94    9.74
  11   3   0    5.23    8.97
 -11  -3   0    3.79    8.40
   0  -4   0 1177.27   35.36
   0   4   0 1206.44   32.29
   0   4   0 1208.85   33.82
   1  -4   0   69.23    7.17
   1   4   0   78.80    7.80
   1   4   0   71.06    5.74
   1  -4   0   74.93    8.39
  -1  -4   0   56.41    7.36
  -1   4   0   58.87    6.43
   2   4   0   89.42    7.88
   2   4   0   91.82    7.36
   2  -4   0   98.71    7.71
  -2  -4   0   86.94    7.65
  -2   4   0   90.85    7.59
   2  -4   0   95.57    7.79
   3  -4   0   93.84    7.85
   3  -4   0   89.02    9.79
   3   4   0   83.18    8.99
   3   4   0  106.99   10.87
  -3   4   0  105.33    9.06
  -3  -4   0  114.07    8.52
  -4  -4   0   99.10    8.22
   4  -4   0   74.40    9.38
   4  -4   0   86.99    7.31
  -4   4   0   90.96   11.47
   4   4   0   87.67   10.77
   4   4   0  103.06   11.70
  -5   4   0  979.92   37.56
   5   4   0  997.90   37.27
  -5  -4   0  984.91   30.73
   5  -4   0 1019.43   30.26
   5   4   0  955.88   36.32
   5  -4   0 1006.88   36.89
  -6   4   0    1.86    4.21
   6   4   0    2.10    3.70
  -6  -4   0   -0.52    3.03
   6  -4   0    1.49    3.63
  -6  -4   0    0.23    2.58
   7   4   0  497.67   28.01
   7  -4   0  540.79   28.40
  -7  -4   0  467.44   27.38
  -7   4   0  459.17   27.92
  -8  -4   0   96.04   15.45
  -8   4   0   89.59   15.39
   8  -4   0  100.29   15.94
   8   4   0   85.19   14.59
  -9  -4   0  868.70   43.30
   9  -4   0  800.71   41.06
  -9   4   0  797.64   42.34
   9   4   0  789.14   41.27
  10  -4   0   11.67    7.58
  10   4   0   27.09   10.67
 -10  -4   0   31.37   12.23
 -10   4   0   19.90    8.93
 -11  -4   0    8.89    9.48
  11   4   0    1.06    7.25
 -11   4   0   -4.07    7.94
  11  -4   0    2.94    6.58
   0  -5   0   42.78    7.06
   0   5   0   58.12    6.59
   0   5   0   39.75    6.38
   1  -5   0  134.67    9.41
   1  -5   0  163.84   11.23
   1   5   0  128.80    8.51
  -1   5   0  159.01    9.47
   1   5   0  160.84   10.22
  -1  -5   0  154.63   11.09
   2  -5   0  779.68   27.83
   2   5   0  806.10   26.15
  -2   5   0  802.00   26.89
  -2  -5   0  791.88   28.45
   2  -5   0  782.19   27.04
   2   5   0  731.99   26.84
   3  -5   0   61.99    8.65
   3   5   0   96.37   11.27
   3   5   0   92.72   10.49
  -3  -5   0   84.23   10.10
   3  -5   0   65.03    8.72
  -3   5   0   67.45    9.09
  -4  -5   0  219.38   13.36
   4  -5   0  211.65   12.56
   4   5   0  190.41   13.86
   4   5   0  176.48   12.94
   4  -5   0  198.75   13.88
  -4   5   0  206.76   14.31
   5   5   0  194.34   15.30
   5  -5   0  192.98   14.62
   5   5   0  200.99   14.91
  -5   5   0  192.17   15.43
  -5  -5   0  204.52   12.85
   5  -5   0  213.64   12.71
   6  -5   0 1178.57   35.72
  -6   5   0 1149.12   45.00
  -6  -5   0 1170.77   36.88
   6   5   0 1123.08   43.76
   6  -5   0 1177.55   43.72
   7  -5   0  634.26   32.38
   7   5   0  619.31   32.39
  -7   5   0  673.02   34.11
  -7  -5   0  643.34   32.87
   8  -5   0  470.89   29.21
   8   5   0  476.41   29.64
  -8   5   0  494.83   31.20
  -8  -5   0  477.37   29.85
  -9  -5   0  145.83   20.87
   9  -5   0  104.95   17.22
  -9   5   0   77.40   15.66
   9   5   0  148.10   20.87
 -10  -5   0  319.60   27.92
 -10   5   0  371.02   29.93
  10  -5   0  270.99   29.03
  10   5   0  304.60   31.02
 -11  -5   0   91.95   20.49
  11   5   0   82.00   18.32
  11  -5   0  123.74   21.28
 -11   5   0  101.53   19.97
   0   6   0 1135.29   35.87
   0  -6   0 1119.70   38.16
   0   6   0 1129.42   33.46
   1   6   0  461.70   19.96
  -1   6   0  446.19   18.51
   1   6   0  453.18   18.10
   1  -6   0  485.69   22.03
  -1  -6   0  439.88   21.44
   2  -6   0  161.26   12.39
   2   6   0  169.56   11.02
  -2   6   0  175.70   11.56
  -2  -6   0  195.79   13.61
   2   6   0  169.53   12.06
   2  -6   0  166.98   11.80
   3   6   0  195.59   13.52
   3   6   0  188.82   12.61
   3  -6   0  184.88   13.10
  -3  -6   0  183.39   13.33
   3  -6   0  191.04   13.15
  -3   6   0  172.91   12.56
   4   6   0  847.08   32.37
  -4   6   0  875.10   33.61
  -4  -6   0  905.53   32.83
   4   6   0  897.36   34.33
   4  -6   0  854.87   31.34
   4  -6   0  833.99   32.83
   5   6   0   22.97    6.87
  -5  -6   0   31.94    6.98
  -5   6   0   20.27    7.07
   5   6   0   35.68    8.43
   5  -6   0   23.79    6.89
   5  -6   0   32.27    6.79
   6   6   0  189.54   19.93
  -6  -6   0  174.07   13.12
   6  -6   0  185.23   13.06
   6   6   0  206.57   17.19
   6  -6   0  170.72   18.38
  -6   6   0  206.85   17.28
   7   6   0  190.01   20.96
  -7   6   0  163.27   20.17
   7  -6   0  181.83   19.76
  -7  -6   0  184.72   21.49
  -8  -6   0  185.98   22.86
  -8   6   0  136.57   19.60
   8   6   0  148.97   20.51
   8  -6   0  111.42   16.93
  -9  -6   0    5.15    7.12
   9  -6   0   12.54    7.47
  -9   6   0   -9.26    6.58
   9   6   0   30.10   10.30
 -10   6   0  203.05   26.59
 -10  -6   0  255.21   29.66
  10  -6   0  215.35   25.62
  10   6   0  264.80   29.39
   0   7   0   88.26   10.78
   0   7   0   77.91    8.78
   0  -7   0   89.93   12.66
  -1   7   0 1785.03   51.55
  -1   7   0 1721.43   48.80
   1  -7   0 1724.13   54.29
   1   7   0 1747.41   51.27
  -1  -7   0 1704.61   54.22
   1   7   0 1739.65   48.45
  -2   7   0  210.60   13.58
   2   7   0  235.78   13.79
   2  -7   0  280.39   15.99
   2   7   0  239.76   15.38
  -2  -7   0  236.56   16.45
   2  -7   0  268.54   16.95
  -3  -7   0 1843.56   57.30
   3  -7   0 1869.56   55.89
   3   7   0 1844.88   56.58
   3   7   0 1922.38   54.61
  -3   7   0 1848.62   55.06
   3  -7   0 1893.88   57.13
  -4   7   0   53.38    9.38
   4   7   0   78.85   11.42
   4   7   0   58.62   10.64
   4  -7   0   56.54    9.16
  -4  -7   0   59.03   10.25
   4  -7   0   75.47   10.91
   5  -7   0   68.61   10.92
   5   7   0   84.14   13.17
   5  -7   0   62.89   10.01
  -5   7   0   77.35   12.11
   5   7   0   63.97   10.95
  -5  -7   0   87.23   11.78
  -6   7   0  152.88   18.90
   6   7   0  139.63   17.69
   6   7   0  197.63   20.58
  -6  -7   0  152.41   13.46
   6  -7   0  154.60   13.27
   6  -7   0  143.48   17.05
  -7  -7   0  108.17   15.83
  -7   7   0  106.99   16.51
   7   7   0  104.05   15.99
   7  -7   0  109.71   16.58
  -8   7   0   46.88   12.02
   8  -7   0   68.46   14.44
   8   7   0   51.93   12.75
  -8  -7   0   41.47   11.46
  -9  -7   0  -12.57    4.88
   9   7   0    4.88    8.01
   9  -7   0   -3.05    5.77
  -9   7   0   10.57    8.46
 -10   7   0   21.79   11.04
 -10  -7   0    2.46    7.42
  10   7   0   17.18   11.29
  10  -7   0    4.69    8.18
   0  -8   0 2196.93   67.02
   0   8   0 2158.15   62.67
   0   8   0 2197.30   59.81
   1   8   0   98.21   10.83
  -1  -8   0   94.54   13.23
   1   8   0   89.69   11.23
   1  -8   0   74.70   11.45
  -1   8   0   93.31   11.77
  -1   8   0  108.27   11.31
   2   8   0  160.48   13.71
  -2   8   0  179.56   13.13
   2  -8   0  176.45   15.11
   2   8   0  166.20   12.33
  -2  -8   0  191.20   15.55
   2  -8   0  186.23   13.89
   3  -8   0   10.11    5.55
  -3   8   0   28.98    7.10
  -3  -8   0   10.62    5.96
   3   8   0   28.46    6.93
   3  -8   0   23.91    6.60
   3   8   0   20.31    6.72
  -4  -8   0  531.30   27.13
   4  -8   0  527.46   26.65
   4   8   0  546.19   25.54
   4   8   0  543.67   27.68
  -4   8   0  538.69   26.26
   4  -8   0  531.87   26.62
  -5  -8   0   49.41    9.88
  -5   8   0   57.85   10.98
   5  -8   0   54.48   11.00
   5   8   0   43.22   10.14
   5  -8   0   32.35    8.12
   5   8   0   53.69   10.20
   6   8   0   86.92   13.89
  -6   8   0   95.37   14.70
   6  -8   0   73.54   11.69
   6   8   0   69.65   12.72
   6  -8   0   99.10   14.81
  -6  -8   0   71.18   11.78
   7   8   0  212.21   23.07
   7   8   0  189.36   21.30
   7  -8   0  177.82   20.48
  -7   8   0  176.99   21.10
   8   8   0  296.26   24.69
   8  -8   0  260.77   22.69
  -8  -8   0  259.98   26.96
  -8   8   0  284.75   28.85
   9   8   0   33.60   11.55
  -9   8   0   29.98   11.71
  -9  -8   0   34.71   12.19
   9  -8   0   49.62   13.28
   0  -9   0   48.56   10.36
   0   9   0   73.89   11.10
   0   9   0   54.23    8.44
  -1  -9   0  723.89   33.94
  -1   9   0  703.14   30.31
   1  -9   0  708.67   33.23
  -1   9   0  679.91   27.87
   1   9   0  754.07   28.33
   1   9   0  700.26   30.27
   2   9   0  224.00   16.63
  -2  -9   0  194.64   16.93
  -2   9   0  165.59   13.34
   2  -9   0  191.26   16.90
  -2   9   0  175.10   15.19
   2   9   0  199.46   14.17
  -3  -9   0  220.21   18.53
   3   9   0  215.83   17.06
  -3   9   0  204.39   15.12
   3   9   0  212.91   15.44
   3  -9   0  204.73   17.53
   3  -9   0  209.92   16.30
   4   9   0    5.94    5.47
   4  -9   0    0.52    5.04
  -4  -9   0    5.42    5.64
   4  -9   0   -0.65    4.04
  -4   9   0    9.88    4.61
   4   9   0   12.78    6.19
   5  -9   0  199.54   17.39
   5  -9   0  201.16   21.14
   5   9   0  158.35   18.43
  -5   9   0  222.39   18.31
   5   9   0  188.44   19.11
  -5  -9   0  204.59   17.55
   6   9   0  229.95   19.42
   6  -9   0  266.41   20.57
   6  -9   0  246.58   18.67
  -6  -9   0  241.57   19.10
  -6   9   0  213.76   22.48
  -7   9   0  193.68   22.93
   7  -9   0  160.46   20.07
   7   9   0  143.54   20.42
   7   9   0  152.89   20.49
  -7  -9   0  177.86   19.44
  -8   9   0   54.81   14.15
  -8  -9   0   40.41   12.41
   8   9   0   42.95   12.99
   8  -9   0   38.12   11.80
  -9  -9   0   -0.74    7.49
   9  -9   0    4.56    8.11
   9   9   0   10.84    9.85
  -9   9   0   25.03   11.78
   0  10   0  170.36   17.73
   0 -10   0  152.88   19.30
   0  10   0  138.58   12.14
   1  10   0  492.61   23.15
   1 -10   0  485.37   28.69
  -1 -10   0  498.26   29.27
  -1  10   0  458.84   25.23
   1  10   0  479.40   25.42
  -1  10   0  502.96   23.71
   2  10   0  115.05   15.31
  -2  10   0   97.29   12.23
   2 -10   0  103.48   15.41
  -2 -10   0  113.33   16.45
   2  10   0   91.15   11.80
  -2  10   0   91.85   13.47
   3  10   0  342.03   22.55
  -3  10   0  330.90   20.65
  -3 -10   0  365.21   25.16
   3  10   0  354.86   20.89
   3 -10   0  329.22   21.54
   3 -10   0  335.18   23.81
  -4 -10   0  103.32   15.77
   4  10   0  129.95   16.85
  -4  10   0  124.61   15.89
   4 -10   0  133.09   17.71
   4  10   0  177.98   18.35
   4 -10   0  131.88   16.62
   5  10   0  283.22   20.73
  -5  10   0  289.81   21.53
  -5 -10   0  314.31   23.07
   5  10   0  302.29   22.58
   5 -10   0  314.11   22.84
   5 -10   0  296.97   22.44
  -6 -10   0  102.62   15.62
  -6  10   0  111.56   16.39
   6  10   0  127.83   17.24
   6 -10   0   81.17   13.60
   6 -10   0   91.20   14.93
   6  10   0  102.82   17.13
  -7 -10   0   78.46   13.94
   7 -10   0   66.75   14.74
  -7  10   0  108.10   17.51
   7  10   0   89.34   16.37
   7  10   0   97.77   17.72
  -8 -10   0   10.05    8.56
   8 -10   0   18.19    9.47
   8  10   0    7.55    8.59
  -8  10   0    1.21    8.76
   0  11   0   86.84   11.93
   0  11   0  154.39   17.98
   0 -11   0  163.64   20.77
   1 -11   0  114.02   17.64
   1  11   0  138.98   15.01
  -1 -11   0  130.67   18.48
  -1  11   0  129.58   14.49
   1  11   0  131.21   16.76
  -1  11   0  149.39   17.57
  -2  11   0  197.63   16.49
  -2  11   0  211.88   17.99
   2 -11   0  259.18   26.42
   2  11   0  252.54   17.40
   2  11   0  248.85   19.47
  -2 -11   0  193.67   22.68
  -3 -11   0   42.00   11.88
  -3  11   0   48.95   11.19
   3  11   0   50.26    9.99
   3  11   0   45.17   11.02
  -3  11   0   46.25    9.72
   3 -11   0   41.34   11.38
  -4 -11   0    6.75    6.80
  -4  11   0    3.50    5.78
   4  11   0    3.50    5.78
   4 -11   0   -0.81    4.98
   4  11   0   -1.98    4.89
   4 -11   0    5.89    6.83
  -5  11   0   68.60   13.31
   5  11   0   59.70   13.06
   5 -11   0   90.49   15.37
   5 -11   0   77.94   14.56
  -5 -11   0   42.39   11.27
   5  11   0   94.15   14.78
   6  11   0  976.11   43.03
  -6 -11   0  969.78   44.74
   6 -11   0  981.64   45.96
   6  11   0  993.64   46.75
  -6  11   0  974.46   44.90
   7  11   0   41.37   12.37
  -7  11   0   41.69   13.52
   7 -11   0   34.50   11.70
  -7 -11   0   60.24   13.61
   7  11   0   22.88   10.60
  -8  11   0  102.68   19.68
   8 -11   0   89.43   17.59
   8  11   0  141.26   21.55
   0 -12   0  297.58   29.86
   0  12   0  248.25   20.15
   1  12   0  194.78   20.61
   1 -12   0  238.40   26.32
  -1  12   0  220.18   19.04
  -1 -12   0  252.68   27.90
  -2  12   0   12.35    7.39
   2 -12   0   11.80    8.30
  -2 -12   0    4.97    6.63
   2  12   0    0.94    5.94
  -3 -12   0   39.64   11.47
  -3  12   0   43.59   10.76
   3  12   0   36.34   10.66
   3 -12   0   19.59    9.59
  -3  12   0   44.89    9.95
  -4  12   0   81.70   13.37
   4 -12   0   99.99   17.55
  -4  12   0   88.39   15.37
  -4 -12   0  102.05   17.26
   4  12   0   92.92   15.68
  -5 -12   0  184.52   23.01
   5 -12   0  194.48   22.80
   5 -12   0  247.19   26.73
  -5  12   0  274.82   21.91
   5  12   0  205.77   23.82
  -6  12   0  177.87   22.36
   6 -12   0  176.31   22.09
  -6 -12   0  177.54   22.82
   6  12   0  185.64   24.08
   6 -12   0  183.10   23.24
   7 -12   0   86.56   17.77
   7  12   0   76.84   17.22
  -7  12   0   76.28   16.60
  -7 -12   0   52.24   14.06
   0 -13   0    0.57    6.86
  -1 -13   0  113.56   19.52
   1 -13   0   87.45   17.40
  -2 -13   0  104.54   19.24
   2 -13   0   65.99   14.88
   2  13   0   94.91   17.31
   3  13   0   51.27   13.23
   3 -13   0   73.63   16.23
  -3 -13   0   75.81   16.60
   4 -13   0   22.75   10.48
   4  13   0   50.58   13.07
  -4 -13   0   27.13   10.86
   5 -13   0   97.74   18.06
  -5 -13   0   95.24   17.75
   6 -13   0  121.66   19.81
  -6 -13   0  103.08   19.09
   6 -13   0  139.12   21.80
   6  13   0  116.36   20.18
   0 -14   0  432.20   33.46
   1 -14   0    9.16    8.56
  -1 -14   0   -7.59    6.38
  -2 -14   0   66.67   15.93
   2 -14   0   57.20   15.28
   3 -14   0   11.42    9.48
  -3 -14   0    5.81    8.93
   4 -14   0   52.13   14.34
   0 -15   0   28.47   11.84
  -1 -15   0  187.55   26.13
   2 -15   0   36.37   14.24
  -2 -15   0   28.61   13.86
 -11   0   1  571.39   38.99
  11   0  -1  525.41   36.04
  10   0  -1   -0.52    5.96
 -10   0   1    5.70    7.91
   9   0  -1    4.71    5.21
  -9   0   1    1.90    5.30
   8   0  -1    0.64    4.30
  -8   0   1   10.89    5.10
  -7   0   1 1600.80   55.48
   7   0  -1 1559.36   54.13
  -6   0   1   -1.64    3.13
   6   0  -1    4.85    3.91
   5   0  -1  487.93   22.69
  -5   0   1  491.64   23.29
   4   0  -1    0.07    2.29
  -4   0   1    0.84    2.39
  -3   0   1 6102.04  137.32
   3   0  -1 5887.21  135.92
   2   0  -1   -3.89    1.46
   2   0  -1   -2.48    1.75
  -2   0  -1   -5.83    1.59
   2   0   1   -5.02    1.73
   3   0   1 2748.96   69.99
  -3   0  -1 2932.52   70.99
   4   0   1    0.39    2.49
  -4   0  -1    0.72    2.28
  -5   0  -1 1503.95   48.09
   5   0   1 1507.38   47.26
  -6   0  -1    2.34    3.79
   6   0   1   -1.74    3.00
  -7   0  -1  387.96   24.24
   7   0   1  409.61   24.61
  -8   0  -1    0.48    5.26
   8   0   1    2.68    4.69
  -9   0  -1  142.69   20.07
   9   0   1  178.53   21.88
 -10   0  -1   -0.34    4.82
  10   0   1   -4.80    5.46
 -11   0  -1  107.26   19.42
  11   0   1   95.33   17.99
 -11  -1   1    2.30    7.98
  11  -1  -1   -5.12    5.00
 -11   1   1    9.44    7.91
  11   1  -1   11.35    7.57
  10  -1  -1  182.26   23.56
 -10   1   1  130.18   21.02
  10   1  -1  149.33   21.31
 -10  -1   1  163.55   23.17
   9  -1  -1   71.67   14.12
  -9   1   1   93.60   16.37
   9   1  -1   84.13   15.20
  -9  -1   1   64.18   14.02
  -8   1   1  106.41   15.78
   8   1  -1  127.94   17.13
  -8  -1   1  109.48   16.60
   8  -1  -1  119.77   16.45
   7   1  -1   35.44    8.95
   7  -1  -1   32.48    8.03
  -7   1   1   40.11    9.72
  -7  -1   1   33.85    8.85
  -6  -1   1  896.59   36.50
   6   1  -1  859.42   35.48
   6  -1  -1  955.13   36.32
  -6   1   1  938.33   37.13
   5  -1  -1  896.71   33.77
  -5   1   1  976.78   35.27
  -5  -1   1  981.45   35.87
   5   1  -1 1000.49   35.14
   4  -1  -1 1184.28   37.65
  -4   1   1 1201.51   38.35
  -4  -1   1 1273.75   39.49
  -3   1   1    9.82    3.68
   3   1  -1   13.33    3.81
   3   1  -1   22.47    4.70
   3  -1  -1   18.02    4.41
   2  -1  -1 2443.15   59.30
  -2   1   1 2466.71   59.20
   2   1  -1 2506.52   58.77
   2  -1   1 2555.08   62.12
  -2   1  -1 2631.05   63.68
   2   1   1 2639.52   63.52
  -2  -1  -1 2723.26   62.86
   3  -1   1  264.76   12.84
  -3   1  -1  272.89   13.64
   3   1   1  271.55   13.49
  -3  -1  -1  259.70   13.06
  -4   1  -1 1717.97   50.10
   4   1   1 1631.74   49.08
   4  -1   1 1808.56   49.74
  -4  -1  -1 1710.49   49.64
  -5  -1  -1   70.89   10.06
   5   1   1  113.09   12.67
   5  -1   1  103.01   11.86
  -5   1  -1   97.69   12.30
   6   1   1    4.41    4.59
  -6  -1  -1    5.16    4.22
   6  -1   1   -2.07    3.20
  -6   1  -1    2.95    4.28
   7   1   1   27.51    7.89
   7  -1   1   15.10    6.43
  -7   1  -1   18.34    7.24
  -7  -1  -1    5.21    4.62
  -8  -1  -1   99.73   16.19
  -8   1  -1  109.22   17.36
   8  -1   1   70.47   12.72
   9   1   1   19.98    9.06
   9  -1   1   21.13    8.27
  -9  -1  -1   28.21    8.34
  -9   1  -1   21.77    9.19
 -10   1  -1    4.99    7.44
  10  -1   1   -0.66    5.71
 -10  -1  -1    3.31    7.33
  10   1   1    7.35    7.30
 -11  -1  -1  174.18   25.55
 -11   1  -1  135.58   22.99
  11  -1   1  152.01   22.49
  11   1   1  164.04   24.16
 -11  -2   1  149.50   23.89
 -11   2   1  216.35   28.01
  11   2  -1  222.77   27.66
  11  -2  -1  237.47   29.07
 -10   2   1   77.03   16.24
  10   2  -1   22.57    9.67
  10  -2  -1   43.15   13.21
 -10  -2   1   29.43   12.10
  -9   2   1   29.91    9.86
   9   2  -1   33.44    9.93
   9  -2  -1   26.30    9.28
  -9  -2   1   25.19    9.57
  -8   2   1   39.92   10.60
  -8  -2   1   56.61   12.15
   8   2  -1   47.51   11.23
   8  -2  -1   22.81    8.32
  -7  -2   1  372.68   23.77
  -7   2   1  341.94   22.93
   7   2  -1  422.52   24.54
   7  -2  -1  392.23   23.59
  -6   2   1 1149.35   41.86
   6  -2  -1 1134.54   40.84
   6   2  -1  901.11   38.01
  -6  -2   1 1184.08   42.75
   5  -2  -1   65.74    9.97
   5   2  -1   66.00    9.51
  -5   2   1   68.65    9.80
   4   2  -1  911.42   30.36
   4   2  -1  835.12   30.33
  -4   2   1  830.55   30.01
   4  -2  -1  859.95   30.43
   3  -2  -1 1267.81   37.75
   3   2  -1 1302.64   37.24
  -3   2   1 1320.13   37.75
   3   2  -1 1324.65   38.24
   2   2  -1  606.79   19.95
   2   2  -1  568.93   18.62
   2  -2  -1  560.59   19.41
  -2   2   1  601.79   19.13
   1   2   1 2421.50   58.15
   2   2   1 3124.76   73.59
  -2   2  -1 2932.68   73.21
   2   2   1 3063.89   71.15
   2  -2   1 3082.08   71.31
  -3   2  -1  546.53   21.44
   3  -2   1  541.86   19.95
  -3  -2  -1  538.00   20.32
   3   2   1  547.50   21.33
  -4  -2  -1   69.70    8.88
   4   2   1   85.45   10.08
   4  -2   1   88.56    9.91
  -4   2  -1  110.90   12.22
  -5  -2  -1  924.84   34.47
   5   2   1  915.64   34.62
  -5   2  -1  944.86   35.37
   5  -2   1  904.77   33.45
   6  -2   1 1489.54   50.01
  -6   2  -1 1513.91   51.73
   6   2   1 1515.08   51.35
  -6  -2  -1 1510.23   51.11
   7  -2   1  194.44   16.38
  -7   2  -1  159.94   18.81
   7   2   1  175.56   19.10
  -7  -2  -1  169.39   18.63
   8   2   1   98.50   15.36
  -8   2  -1   57.34   12.40
   8  -2   1   82.70   13.79
  -8  -2  -1   99.02   16.38
   9   2   1   19.60    8.77
   9  -2   1   25.32    8.88
  -9   2  -1   12.04    8.52
  -9  -2  -1   24.01    9.51
 -10   2  -1  497.49   34.46
  10   2   1  416.23   31.05
 -10  -2  -1  442.23   32.39
  10  -2   1  439.21   30.93
  11  -2   1  116.87   20.32
 -11  -2  -1   81.13   18.23
  11   2   1  100.94   19.75
 -11   2  -1  114.68   22.28
 -11  -3   1    2.14    9.60
 -11   3   1   -6.97    6.54
  11   3  -1    5.90    9.04
  11  -3  -1    1.72    6.18
 -10   3   1   84.40   17.71
  10  -3  -1   67.13   14.30
 -10  -3   1   57.31   14.45
  10   3  -1   56.86   14.58
   9  -3  -1  330.74   25.11
  -9  -3   1  241.98   26.48
  -9   3   1  282.70   23.93
   9   3  -1  260.19   26.79
   8  -3  -1   23.00    8.35
  -8   3   1   11.49    7.10
   8   3  -1   28.73    9.19
  -8  -3   1   17.67    8.29
  -7  -3   1   12.12    6.21
   7  -3  -1   25.89    7.71
   7   3  -1   12.06    5.96
  -7   3   1   17.34    7.44
  -6  -3   1  312.78   12.72
   6   3  -1  295.23   19.21
  -6  -3   1  371.58   21.78
  -6   3   1  323.27   20.23
   6  -3  -1  300.92   19.46
   5  -3  -1 1663.03   41.62
   5  -3  -1 1625.08   51.38
   5   3  -1 1660.23   51.31
  -5   3   1 1588.69   51.15
  -5  -3   1 1714.98   43.16
   5   3  -1 1637.83   51.94
   4  -3  -1   53.79    8.36
   4   3  -1   45.56    7.91
   4   3  -1   39.02    6.95
   4  -3  -1   63.40    6.31
  -4   3   1   52.14    7.88
  -4  -3   1   60.74    6.70
   3  -3  -1   85.03    9.16
   3   3  -1  106.47    8.89
   3   3  -1  101.74    8.17
  -3  -3   1   92.19    7.05
  -3   3   1   89.80    7.85
   3  -3  -1   94.63    6.79
  -2   3   1   79.74    6.23
   2   3  -1   77.08    6.24
  -2  -3   1   78.88    6.28
   2  -3  -1   65.53    5.82
   2   3  -1   64.26    7.22
   2  -3  -1   78.99    6.86
   1   3  -1 2252.02   54.95
   1  -3  -1 2279.33   55.80
  -1  -3   1 2164.19   55.32
   1  -3  -1 2296.01   56.08
   0   3   1 1153.57   32.28
   0   3  -1 1137.87   31.22
   0  -3   1 1131.12   31.76
   0  -3  -1 1144.81   32.44
   1  -3   1  751.69   23.43
  -1   3  -1  792.19   24.05
  -1  -3  -1  779.29   24.24
   1   3   1  762.90   24.20
   2  -3   1   14.10    3.36
  -2  -3  -1    2.54    2.49
   2   3   1    8.51    2.89
   2   3   1    5.41    2.96
   2  -3   1    9.70    2.96
  -2   3  -1    7.07    2.87
  -3  -3  -1  389.99   15.14
  -3   3  -1  377.55   17.70
   3  -3   1  372.80   16.13
   3   3   1  406.57   18.14
   3  -3   1  379.19   14.47
   3   3   1  335.45   15.54
   4   3   1   13.22    4.87
   4  -3   1   26.51    4.42
  -4   3  -1   27.64    6.33
  -4  -3  -1   24.15    4.40
  -4  -3  -1   24.95    6.02
   4  -3   1   15.98    4.69
   5  -3   1  561.35   18.16
   5   3   1  584.08   26.24
   5  -3   1  517.29   23.87
  -5   3  -1  534.07   25.87
  -5  -3  -1  501.37   24.21
  -5  -3  -1  536.93   18.58
   6   3   1    7.10    4.46
  -6   3  -1   10.83    5.79
  -6  -3  -1   12.94    5.23
   6  -3   1   13.22    5.38
  -6  -3  -1    5.75    2.64
   7   3   1 1442.43   53.36
  -7  -3  -1 1582.57   54.64
  -7   3  -1 1382.07   53.48
   7  -3   1 1498.63   52.66
  -8  -3  -1  231.64   24.24
  -8   3  -1  256.89   22.19
   8  -3   1  250.84   20.65
   8   3   1  263.06   21.32
  -9  -3  -1  678.38   37.99
  -9   3  -1  670.91   38.12
   9  -3   1  663.64   36.27
   9   3   1  623.46   36.15
  10   3   1   99.12   18.68
  10  -3   1   82.41   16.26
 -10   3  -1   95.70   18.41
 -10  -3  -1  134.30   20.88
  11  -3   1   66.32   15.14
  11   3   1   72.34   17.29
 -11   3  -1   47.63   16.15
 -11  -3  -1   82.80   17.75
  11   4  -1    8.90    8.85
 -11  -4   1   36.94   14.41
  11  -4  -1   47.93   14.40
 -11   4   1   10.45   10.85
 -10  -4   1  254.45   30.13
 -10   4   1  273.94   30.05
  10   4  -1  246.30   27.95
  10  -4  -1  287.11   30.38
   9   4  -1   18.40    8.26
  -9  -4   1   16.67    8.07
   9  -4  -1   14.06    7.62
  -9   4   1   16.41    8.38
  -8   4   1  176.14   21.85
  -8  -4   1  140.48   18.81
   8   4  -1  172.46   20.43
   8  -4  -1  145.33   18.82
   7   4  -1   85.53   13.36
  -7   4   1  125.39   16.66
  -7  -4   1  106.23   15.75
   7  -4  -1   83.38   13.79
   6  -4  -1  754.87   33.55
  -6   4   1  759.92   33.81
  -6  -4   1  789.91   25.95
   6   4  -1  784.34   34.24
   6   4  -1  771.21   33.35
   5   4  -1   41.39    7.94
   5  -4  -1   42.73    6.00
   5   4  -1   42.09    8.25
   5  -4  -1   30.10    7.25
  -5   4   1   46.03    8.73
  -5  -4   1   42.02    6.44
   4   4  -1  736.06   28.05
   4  -4  -1  745.10   24.52
  -4   4   1  725.68   27.98
   4  -4  -1  748.08   28.61
   4   4  -1  693.17   28.14
  -4  -4   1  715.20   24.88
   3  -4  -1   74.46    8.40
   3   4  -1   63.96    8.53
   3   4  -1   90.86    9.79
  -3   4   1   83.36    9.52
   3  -4  -1   66.95    9.05
  -3  -4   1   83.24    8.72
   2  -4  -1  278.54   14.26
   2  -4  -1  257.23   13.47
   2   4  -1  253.98   12.72
  -2  -4   1  349.21   15.09
   2   4  -1  265.09   13.54
  -2   4   1  329.73   13.44
   1   4  -1   93.35    7.25
   1  -4  -1   81.85    8.49
   1   4  -1   91.52    6.61
  -1  -4   1   96.90    7.84
   1  -4  -1   88.69    7.85
   0  -4  -1  178.10   10.98
   0  -4   1  180.91   10.69
   0   4   1  184.96   10.75
   0   4  -1  166.08    9.76
   1   4   1  417.82   17.55
  -1   4  -1  417.41   16.94
   1  -4   1  448.99   17.80
  -1  -4  -1  434.12   18.08
   1  -4   1  438.08   15.40
   2   4   1  211.26   10.34
   2  -4   1  223.46   11.00
  -2   4  -1  170.34   11.21
   2   4   1  219.80   12.45
  -2  -4  -1  171.48   11.09
   2  -4   1  217.91   11.85
   3   4   1  223.88   12.23
  -3  -4  -1  243.48   12.76
   3   4   1  224.19   13.91
   3  -4   1  235.63   12.79
   3  -4   1  219.89   12.00
  -3   4  -1  232.24   13.95
   4   4   1  665.21   26.17
  -4  -4  -1  666.50   23.89
  -4   4  -1  642.69   27.48
   4  -4   1  671.48   23.30
   4   4   1  727.62   28.71
   4  -4   1  691.61   26.49
  -5  -4  -1  103.80    8.54
  -5  -4  -1  105.30   12.77
   5  -4   1  120.18    8.36
   5   4   1  130.66   14.69
  -5   4  -1  121.48   14.46
   5  -4   1   87.08   11.15
  -6  -4  -1 1663.94   55.18
   6  -4   1 1653.93   54.35
   6   4   1 1703.26   56.73
  -6   4  -1 1536.05   55.53
  -6  -4  -1 1755.66   46.05
  -7  -4  -1  306.09   21.72
   7   4   1  302.81   22.18
   7  -4   1  333.63   21.92
  -7   4  -1  314.00   22.65
  -8   4  -1  445.71   29.55
  -8  -4  -1  440.55   28.25
   8   4   1  481.31   29.50
   8  -4   1  480.69   28.79
  -9   4  -1   40.48   11.42
  -9  -4  -1   48.31   12.67
   9   4   1   42.08   11.69
   9  -4   1   55.16   12.79
 -10  -4  -1  308.43   26.73
  10   4   1  283.13   30.93
  10  -4   1  285.03   29.68
 -10   4  -1  301.94   32.50
 -11  -4  -1    3.39    8.62
  11  -4   1  -14.47    4.07
 -11   4  -1   -0.32    8.01
  11   4   1    7.55   10.27
  11   5  -1   30.73   12.41
 -11   5   1   53.32   14.66
 -11  -5   1   46.35   14.56
  11  -5  -1   50.50   14.40
 -10  -5   1  106.72   18.99
  10   5  -1  152.70   22.39
  10  -5  -1  151.21   21.70
 -10   5   1   94.37   18.15
  -9  -5   1  481.42   32.40
  -9   5   1  477.26   32.28
   9   5  -1  474.34   31.44
   9  -5  -1  538.39   32.85
   8  -5  -1   75.29   14.38
   8   5  -1   68.02   13.21
  -8  -5   1   66.31   14.40
  -8   5   1   67.97   14.35
   7   5  -1  242.81   19.98
  -7  -5   1  279.33   21.56
  -7   5   1  294.02   21.97
   7  -5  -1  299.51   21.27
   6   5  -1  376.53   23.10
   6   5  -1  384.21   22.54
  -6  -5   1  362.88   17.77
   6  -5  -1  382.74   22.69
   6  -5  -1  375.90   17.03
  -6   5   1  352.92   22.35
   5  -5  -1  999.38   38.24
   5   5  -1  928.04   37.55
   5  -5  -1 1071.47   33.37
  -5  -5   1 1024.64   33.69
   5   5  -1 1014.58   37.80
  -5   5   1 1068.33   38.89
   4  -5  -1  174.15   11.44
   4   5  -1  178.93   12.88
  -4   5   1  157.29   12.42
  -4  -5   1  167.42   11.74
   4  -5  -1  178.75   13.53
   4   5  -1  181.11   13.39
   3  -5  -1  109.98    9.60
   3   5  -1  125.66    9.83
  -3   5   1  124.34    9.68
   3   5  -1  118.01    9.96
  -3  -5   1  110.93    9.68
   3  -5  -1   85.94   10.48
  -2  -5   1  146.49   10.72
   2  -5  -1  141.06   10.64
   2   5  -1  152.51    9.94
   2   5  -1  141.17   10.25
   2  -5  -1  149.40   10.90
  -2   5   1  144.35    9.40
  -1   5   1  957.68   27.75
   1   5  -1  994.09   29.39
  -1  -5   1  957.34   32.29
   1  -5  -1  955.04   31.40
   1   5  -1  922.20   29.91
   1  -5  -1  999.30   32.83
   0   5   1 1212.41   37.09
   0   5  -1 1126.76   33.51
   0   5   1 1253.48   32.16
   0   5  -1 1220.33   35.37
   0  -5  -1 1150.05   37.49
  -1   5  -1   40.95    6.45
   1  -5   1   42.82    5.89
   1  -5   1   42.82    6.92
  -1  -5  -1   25.63    5.63
   1   5   1   52.36    7.98
   1   5   1   45.94    5.36
   2  -5   1  206.30   11.65
  -2   5  -1  221.25   13.23
   2   5   1  219.78   13.48
  -2  -5  -1  233.48   13.98
   2  -5   1  224.27   13.30
   2   5   1  222.69   11.26
  -3  -5  -1  384.33   18.33
   3  -5   1  373.84   17.62
   3   5   1  400.79   17.42
   3  -5   1  404.85   18.28
   3   5   1  388.19   19.81
  -3   5  -1  360.86   18.64
   4   5   1   31.84    6.79
  -4  -5  -1   30.26    6.41
   4  -5   1   41.92    7.05
   4  -5   1   40.90    7.66
   4   5   1   25.76    7.11
  -4   5  -1   42.45    8.10
  -5   5  -1  343.84   20.57
   5  -5   1  295.67   15.41
  -5  -5  -1  320.98   16.34
   5   5   1  285.11   19.32
   5  -5   1  317.18   18.67
  -5  -5  -1  280.21   17.96
  -6   5  -1    9.28    6.26
  -6  -5  -1   10.94    5.56
   6  -5   1   13.46    4.29
   6   5   1    8.96    5.76
   6  -5   1   14.29    6.57
  -6  -5  -1    2.75    3.59
   7   5   1  579.30   31.65
   7  -5   1  588.08   30.43
  -7   5  -1  590.84   32.56
  -7  -5  -1  596.91   31.28
   8   5   1   57.12   13.30
  -8  -5  -1   68.37   13.32
   8  -5   1   60.16   13.03
  -8   5  -1   75.63   15.67
   9   5   1  505.92   32.48
  -9  -5  -1  489.37   31.50
  -9   5  -1  461.17   32.89
   9  -5   1  428.45   29.72
 -10  -5  -1    7.28    8.49
 -10   5  -1   10.23   10.16
  10  -5   1   27.66   10.57
  10   5   1   17.00    9.36
 -10   6   1   10.09    9.77
 -10  -6   1    4.88    7.75
  10  -6  -1    7.89    7.39
  10   6  -1   -1.33    7.05
   9   6  -1   12.86    8.19
   9  -6  -1   11.05    7.61
  -9   6   1    1.92    6.94
  -9  -6   1   16.39    7.42
  -8   6   1  215.26   25.18
  -8  -6   1  152.78   20.90
   8   6  -1  211.39   23.16
   8  -6  -1  231.73   24.24
   7  -6  -1 1367.81   51.86
   7   6  -1 1300.30   51.32
   7   6  -1 1323.80   50.71
  -7   6   1 1239.42   50.74
   6  -6  -1  259.77   15.63
   6   6  -1  299.91   20.09
  -6   6   1  309.41   21.28
   6   6  -1  324.91   21.37
  -6  -6   1  299.89   17.43
   6  -6  -1  294.46   20.75
   5  -6  -1   98.56   11.28
   5  -6  -1   84.95   12.28
  -5  -6   1   99.00   11.87
   5   6  -1   77.26   11.46
   5   6  -1   97.73   12.73
  -5   6   1   95.83   12.92
   4   6  -1   21.73    6.26
   4  -6  -1   24.38    6.58
  -4  -6   1   16.26    5.39
  -4   6   1   12.68    4.89
   4  -6  -1   32.25    6.02
   4   6  -1   21.29    6.61
   3  -6  -1  317.08   18.17
  -3   6   1  361.86   17.51
   3   6  -1  328.19   17.40
  -3  -6   1  330.25   18.19
   3  -6  -1  313.75   17.72
   3   6  -1  350.82   18.17
  -2  -6   1   81.89   10.93
   2   6  -1   69.76    8.86
  -2   6   1   53.26    7.29
   2  -6  -1   75.95   10.18
   2  -6  -1   63.53    8.77
   2   6  -1   61.19    8.18
  -1   6   1  456.98   17.06
   1  -6  -1  411.97   20.53
  -1  -6   1  434.26   20.79
  -1   6   1  402.06   19.75
   1   6  -1  379.75   17.76
   1   6  -1  393.22   17.38
   0   6  -1  689.31   24.35
   0  -6   1  689.27   27.56
   0   6   1  702.13   22.35
   0   6  -1  672.51   24.81
   0  -6  -1  658.06   27.52
   0   6   1  713.74   27.09
   1   6   1 1507.21   46.62
  -1  -6  -1 1539.32   47.99
  -1   6  -1 1552.92   44.97
   1  -6   1 1500.45   47.06
   1  -6   1 1600.70   43.28
   1   6   1 1506.40   40.75
   2  -6   1  138.24   11.56
  -2  -6  -1  138.55   11.74
   2  -6   1  132.18    9.78
  -2   6  -1  173.26   12.13
   2   6   1  134.98    9.30
   2   6   1  141.91   11.70
  -3  -6  -1 1229.26   41.48
   3  -6   1 1255.73   39.91
  -3   6  -1 1263.85   41.92
   3   6   1 1256.10   42.64
   3   6   1 1295.93   38.99
   3  -6   1 1304.33   41.70
   4  -6   1  169.08   12.47
  -4   6  -1  184.37   14.63
   4   6   1  176.75   14.83
  -4  -6  -1  190.77   13.44
   4  -6   1  167.63   12.89
   4   6   1  180.87   13.07
  -5  -6  -1   41.07    7.80
   5   6   1   24.85    7.08
   5  -6   1    9.81    4.52
  -5   6  -1   13.94    6.55
   5   6   1   14.52    6.00
   5  -6   1   11.05    4.94
   6   6   1  368.72   24.05
  -6  -6  -1  389.41   19.50
  -6   6  -1  323.17   22.71
  -6  -6  -1  335.19   21.55
   6  -6   1  291.49   16.84
   6  -6   1  306.24   20.27
  -7   6  -1  253.89   21.12
  -7  -6  -1  267.78   20.22
   7   6   1  233.19   20.36
   7  -6   1  227.77   19.05
   8   6   1   13.92    8.10
  -8  -6  -1   -0.89    5.00
   8  -6   1    1.81    5.38
  -8   6  -1    2.63    6.40
   9  -6   1   12.59    7.18
  -9   6  -1   -7.34    4.10
   9   6   1   -3.52    5.55
  -9  -6  -1    6.37    7.17
  10   6   1  185.93   25.27
 -10   6  -1  168.50   24.47
 -10  -6  -1  163.85   23.65
  10  -6   1  193.12   24.83
  10   7  -1  291.95   31.28
  10  -7  -1  228.44   27.43
 -10  -7   1  227.26   27.45
 -10   7   1  275.43   31.17
   9   7  -1   -1.93    5.78
  -9  -7   1    3.05    7.82
  -9   7   1   -3.48    6.08
   9  -7  -1    1.01    6.15
  -8   7   1   55.66   13.31
  -8  -7   1   45.97   12.31
   8  -7  -1   25.74    9.55
   8   7  -1   25.32    9.69
  -7   7   1   24.93    8.95
   7  -7  -1   25.79    8.77
   7   7  -1   31.84   10.07
   7   7  -1   26.41    9.15
  -6   7   1  701.64   33.13
   6  -7  -1  689.55   33.52
   6   7  -1  656.65   32.69
   6  -7  -1  628.70   27.35
   6   7  -1  580.85   30.47
  -6  -7   1  649.68   29.00
   5   7  -1  202.67   16.34
  -5  -7   1  213.29   15.66
   5   7  -1  190.80   16.22
   5  -7  -1  211.18   16.93
  -5   7   1  200.01   16.10
   5  -7  -1  204.94   14.98
   4  -7  -1  911.76   36.37
   4   7  -1  918.44   35.10
   4   7  -1  892.14   35.00
  -4  -7   1  883.06   34.95
   4  -7  -1  957.33   35.21
  -4   7   1  872.92   33.92
  -3   7   1  384.20   18.85
   3   7  -1  331.23   18.60
  -3  -7   1  361.17   20.61
   3  -7  -1  353.08   19.91
   3   7  -1  359.27   19.07
   3  -7  -1  377.89   20.77
   2   7  -1  210.18   13.76
  -2  -7   1  202.49   15.35
   2   7  -1  208.57   13.31
   2  -7  -1  192.76   14.82
   2  -7  -1  198.32   14.36
  -2   7   1  200.71   12.45
  -1   7   1  419.62   17.15
   1  -7  -1  384.80   21.23
   1   7  -1  348.82   17.38
   1   7  -1  403.27   18.89
  -1  -7   1  384.49   21.32
  -1   7   1  372.84   19.74
   0   7   1 2407.21   61.74
   0  -7   1 2416.30   70.20
   0   7  -1 2523.37   65.85
   0   7   1 2535.86   68.98
   0   7  -1 2495.26   65.30
   0  -7  -1 2353.72   70.13
  -1   7  -1   93.28   10.43
  -1  -7  -1   92.17   12.18
   1   7   1   84.09   11.51
  -1   7  -1   92.62   10.50
   1   7   1   80.33    8.36
   1  -7   1   69.64   10.74
   2   7   1   44.94    6.74
   2  -7   1   32.86    7.80
  -2   7  -1   28.29    6.64
  -2  -7  -1   15.32    5.99
   2  -7   1   44.96    7.64
   2   7   1   46.31    8.44
  -3   7  -1  101.11   12.14
   3  -7   1  119.89   13.81
  -3  -7  -1  119.40   13.61
   3  -7   1   94.57   10.98
   3   7   1  111.92   13.53
   3   7   1  114.50   11.62
   4  -7   1  454.42   23.19
   4   7   1  479.84   22.65
   4  -7   1  472.52   23.31
  -4  -7  -1  490.43   24.15
  -4   7  -1  515.35   25.65
   4   7   1  475.56   25.59
   5   7   1    7.79    5.49
   5  -7   1    7.46    5.03
  -5  -7  -1   13.20    5.44
  -5   7  -1   15.50    6.58
   5   7   1   13.25    6.83
   5  -7   1   15.94    5.98
  -6   7  -1   22.61    8.61
   6   7   1   24.36    7.76
  -6  -7  -1   20.47    6.78
   6  -7   1   27.77    7.13
   6  -7   1   32.72    8.27
  -6  -7  -1   25.20    7.85
  -7  -7  -1   37.06    9.85
   7  -7   1   71.24   13.46
  -7   7  -1   45.40   11.85
   7   7   1   51.75   12.58
   8  -7   1  521.90   31.25
   8   7   1  513.04   32.72
  -8   7  -1  484.95   32.22
  -8  -7  -1  508.91   31.15
   9  -7   1   12.47    7.63
   9   7   1    8.98    7.68
  -9  -7  -1   14.90    8.79
  -9   7  -1   -2.16    6.46
  10  -7   1    6.54    7.78
 -10  -7  -1   -4.96    6.67
 -10   7  -1    9.60    9.37
  10   7   1    8.86    8.16
 -10   8   1    5.51    8.82
 -10  -8   1    8.48    9.60
  -9   8   1  -12.00    5.86
  -9  -8   1   15.01    9.00
   9   8  -1    9.97    8.20
   9  -8  -1   -3.41    6.65
   8  -8  -1   47.50   12.30
  -8  -8   1   58.56   13.45
   8   8  -1   60.11   13.62
  -8   8   1   51.39   12.56
  -7   8   1  277.14   22.16
   7   8  -1  220.31   23.44
   7  -8  -1  246.41   21.33
   7   8  -1  221.59   23.20
   6  -8  -1   35.00    8.13
   6  -8  -1   31.23    9.52
   6   8  -1   37.56    9.75
  -6  -8   1   37.38    9.19
  -6   8   1   50.69   10.68
   6   8  -1   24.14    8.64
  -5  -8   1   30.51    8.15
   5  -8  -1   37.43    8.55
  -5   8   1   43.10    9.20
   5   8  -1   27.38    8.16
   5  -8  -1   28.46    8.89
   5   8  -1   22.87    7.24
  -4  -8   1   67.66   11.40
   4   8  -1   50.26    9.59
  -4   8   1   68.42   10.46
   4  -8  -1   56.49   10.62
   4  -8  -1   73.16   12.24
   4   8  -1   54.41    9.67
   3  -8  -1 1236.96   43.84
   3  -8  -1 1183.82   43.80
   3   8  -1 1217.66   41.46
  -3   8   1 1132.29   39.04
  -3  -8   1 1176.48   44.24
   3   8  -1 1140.57   40.54
   2   8  -1   10.65    4.60
  -2   8   1   22.99    5.47
   2   8  -1    9.87    4.68
   2  -8  -1   24.73    7.34
   2  -8  -1   14.35    5.50
  -2  -8   1    9.87    5.36
  -1  -8   1  269.65   19.07
   1  -8  -1  305.43   19.76
   1   8  -1  271.14   16.19
   1   8  -1  292.57   16.71
  -1   8   1  323.29   15.89
  -1   8   1  279.99   17.81
   0   8  -1  172.54   12.78
   0  -8  -1  210.93   16.36
   0   8  -1  197.50   13.32
   0   8   1  155.58   13.70
   0   8   1  186.81   11.56
   0  -8   1  185.35   15.42
  -1   8  -1 1834.69   53.14
   1   8   1 1860.21   49.57
  -1   8  -1 1738.75   53.06
   1   8   1 1780.34   55.94
  -1  -8  -1 1722.54   58.01
   1  -8   1 1787.88   57.97
   2   8   1  287.91   14.77
   2   8   1  279.87   18.69
   2  -8   1  261.78   18.35
   2  -8   1  235.43   15.32
  -2  -8  -1  244.14   18.09
  -2   8  -1  275.87   16.99
  -3   8  -1  681.83   29.63
   3  -8   1  662.62   28.19
   3  -8   1  664.82   30.62
   3   8   1  690.56   31.47
   3   8   1  654.95   26.22
  -3  -8  -1  652.38   30.71
   4   8   1   47.44    7.52
  -4  -8  -1   32.68    8.21
  -4   8  -1   31.52    8.56
   4  -8   1   31.95    8.21
   4  -8   1   14.04    5.97
   4   8   1   28.11    8.26
   5   8   1  482.22   24.82
  -5   8  -1  487.24   27.51
  -5  -8  -1  457.39   25.15
   5   8   1  470.66   27.63
   5  -8   1  492.42   26.10
   5  -8   1  482.73   25.08
   6  -8   1   64.52   11.23
   6   8   1   54.02   11.08
   6  -8   1   73.63   12.79
  -6  -8  -1   54.73   10.29
  -6   8  -1   43.68   10.97
   6   8   1   56.45   12.10
   7   8   1  118.39   18.72
  -7  -8  -1  101.04   15.56
  -7   8  -1   66.43   13.40
   7  -8   1  116.00   16.48
  -8  -8  -1   15.14    7.59
  -8   8  -1   30.06   10.97
   8  -8   1   26.74   10.40
   8   8   1   37.86   11.99
  -9  -8  -1   79.89   16.44
   9   8   1   62.92   15.71
   9  -8   1  102.15   18.92
  -9   8  -1   88.19   18.26
  -9  -9   1   36.91   13.21
  -9   9   1   49.98   15.18
   9   9  -1   75.56   17.18
   9  -9  -1   49.22   13.06
   8   9  -1   69.05   15.88
   8   9  -1   64.10   14.91
  -8   9   1   46.71   13.28
   8  -9  -1   54.17   13.65
   7  -9  -1   79.68   15.04
  -7   9   1   71.60   14.14
   7   9  -1   66.87   14.09
   7   9  -1   52.86   12.46
  -7  -9   1   68.46   12.39
   6   9  -1  456.75   27.67
   6  -9  -1  492.94   29.71
   6  -9  -1  453.24   25.73
  -6  -9   1  435.76   26.07
   6   9  -1  433.27   27.45
  -6   9   1  448.98   27.41
  -5   9   1   64.70   11.70
   5   9  -1   77.71   13.33
   5  -9  -1   62.05   12.13
   5  -9  -1   83.55   13.03
   5   9  -1   66.36   12.22
  -5  -9   1   47.23   10.66
   4   9  -1  270.22   19.63
   4   9  -1  306.37   19.88
   4  -9  -1  267.61   20.01
  -4   9   1  299.47   18.85
   4  -9  -1  259.54   19.65
  -4  -9   1  281.29   20.72
  -3  -9   1    7.04    5.96
   3   9  -1    6.29    5.03
  -3   9   1   21.40    6.16
   3  -9  -1   16.39    6.58
   3  -9  -1   15.33    6.51
   3   9  -1    8.44    5.42
  -2   9   1   29.13    8.07
   2   9  -1   68.83   10.31
   2  -9  -1   64.42   12.19
  -2  -9   1   28.08    9.40
  -2   9   1   46.27    7.51
   2   9  -1   52.03    9.36
  -1   9   1  450.40   20.01
   1   9  -1  385.61   20.67
   1  -9  -1  433.92   25.57
   1   9  -1  401.29   21.30
  -1  -9   1  446.16   25.82
  -1   9   1  423.51   23.48
   0   9   1 1784.46   56.26
   0   9  -1 1673.23   52.29
   0  -9   1 1702.81   58.52
   0   9   1 1673.88   48.59
   0   9  -1 1710.94   52.43
   0  -9  -1 1650.50   58.25
   1  -9   1   19.83    7.24
   1   9   1   16.22    6.42
  -1   9  -1   29.75    7.41
  -1  -9  -1   23.91    8.20
   1   9   1   26.21    5.85
  -1   9  -1   17.78    6.13
  -2   9  -1   35.78    8.34
   2   9   1   12.82    4.87
   2  -9   1   18.10    7.17
   2   9   1   27.15    8.15
  -2  -9  -1   36.34    9.39
  -2   9  -1   23.25    6.79
  -3  -9  -1  377.46   24.03
   3  -9   1  372.41   20.94
  -3   9  -1  396.26   22.06
   3  -9   1  328.49   22.56
   3   9   1  370.19   19.35
   3   9   1  387.60   23.87
   4   9   1  435.43   26.54
   4  -9   1  469.29   24.89
   4  -9   1  455.49   26.06
  -4  -9  -1  445.32   26.17
  -4   9  -1  468.15   25.98
   4   9   1  487.00   23.94
   5  -9   1  103.53   14.42
  -5  -9  -1   58.79   11.31
   5   9   1  111.56   16.31
   5  -9   1  106.38   14.64
   5   9   1   90.79   13.01
  -5   9  -1   66.68   12.76
  -6  -9  -1   77.07   12.77
   6   9   1   96.63   16.60
   6  -9   1   99.47   15.02
   6  -9   1   66.48   12.02
   6   9   1  101.74   15.14
  -6   9  -1  114.11   17.51
  -7  -9  -1  318.39   23.96
   7  -9   1  341.38   24.97
   7   9   1  326.90   26.78
  -7   9  -1  324.72   26.34
   8   9   1  101.23   18.55
  -8  -9  -1   89.55   15.69
  -8   9  -1   88.50   17.11
   8  -9   1  109.93   17.91
   9  -9   1   45.70   13.11
  -9   9  -1   70.77   17.22
  -9  -9  -1   51.43   13.97
   9   9   1   56.87   15.91
   8 -10  -1   60.42   14.92
  -8  10   1   94.26   17.78
   8  10  -1   73.82   16.61
   8  10  -1   86.22   17.41
   7  10  -1  109.94   17.67
  -7 -10   1   96.03   14.76
  -7  10   1   81.91   15.71
   7 -10  -1  111.29   18.70
   7  10  -1   80.67   15.99
   6  10  -1  573.22   32.59
  -6  10   1  574.49   31.20
  -6 -10   1  558.51   31.30
   6  10  -1  509.16   30.69
   6 -10  -1  560.69   30.33
   6 -10  -1  531.15   31.86
  -5 -10   1   29.36    9.90
   5  10  -1   33.16    9.68
   5 -10  -1   63.51   11.55
   5 -10  -1   19.93    8.31
  -5  10   1   18.26    7.62
   5  10  -1   37.35    9.90
  -4  10   1   66.80   11.35
   4  10  -1   88.38   14.22
   4 -10  -1   70.76   12.93
   4 -10  -1   69.62   12.37
   4  10  -1   83.21   13.04
  -4 -10   1   80.54   14.29
  -3 -10   1   26.07    8.70
   3  10  -1   41.28    8.97
   3 -10  -1   33.13    8.83
   3  10  -1   24.34    7.70
   3 -10  -1   43.46   10.37
  -3  10   1   31.34    7.75
   2  10  -1  325.48   20.02
   2  10  -1  341.13   20.48
   2 -10  -1  325.31   23.65
  -2 -10   1  361.95   24.88
  -2  10   1  331.60   21.57
  -2  10   1  327.67   18.48
  -1 -10   1   14.10    7.71
  -1  10   1   17.82    6.89
   1 -10  -1   16.81    7.50
   1  10  -1   16.02    6.03
   1  10  -1   30.90    8.29
  -1  10   1   35.07    7.25
   0  10   1  146.16   17.12
   0  10  -1  131.23   14.77
   0 -10  -1  145.75   18.83
   0  10  -1  136.08   15.23
   0  10   1  136.91   11.43
   0 -10   1  144.34   19.07
  -1  10  -1  131.86   15.19
   1  10   1  121.43   15.36
   1  10   1  138.23   11.52
  -1  10  -1  131.85   14.48
   1 -10   1  138.20   18.75
  -1 -10  -1  150.44   19.13
   2 -10   1  403.31   26.28
   2  10   1  382.97   19.75
  -2  10  -1  433.72   23.20
  -2  10  -1  450.88   23.69
  -2 -10  -1  427.09   27.15
   2  10   1  399.66   25.02
  -3 -10  -1   33.78    9.72
  -3  10  -1   49.43   10.29
   3  10   1   80.85   13.16
   3 -10   1   79.98   12.18
   3 -10   1   53.52   11.51
   3  10   1   66.15   10.17
   4  10   1   18.76    8.19
   4 -10   1   29.11    8.97
   4 -10   1   18.56    7.40
   4  10   1   23.81    7.27
  -4  10  -1   16.04    7.37
  -4 -10  -1   30.76    9.24
   5  10   1  113.98   14.85
  -5  10  -1   76.45   13.74
  -5 -10  -1   92.35   15.37
   5 -10   1   98.75   14.76
   5  10   1  116.15   17.59
   5 -10   1  101.51   15.53
  -6  10  -1  984.73   45.15
   6  10   1 1008.32   47.12
  -6 -10  -1  996.97   43.02
   6 -10   1  984.49   43.34
   6  10   1  931.85   40.86
  -7 -10  -1   35.09   11.13
   7 -10   1   34.11   10.77
  -7 -10  -1   36.22   10.14
  -7  10  -1   32.76   11.55
   7  10   1   27.11   10.58
  -8  10  -1   10.69    9.23
   8  10   1   -4.10    8.05
   8 -10   1    1.01    8.18
   8  11  -1   30.63   14.08
   8 -11  -1   81.08   17.69
  -8  11   1   38.35   14.11
   8  11  -1   21.81   11.19
   7 -11  -1   26.66   11.13
  -7  11   1   12.52    9.92
  -7 -11   1   14.27    8.86
   7  11  -1   24.96   10.96
   7  11  -1   12.40    8.96
   6  11  -1   53.85   12.81
  -6  11   1   29.96   10.37
   6 -11  -1   58.66   13.65
  -6 -11   1   27.04    9.60
   6 -11  -1   55.44   12.73
   6  11  -1   60.58   13.49
   5 -11  -1  628.30   35.20
   5 -11  -1  661.14   35.29
  -5 -11   1  632.82   35.85
   5  11  -1  638.39   33.21
   5  11  -1  681.22   34.84
  -5  11   1  599.43   31.60
   4  11  -1  107.64   15.84
   4 -11  -1  110.21   17.14
  -4  11   1  126.20   15.80
   4  11  -1  128.12   16.67
  -4 -11   1  134.47   18.89
   4 -11  -1  111.32   16.61
   3  11  -1   82.35   13.21
   3 -11  -1   66.48   13.77
  -3  11   1   82.50   11.82
   3  11  -1   94.46   14.25
  -3  11   1   58.97   12.38
  -3 -11   1   74.18   14.23
   2 -11  -1   12.26    7.14
  -2  11   1   30.49    9.52
   2  11  -1   17.67    7.07
  -2 -11   1   20.61    9.46
   2  11  -1   23.16    7.52
   1 -11  -1  445.69   29.42
  -1  11   1  493.64   28.19
   1  11  -1  495.13   25.51
  -1 -11   1  495.43   30.91
   1  11  -1  492.74   26.16
   0  11   1    2.63    5.12
   0 -11   1    6.03    6.52
   0  11  -1   12.41    6.14
   0 -11  -1   -1.99    5.03
   0  11  -1   10.34    6.48
   1  11   1  117.80   15.80
   1 -11   1  116.25   17.59
  -1  11  -1  111.00   14.26
  -1  11  -1  114.06   15.05
  -1 -11  -1  153.17   20.60
  -2  11  -1   78.78   12.85
   2  11   1   79.10   14.26
   2 -11   1   91.38   15.40
  -2  11  -1   89.13   13.69
  -2 -11  -1   79.77   15.10
  -3  11  -1  301.88   21.08
  -3 -11  -1  296.96   23.71
  -3  11  -1  296.84   20.64
   3 -11   1  269.86   22.71
   3  11   1  286.86   22.74
   4 -11   1   16.67    7.71
  -4 -11  -1   19.69    8.38
   4 -11   1    1.89    5.98
   4  11   1   12.18    8.42
  -4  11  -1   11.15    7.65
   5  11   1  107.36   18.04
   5 -11   1  173.00   21.83
  -5 -11  -1  134.09   18.86
   5 -11   1  101.63   15.78
  -5  11  -1  116.75   17.03
   6 -11   1   -0.44    6.87
  -6  11  -1    7.23    8.41
  -6 -11  -1    0.53    6.99
   6 -11   1    8.02    7.32
   6  11   1   18.82    8.77
  -7 -11  -1  207.20   23.26
   7  11   1  264.88   29.32
   7 -11   1  227.39   25.13
  -7  11  -1  208.52   26.26
   8  11   1    1.01    7.74
  -8  11  -1    0.57    9.42
   8 -11   1    8.44    9.26
   7 -12  -1   31.20   12.55
  -7 -12   1   12.43    9.72
   7  12  -1   40.67   13.00
   7  12  -1   27.38   10.38
  -6 -12   1  194.67   24.43
   6  12  -1  278.01   23.70
   6 -12  -1  214.74   25.41
   6 -12  -1  207.28   23.78
   6  12  -1  228.71   25.66
   5 -12  -1   91.74   16.93
   5  12  -1   88.78   15.73
   5  12  -1   82.00   15.09
  -5 -12   1  105.06   18.31
   5 -12  -1  114.00   18.29
   4  12  -1   71.03   14.46
   4 -12  -1   59.37   13.77
  -4  12   1   72.07   15.23
   4  12  -1   91.41   14.98
  -4 -12   1   57.13   14.62
   3  12  -1  147.30   17.80
   3 -12  -1  160.42   21.64
  -3  12   1  112.92   17.50
  -3 -12   1  145.01   21.27
   2  12  -1   67.74   12.12
  -2  12   1   66.49   13.61
  -2 -12   1   62.98   13.82
   2 -12  -1   60.46   14.11
   1  12  -1   32.62    9.39
  -1  12   1   41.84   10.76
   1 -12  -1   26.24   10.43
  -1 -12   1   28.51   10.06
   0  12  -1  382.03   23.17
   0  12   1  353.02   24.75
   0 -12   1  307.83   25.54
   0 -12  -1  369.32   27.81
   1 -12   1  116.89   18.33
   1  12   1  106.96   16.33
  -1  12  -1   92.87   13.90
  -1 -12  -1  126.87   19.48
   2  12   1   13.59    7.82
  -2 -12  -1   38.77   11.57
  -2  12  -1   38.97    9.78
   2 -12   1   36.39   10.90
  -3  12  -1  166.68   19.17
   3 -12   1  185.85   24.03
  -3 -12  -1  177.86   22.24
   3  12   1  138.75   19.66
  -4  12  -1   27.85    8.27
   4 -12   1   19.07    9.93
   4  12   1    5.56    7.17
  -4 -12  -1    5.50    6.29
  -5 -12  -1   56.29   12.85
   5  12   1   74.26   15.92
  -5  12  -1   59.74   13.98
   5 -12   1   58.01   12.90
   5 -12   1   38.16   11.54
   6 -12   1  756.08   40.42
   6 -12   1  775.36   40.33
   6  12   1  780.90   43.19
  -6  12  -1  692.22   39.16
  -6 -12  -1  753.93   40.58
   7 -12   1   12.68   10.14
  -7  12  -1   13.23   11.39
  -7 -12  -1   11.03    9.44
   7  12   1   18.23   11.02
   6 -13  -1  157.47   21.82
  -6 -13   1  140.97   21.58
   6 -13  -1  216.00   26.84
   5 -13  -1  222.76   26.69
  -5  13   1  194.52   24.40
  -5 -13   1  246.51   28.23
  -4  13   1  115.70   18.82
  -4 -13   1  105.91   18.69
   4 -13  -1  152.96   22.53
  -3  13   1   17.13    9.40
  -3 -13   1   30.41   11.38
   3 -13  -1   48.61   13.37
   2 -13  -1   99.69   18.26
  -2  13   1   92.88   15.96
  -2 -13   1   77.14   17.09
  -1 -13   1  133.19   20.34
   1 -13  -1  114.87   19.92
  -1  13   1  142.11   19.12
   0 -13   1  261.42   28.93
   0  13   1  282.11   23.02
   0 -13  -1  265.59   29.59
  -1 -13  -1   10.56    8.64
   1  13   1   11.50    7.72
   1 -13   1    6.96    8.82
   2 -13   1   57.44   14.60
  -2 -13  -1   35.10   11.92
   2  13   1   35.28   10.91
  -3 -13  -1   36.59   11.81
   3 -13   1   48.88   13.64
   3  13   1   45.07   12.76
  -4 -13  -1  202.63   25.73
  -4  13  -1  320.86   24.60
   4  13   1  263.41   27.22
   5 -13   1   68.32   15.39
   5  13   1   63.00   15.79
  -5  13  -1   57.04   14.21
  -5 -13  -1   66.63   15.09
   6 -13   1   -2.62    7.27
   6  13   1    9.04    8.83
  -6  13  -1   15.23   10.35
  -6 -13  -1   -0.47    7.88
  -4 -14   1   38.41   12.97
   4 -14  -1   11.43    9.49
   3 -14  -1  160.81   23.58
  -3 -14   1  112.05   19.81
  -2 -14   1   34.56   13.66
   2 -14  -1   18.48   10.50
   1 -14  -1   22.64   11.28
  -1 -14   1   20.51   10.86
   0 -14   1   -2.19    6.57
   0 -14  -1    7.03    8.04
   0  14   1    0.49    7.13
   1 -14   1  295.62   32.69
   1  14   1  290.04   31.73
  -1 -14  -1  222.66   27.25
   2  14   1   96.00   17.46
   2 -14   1  112.44   20.43
  -2 -14  -1   96.67   18.93
   3 -14   1   63.48   16.30
   3  14   1   66.02   15.07
  -3 -14  -1   54.09   14.90
  -4 -14  -1   26.43   10.88
   4 -14   1   10.49    9.43
   4  14   1   -7.00    8.00
   2 -15  -1   79.96   17.76
  -2 -15   1   38.04   14.82
   1 -15  -1   27.49   12.47
  -1 -15   1   34.75   13.26
   0 -15  -1  509.19   37.97
  -1 -15  -1    2.74    6.87
   1 -15   1    7.35   10.28
  -2 -15  -1   14.46   10.40
   2 -15   1   25.63   12.68
 -11   0   2   -8.83    5.33
  11   0  -2   -0.06    6.55
  10   0  -2  277.14   29.26
 -10   0   2  265.53   29.70
   9   0  -2   -4.12    4.13
  -9   0   2   -0.73    5.98
  -8   0   2   99.72   15.98
   8   0  -2   88.28   14.02
  -7   0   2    3.09    4.17
   7   0  -2    1.85    3.82
  -6   0   2 2029.49   63.16
   6   0  -2 2062.96   62.13
   5   0  -2    0.92    2.68
  -5   0   2    1.62    3.34
   4   0  -2 2800.65   71.31
  -4   0   2 2643.22   72.02
   4   0  -2 2814.76   72.14
   3   0  -2    1.78    2.51
   3   0  -2    0.43    1.98
   2   0  -2  514.65   17.30
   2   0  -2  500.25   16.91
   2   0   2  492.30   18.03
  -2   0  -2  606.07   19.35
   3   0   2   -2.38    1.97
  -3   0  -2    0.12    2.32
  -4   0  -2 3555.46   91.11
   4   0   2 3702.37   91.05
  -5   0  -2   -0.04    2.86
   5   0   2    0.45    2.86
   6   0   2  416.11   23.02
  -6   0  -2  456.15   24.43
   7   0   2    1.15    3.99
  -7   0  -2   -0.85    3.25
   8   0   2  126.68   17.62
  -8   0  -2  105.39   16.48
   9   0   2   -0.64    5.31
  -9   0  -2    7.00    6.57
 -10   0  -2  250.43   29.27
  10   0   2  242.88   27.32
 -11   0  -2    1.25    8.34
  11   0   2    9.41    7.59
 -11  -1   2  241.18   28.97
  11  -1  -2  203.89   26.02
  11   1  -2  250.17   29.09
 -11   1   2  189.04   25.98
  10   1  -2    8.16    7.20
 -10   1   2    3.97    7.71
 -10  -1   2   -2.80    7.07
  10  -1  -2   -0.34    6.03
   9  -1  -2  210.19   23.70
  -9   1   2  170.19   21.76
  -9  -1   2  142.78   19.83
   9   1  -2  185.38   21.71
   8  -1  -2  159.39   18.96
   8   1  -2  167.86   19.82
  -8   1   2  126.05   17.39
  -8  -1   2  162.70   20.49
   7   1  -2  797.98   35.55
  -7  -1   2  913.59   38.70
  -7   1   2  887.51   37.80
   7  -1  -2  806.25   36.05
  -6  -1   2  295.59   19.68
   6   1  -2  313.13   18.92
   6  -1  -2  296.58   18.76
  -6   1   2  307.00   19.53
   5   1  -2  869.20   33.55
   5  -1  -2  911.13   33.46
  -5   1   2  887.66   33.55
   5   1  -2  925.49   33.36
   4   1  -2   70.40    8.61
  -4   1   2   88.65    9.76
   4   1  -2   92.04   10.29
   4  -1  -2   67.89    8.81
   3  -1  -2  583.04   21.39
  -3   1   2  589.14   21.43
   3   1  -2  570.21   21.47
   3   1  -2  553.39   20.32
   2  -1  -2  225.05   10.70
   2   1  -2  224.71   10.94
   2  -1  -2  227.62    9.99
   2   1  -2  216.75    9.64
   2  -1   2  143.07    7.99
  -2   1  -2  111.80    8.07
   2   1   2  156.59    9.48
  -2  -1  -2  126.40    7.70
   3   1   2  949.61   30.67
  -3  -1  -2  920.69   29.70
  -3   1  -2  965.36   31.09
   3  -1   2  963.77   29.52
   4  -1   2  100.45   10.67
   4   1   2   80.22    9.83
  -4   1  -2   83.67   10.17
  -4  -1  -2  107.68    9.41
   5   1   2  784.52   31.35
   5  -1   2  808.47   31.01
  -5   1  -2  767.85   31.59
   6   1   2  173.26   14.73
  -6   1  -2  173.18   15.11
   6  -1   2  185.52   14.85
  -6  -1  -2  167.80   14.60
  -7  -1  -2   27.15    8.21
   7   1   2   37.27    9.13
  -7   1  -2   41.33    8.89
   7  -1   2   32.87    8.76
  -8  -1  -2    1.95    5.08
  -8   1  -2    3.29    6.07
   8  -1   2   -0.85    3.87
   8   1   2    1.52    4.95
  -9  -1  -2  460.95   30.92
   9   1   2  444.91   29.75
  -9   1  -2  472.47   31.64
   9  -1   2  425.10   28.53
  10  -1   2  158.23   22.38
 -10  -1  -2  207.49   26.07
  10   1   2  209.32   25.49
 -10   1  -2  214.01   26.05
  11   1   2   15.71    9.34
  11  -1   2   -6.36    5.08
 -11  -1  -2    3.40    8.01
 -11   1  -2    6.69    8.83
  11  -2  -2  143.78   22.61
 -11   2   2  128.64   22.14
  11   2  -2  120.79   20.33
 -11  -2   2   91.36   19.33
 -10  -2   2  331.01   28.31
  10   2  -2  399.72   29.31
 -10   2   2  392.70   29.55
  10  -2  -2  396.86   29.73
   9   2  -2   77.43   14.86
  -9   2   2   72.77   14.70
   9  -2  -2   70.00   14.07
  -9  -2   2   64.12   14.15
  -8  -2   2   78.93   14.12
   8   2  -2   84.60   13.78
  -8   2   2   88.48   15.06
   8  -2  -2  113.45   16.52
   7   2  -2   22.57    7.43
  -7  -2   2    6.26    5.78
  -7   2   2   21.00    6.50
   7  -2  -2   26.07    7.81
   6   2  -2 1284.29   45.52
   6  -2  -2 1280.24   45.64
  -6  -2   2 1315.70   47.42
  -6   2   2 1339.77   46.74
   5   2  -2  643.55   27.42
  -5  -2   2  729.58   21.08
   5  -2  -2  658.43   28.24
   5   2  -2  722.45   29.71
  -5   2   2  710.68   28.84
   4  -2  -2   25.18    5.91
   4   2  -2   20.82    5.03
   4   2  -2   30.11    6.80
  -4   2   2    6.63    3.77
   3   2  -2  257.23   12.44
  -3   2   2  257.89   12.92
   3  -2  -2  242.34   13.14
   3  -2  -2  270.44   11.49
  -3  -2   2  247.85   10.64
   3   2  -2  240.78   13.46
  -2   2   2 1761.28   43.96
  -2  -2   2 1737.37   43.70
   2  -2  -2 1766.15   46.15
   2   2  -2 1730.16   43.33
   2  -2  -2 1789.71   43.57
   2   2  -2 1689.65   46.01
   1  -2  -2 1436.51   36.92
  -1  -2   2 1409.96   37.01
   1  -2  -2 1465.82   38.11
   1   2  -2 1420.50   37.70
   0   2  -2 6335.58  141.80
   0  -2   2 6554.21  141.90
   0   2   2 6437.16  142.58
   0  -2  -2 6270.41  141.56
  -1   2  -2  184.23    9.97
   1  -2   2  178.29    9.02
  -1  -2  -2  192.98    9.18
   1   2   2  209.23   10.28
   2   2   2  175.92   10.40
  -2  -2  -2  161.99    8.37
   2  -2   2  160.77    8.24
  -2   2  -2  146.28    9.75
  -2  -2  -2  165.73    8.49
   2  -2   2  149.51    8.19
  -3   2  -2 2013.10   54.03
   3  -2   2 1923.18   47.40
   3  -2   2 1958.44   50.76
  -3  -2  -2 1894.54   50.74
   3   2   2 1885.28   53.02
  -3  -2  -2 1878.98   47.56
  -4  -2  -2   28.88    4.24
  -4  -2  -2   18.99    5.29
   4  -2   2   35.96    6.37
   4   2   2   43.33    7.62
   4  -2   2   50.22    5.56
  -4   2  -2   36.30    7.47
  -5  -2  -2   90.34    5.99
   5  -2   2   56.31    9.04
  -5  -2  -2  107.99   12.88
   5   2   2   72.06   10.72
  -5   2  -2   73.44   10.88
   6   2   2  339.47   21.16
  -6   2  -2  267.72   19.62
  -6  -2  -2  317.49   20.05
   6  -2   2  330.44   19.76
  -6  -2  -2  326.78   11.96
   7  -2   2 1332.21   48.82
  -7  -2  -2 1352.08   50.12
   7   2   2 1345.34   50.24
  -7   2  -2 1330.18   51.18
  -8  -2  -2  434.21   27.77
   8  -2   2  453.68   27.62
  -8   2  -2  423.49   28.31
   8   2   2  426.06   27.30
  -9   2  -2  370.12   28.02
   9   2   2  343.85   26.95
  -9  -2  -2  349.15   27.04
   9  -2   2  402.95   27.44
  10  -2   2    1.33    5.86
 -10   2  -2   -5.71    5.98
 -10  -2  -2    0.47    6.32
  10   2   2    6.63    7.39
  11  -2   2  103.10   19.15
 -11  -2  -2   71.65   17.23
  11   2   2   93.90   18.65
 -11   2  -2  102.13   21.21
  11  -3  -2  127.60   21.38
 -11  -3   2  110.92   21.01
  11   3  -2  141.86   22.09
 -11   3   2  164.76   23.92
  10   3  -2  128.09   20.23
 -10  -3   2  150.24   22.38
  10  -3  -2  125.34   19.91
 -10   3   2  102.21   18.33
   9  -3  -2   37.59   11.22
  -9  -3   2   23.45    9.23
   9   3  -2   38.07   10.84
  -9   3   2   48.40   12.91
   8   3  -2  513.80   29.89
  -8  -3   2  444.45   28.99
  -8   3   2  458.86   28.53
   8  -3  -2  516.36   29.76
  -7   3   2   54.47   11.01
  -7  -3   2   71.00   12.73
   7  -3  -2   50.42   10.54
   6   3  -2  170.25   14.22
   6  -3  -2  165.12   17.54
  -6   3   2  170.25   17.77
  -6  -3   2  134.97    8.59
   6   3  -2  178.88   15.36
  -5   3   2  133.49   11.72
   5  -3  -2  107.94   12.68
   5   3  -2  106.11   12.97
   5  -3  -2  132.53    7.62
   5   3  -2  120.65   12.75
  -5  -3   2  117.81    8.08
  -4  -3   2 1110.32   31.72
   4  -3  -2 1068.68   36.69
  -4   3   2 1097.24   36.13
   4   3  -2 1054.53   34.99
   4   3  -2 1104.19   37.43
   4  -3  -2 1145.16   31.24
   3   3  -2   71.16    7.94
  -3  -3   2   54.86    6.96
  -3   3   2   43.29    6.38
   3  -3  -2   68.46    6.09
   3   3  -2   56.44    7.76
   3  -3  -2   58.19    8.08
   2  -3  -2  302.24   13.30
   2   3  -2  304.41   12.27
  -2  -3   2  301.85   13.33
   2  -3  -2  335.24   15.14
   2   3  -2  298.26   14.38
  -2   3   2  299.74   12.23
   1   3  -2 2169.06   55.55
  -1  -3   2 2218.41   55.29
   1  -3  -2 2195.84   56.32
   0   3   2 9816.73  218.07
   0  -3   2 9999.81  217.49
   0   3  -2 9890.52  217.25
   0  -3  -2 9891.51  217.62
  -1   3  -2  320.78   14.45
  -1  -3  -2  304.70   13.74
   1   3   2  346.80   15.17
   1  -3   2  323.61   13.90
  -2  -3  -2  337.16   14.88
  -2  -3  -2  359.68   13.73
   2  -3   2  396.56   15.21
   2  -3   2  396.22   14.14
  -2   3  -2  339.84   16.25
   2   3   2  378.08   16.81
   3  -3   2 1021.87   31.22
  -3  -3  -2 1020.34   30.56
   3   3   2 1076.86   34.99
  -3   3  -2  995.72   34.15
   3  -3   2 1004.21   29.88
  -3  -3  -2 1072.79   31.91
  -4   3  -2  409.68   20.74
   4  -3   2  404.58   15.72
  -4  -3  -2  368.91   18.27
   4   3   2  389.84   20.22
  -4  -3  -2  390.83   15.80
   4  -3   2  425.18   18.78
   5   3   2   58.25   10.08
  -5  -3  -2   63.98    9.89
   5  -3   2   68.75    7.02
  -5  -3  -2   81.67    7.90
   5  -3   2   48.70    8.34
  -5   3  -2   77.69   11.64
  -6  -3  -2 1316.21   35.74
  -6   3  -2 1310.22   48.29
   6  -3   2 1343.13   45.78
  -6  -3  -2 1254.72   45.64
   6   3   2 1248.79   46.83
  -7  -3  -2   11.85    6.70
   7   3   2   19.91    8.34
  -7   3  -2   10.24    6.34
   7  -3   2   21.42    7.34
   8  -3   2   32.81    9.51
  -8   3  -2   42.67   11.53
   8   3   2   28.99    9.72
  -8  -3  -2   24.75    9.05
   9   3   2   -2.96    5.37
   9  -3   2    0.63    6.17
  -9   3  -2    4.75    6.78
  -9  -3  -2    0.48    6.39
 -10  -3  -2  657.94   39.64
 -10   3  -2  630.71   39.52
  10  -3   2  606.29   37.03
  10   3   2  635.05   38.89
 -11   3  -2   43.00   13.39
  11   3   2   28.34   11.94
 -11  -3  -2   30.55   13.43
  11  -3   2   25.78   11.16
  11   4  -2  197.53   26.54
 -11   4   2  120.54   21.60
 -11  -4   2  170.43   24.91
  11  -4  -2  149.91   23.57
  10   4  -2   17.47    9.75
 -10   4   2   31.57   11.94
  10  -4  -2   15.88    9.40
 -10  -4   2   11.79    9.38
   9  -4  -2  290.84   24.86
  -9   4   2  325.87   25.65
   9   4  -2  313.60   25.30
  -9  -4   2  322.05   26.52
   8   4  -2   98.91   15.97
  -8  -4   2   73.42   14.35
   8  -4  -2   96.21   15.25
  -8   4   2   98.01   15.24
   7  -4  -2  171.58   19.50
   7   4  -2  163.36   19.22
   7   4  -2  170.50   18.49
  -7   4   2  171.35   18.88
   6  -4  -2   17.39    6.36
   6   4  -2   27.27    7.29
  -6   4   2   16.07    6.36
   6   4  -2   19.14    6.74
   6  -4  -2   18.61    4.19
  -6  -4   2   17.02    4.59
   5   4  -2  908.24   33.53
   5   4  -2  845.12   34.45
   5  -4  -2  913.61   28.19
   5  -4  -2  867.21   34.45
  -5   4   2  867.76   33.32
  -5  -4   2  845.77   28.53
   4  -4  -2   12.04    5.07
  -4  -4   2   16.35    4.56
  -4   4   2   13.92    4.71
   4   4  -2   28.65    5.97
   4   4  -2   16.47    5.56
   4  -4  -2   18.17    4.39
   3  -4  -2    4.31    3.07
   3  -4  -2    8.90    3.93
   3   4  -2    2.08    2.49
   3   4  -2    6.73    3.72
  -3   4   2    5.31    3.22
  -3  -4   2    5.02    3.15
   2  -4  -2  158.49   10.99
  -2   4   2  135.18    8.16
   2   4  -2  139.64   10.01
   2  -4  -2  149.86   10.00
  -2  -4   2  133.06    9.57
   2   4  -2  146.69    8.49
   1  -4  -2  814.15   27.55
  -1  -4   2  819.23   27.27
   1   4  -2  803.07   26.73
   1  -4  -2  795.90   27.04
   0  -4  -2  153.90   10.19
   0   4   2  150.99   10.36
   0  -4   2  136.31    9.70
   0   4  -2  153.42    9.91
   1   4   2  539.98   21.69
  -1   4  -2  553.34   20.86
   1  -4   2  522.58   20.40
  -1  -4  -2  525.03   20.74
   2   4   2   61.17    8.18
   2  -4   2   58.98    6.32
  -2  -4  -2   62.26    7.84
   2  -4   2   64.43    7.88
   2   4   2   70.37    5.54
  -2   4  -2   62.32    8.32
  -3  -4  -2 1211.56   35.93
   3   4   2 1248.13   40.24
  -3   4  -2 1170.19   39.30
  -3  -4  -2 1222.15   36.84
   3  -4   2 1197.93   35.89
   3  -4   2 1206.10   35.86
   4  -4   2  158.31   10.15
  -4  -4  -2  155.19   10.38
   4   4   2  171.46   13.48
  -4   4  -2  148.20   15.52
  -4  -4  -2  135.96   10.88
   4  -4   2  143.34   10.94
  -5   4  -2   25.24    7.34
   5  -4   2   23.29    6.42
  -5  -4  -2   19.90    5.79
   5  -4   2   21.73    4.75
  -5  -4  -2   14.04    4.37
   5   4   2   18.22    6.49
  -6   4  -2   35.99    9.14
  -6  -4  -2   71.51    8.11
  -6  -4  -2   49.21    9.90
   6  -4   2   66.76   11.41
   6   4   2   93.32   13.65
  -7   4  -2  599.70   32.79
   7   4   2  571.94   31.17
   7  -4   2  519.65   28.64
  -7  -4  -2  561.33   29.50
  -8   4  -2   33.72   10.27
  -8  -4  -2   31.93   10.23
   8  -4   2   34.35    9.94
   8   4   2   52.39   12.77
   9   4   2  505.03   33.02
   9  -4   2  652.24   35.72
  -9  -4  -2  549.05   33.86
  -9   4  -2  581.58   36.67
  10   4   2   11.74    8.10
  10  -4   2   11.01    8.66
 -10   4  -2    8.00    7.90
 -10  -4  -2   10.44    9.06
  11   4   2  252.76   30.88
 -11   4  -2  192.33   28.33
 -11  -4  -2  204.79   27.68
  11  -4   2  263.75   30.16
 -11   5   2  349.17   36.85
  11  -5  -2  308.55   33.42
 -11  -5   2  267.98   33.53
  11   5  -2  334.00   34.20
 -10  -5   2   47.46   14.02
 -10   5   2  102.17   19.19
  10   5  -2   68.63   15.61
  10  -5  -2   67.54   15.28
   9  -5  -2   44.68   12.03
  -9  -5   2   46.55   13.43
  -9   5   2   58.64   14.08
   9   5  -2   46.37   12.74
  -8  -5   2   96.50   16.56
  -8   5   2   86.32   15.63
   8  -5  -2   65.87   13.34
   8   5  -2   82.43   14.49
   7  -5  -2   42.05   10.26
   7   5  -2   26.72    8.39
  -7   5   2   47.80   10.62
   7   5  -2   40.70   10.31
  -6  -5   2  364.61   17.83
   6  -5  -2  336.93   22.23
  -6   5   2  342.38   21.68
   6   5  -2  377.63   21.98
   6   5  -2  327.40   22.07
   6  -5  -2  354.53   16.69
   5  -5  -2  210.75   13.06
  -5   5   2  208.55   15.31
  -5  -5   2  200.03   13.15
   5   5  -2  216.78   15.35
   5  -5  -2  202.24   15.95
   5   5  -2  230.66   16.98
   4  -5  -2  462.85   19.95
   4  -5  -2  459.35   22.89
   4   5  -2  452.33   22.62
  -4   5   2  425.41   20.66
   4   5  -2  455.92   20.87
  -4  -5   2  453.23   20.32
   3   5  -2  561.60   24.06
   3  -5  -2  542.40   24.33
  -3   5   2  573.34   21.91
   3  -5  -2  587.95   23.10
  -3  -5   2  554.39   23.14
   3   5  -2  552.75   21.71
   2  -5  -2   29.00    6.18
   2   5  -2   35.85    6.74
  -2  -5   2   48.17    7.57
   2  -5  -2   27.03    6.01
   2   5  -2   30.42    5.18
  -2   5   2   48.52    5.93
  -1  -5   2  167.34   11.59
   1   5  -2  160.25   10.93
   1  -5  -2  155.85   11.25
   1   5  -2  168.91    8.87
   1  -5  -2  157.66   11.37
   0  -5   2 2301.92   60.22
   0   5  -2 2244.11   58.93
   0   5   2 2054.25   59.51
   0  -5  -2 2184.33   60.15
  -1   5  -2  580.20   22.95
   1  -5   2  543.45   22.34
  -1  -5  -2  598.93   23.64
   1  -5   2  551.70   18.48
   1   5   2  508.86   22.77
   2  -5   2  527.68   21.73
   2   5   2  513.16   17.75
  -2   5  -2  495.42   22.02
  -2  -5  -2  487.74   21.55
   2   5   2  499.91   22.83
   2  -5   2  529.66   18.95
  -3   5  -2  400.29   20.76
  -3  -5  -2  399.24   19.18
   3  -5   2  410.73   17.89
   3  -5   2  435.97   19.28
   3   5   2  419.80   21.27
   3   5   2  422.51   17.45
  -4  -5  -2  623.98   24.89
   4  -5   2  612.43   24.11
  -4   5  -2  588.21   27.55
   4   5   2  610.55   28.27
   4  -5   2  603.10   24.62
  -4  -5  -2  633.81   25.29
   5   5   2  359.88   22.32
  -5  -5  -2  404.70   21.33
  -5   5  -2  418.13   23.94
   5  -5   2  383.44   18.25
  -5  -5  -2  429.04   19.33
   5  -5   2  387.34   20.83
   6  -5   2  619.35   29.21
   6  -5   2  607.36   23.96
  -6  -5  -2  649.69   25.07
  -6  -5  -2  654.96   30.15
  -6   5  -2  583.59   30.99
   7  -5   2   64.19   11.55
  -7  -5  -2   74.20   13.06
  -7   5  -2   84.89   15.19
   7   5   2   79.22   14.24
   8   5   2   12.30    7.39
  -8  -5  -2   14.91    7.98
  -8   5  -2   13.99    7.34
   8  -5   2   18.99    7.82
  -9   5  -2   27.72   10.99
  -9  -5  -2   18.48    9.42
   9  -5   2   20.88    9.16
   9   5   2   11.23    9.25
 -10   5  -2  247.31   29.99
  10  -5   2  197.62   24.73
  10   5   2  179.02   24.86
 -10  -5  -2  204.53   25.34
 -10  -6   2  324.86   34.42
  10   6  -2  292.58   31.09
  10  -6  -2  326.27   28.18
 -10   6   2  305.76   31.76
  -9   6   2  228.61   26.10
   9  -6  -2  193.11   23.74
  -9  -6   2  204.51   24.32
   9   6  -2  212.84   24.76
  -8   6   2   88.45   15.84
   8   6  -2   90.56   15.45
   8   6  -2  102.63   17.73
   8  -6  -2  111.06   17.61
  -7   6   2   75.95   13.52
   7   6  -2   48.92   11.08
   7   6  -2   70.77   13.69
   7  -6  -2   58.88   12.43
  -6  -6   2 1208.11   41.19
   6  -6  -2 1246.49   48.02
   6  -6  -2 1290.29   40.79
  -6   6   2 1310.52   47.46
   6   6  -2 1282.78   48.92
   6   6  -2 1219.39   45.66
  -5  -6   2  322.57   18.00
   5   6  -2  293.94   19.70
   5   6  -2  313.26   18.88
   5  -6  -2  308.70   20.25
  -5   6   2  305.21   19.19
   5  -6  -2  309.67   17.10
   4  -6  -2  387.42   21.50
  -4   6   2  356.00   18.52
   4   6  -2  348.84   20.16
   4   6  -2  353.28   18.84
   4  -6  -2  345.18   18.46
  -4  -6   2  346.83   19.11
  -3   6   2  234.72   13.26
   3   6  -2  232.19   13.59
   3  -6  -2  214.88   15.36
  -3  -6   2  209.86   14.38
   3   6  -2  229.22   15.43
   3  -6  -2  226.66   14.56
   2   6  -2  601.86   24.99
  -2   6   2  624.57   21.56
  -2  -6   2  629.54   26.43
   2  -6  -2  560.62   24.95
   2   6  -2  661.65   22.76
   2  -6  -2  573.79   25.60
   1   6  -2  400.10   16.05
  -1   6   2  369.65   14.23
  -1   6   2  297.54   17.88
   1  -6  -2  390.39   19.65
   1   6  -2  410.62   18.87
  -1  -6   2  369.38   19.26
   0   6  -2  416.78   19.42
   0  -6   2  445.36   21.12
   0  -6  -2  405.91   20.57
   0   6  -2  444.05   17.03
   0   6   2  456.51   21.68
   1   6   2  142.76    7.73
   1   6   2  130.37   13.67
  -1  -6  -2  136.63   11.80
  -1   6  -2  119.32   10.55
   1  -6   2  135.36   11.30
   1  -6   2  135.58    8.69
   2  -6   2   73.65   10.24
  -2   6  -2   68.37    9.75
   2   6   2   63.27    9.77
   2  -6   2   65.62    7.68
  -2  -6  -2   76.40   10.64
   2   6   2   71.68    7.48
   3   6   2  285.32   18.43
   3  -6   2  279.39   14.88
  -3   6  -2  293.06   17.69
   3   6   2  278.17   14.14
   3  -6   2  253.98   15.90
  -3  -6  -2  305.96   17.53
  -4   6  -2  169.33   14.69
   4   6   2  181.92   12.66
   4  -6   2  164.57   12.57
   4  -6   2  195.08   13.61
   4   6   2  189.57   15.70
  -4  -6  -2  150.90   12.53
  -5  -6  -2   26.10    6.99
   5  -6   2   20.79    6.08
  -5  -6  -2   40.20    8.09
   5  -6   2   31.98    7.33
   5   6   2   27.24    8.42
  -5   6  -2   20.79    7.78
   6  -6   2  270.76   16.06
   6   6   2  272.09   20.79
  -6   6  -2  233.75   19.67
  -6  -6  -2  248.07   18.32
   6  -6   2  238.28   17.69
  -6  -6  -2  250.73   15.96
   7  -6   2  202.53   17.63
  -7  -6  -2  166.98   19.36
   7   6   2  198.41   22.53
  -7   6  -2  140.40   18.94
   8   6   2  126.28   18.68
  -8   6  -2   88.65   16.99
  -8  -6  -2  106.17   17.02
   8  -6   2  123.53   17.75
   9   6   2   90.10   17.63
  -9  -6  -2  103.71   17.76
  -9   6  -2  101.72   19.31
   9  -6   2   86.62   16.02
 -10  -6  -2   24.42   10.24
  10   6   2   10.19    9.13
  10  -6   2   12.16    8.46
 -10   6  -2   34.07   13.47
 -10   7   2   43.72   13.68
  10   7  -2   40.55   13.10
 -10  -7   2   40.80   13.23
  10  -7  -2   55.40   14.94
  -9  -7   2   53.50   13.97
   9  -7  -2   64.69   14.43
   9   7  -2   71.03   15.10
  -9   7   2   74.41   16.47
   8  -7  -2   43.15   11.57
  -8   7   2   54.46   13.15
   8   7  -2   83.04   14.75
   8   7  -2   33.84   10.20
   7  -7  -2  861.43   41.57
   7   7  -2  922.40   42.25
   7   7  -2  953.30   41.35
  -7   7   2  920.19   41.76
   6   7  -2   31.88    8.47
  -6   7   2   28.22    8.05
  -6  -7   2   38.10    8.72
   6  -7  -2   18.44    6.19
   6  -7  -2   26.67    8.76
   6   7  -2   14.01    6.92
  -5   7   2   82.85   11.84
  -5  -7   2  103.86   13.14
   5  -7  -2   94.50   13.74
   5   7  -2  126.34   16.18
   5   7  -2   98.86   12.78
   5  -7  -2  121.61   13.77
   4   7  -2   26.37    7.37
  -4   7   2   44.86    7.89
   4  -7  -2   31.45    8.27
   4   7  -2   33.02    7.24
  -4  -7   2   45.52    9.37
   4  -7  -2   31.55    7.42
  -3  -7   2  570.72   26.69
   3   7  -2  527.24   23.18
   3  -7  -2  549.94   26.87
  -3   7   2  594.97   23.34
   3  -7  -2  531.36   25.47
   3   7  -2  562.34   25.81
   2   7  -2  506.67   20.68
  -2  -7   2  486.36   24.39
   2  -7  -2  471.64   23.77
   2   7  -2  529.19   23.58
  -2   7   2  477.10   19.26
   2  -7  -2  453.60   23.39
  -1   7   2  166.67   13.80
   1  -7  -2  166.50   13.88
  -1   7   2  184.25   10.03
  -1  -7   2  174.29   14.17
   1   7  -2  168.92   11.00
   1   7  -2  164.52   12.54
   0  -7  -2  143.03   15.29
   0   7  -2  142.75    9.94
   0   7  -2  140.93   11.49
   0   7   2  154.21   15.71
   0  -7   2  125.85   13.93
   0   7   2  132.23    8.10
  -1   7  -2 1975.37   53.09
  -1   7  -2 1914.19   56.58
  -1  -7  -2 1992.04   59.99
   1  -7   2 1939.59   59.34
   1   7   2 1958.47   49.55
   1   7   2 1965.87   59.75
   2   7   2  341.79   15.11
   2  -7   2  402.32   21.26
   2  -7   2  354.82   16.95
  -2  -7  -2  343.19   20.13
  -2   7  -2  341.77   19.14
   2   7   2  373.37   21.21
  -3  -7  -2  540.28   26.27
   3   7   2  576.70   22.45
  -3   7  -2  564.39   26.67
   3  -7   2  551.29   23.33
   3   7   2  556.84   27.70
   3  -7   2  598.16   26.90
   4  -7   2   46.68    8.83
   4   7   2   42.81    9.61
   4   7   2   49.10    8.25
  -4  -7  -2   54.13    9.33
   4  -7   2   48.77    8.69
  -4   7  -2   38.26    8.78
  -5  -7  -2  722.86   30.68
  -5  -7  -2  750.31   31.25
   5   7   2  692.44   34.33
  -5   7  -2  780.77   35.36
   5  -7   2  698.01   30.67
   5  -7   2  701.32   30.13
   6  -7   2   97.91   14.21
  -6  -7  -2   86.43   12.22
   6   7   2  109.67   16.17
   6  -7   2  112.70   13.44
  -6   7  -2   85.04   14.81
  -6  -7  -2   76.82   12.52
   7   7   2   69.26   14.82
  -7   7  -2   43.11   11.59
  -7  -7  -2   54.14   11.27
   7  -7   2   42.58   10.47
   8  -7   2   88.42   14.63
   8   7   2   93.61   17.49
  -8   7  -2   84.29   16.79
  -8  -7  -2   53.01   12.36
   9  -7   2  181.47   22.44
  -9   7  -2  140.41   22.83
   9   7   2  150.53   22.63
  -9  -7  -2  141.93   20.46
  10  -7   2   59.64   14.09
 -10  -7  -2   33.90   12.69
  10   7   2   59.70   16.33
 -10   7  -2   60.59   16.44
  -9  -8   2   24.23   10.62
   9  -8  -2   35.52   11.71
  -9   8   2   58.12   14.89
   9   8  -2   70.02   15.13
   8   8  -2   10.31    7.71
  -8   8   2   16.82    8.89
   8  -8  -2    7.74    7.20
   8   8  -2    8.80    7.81
   7  -8  -2   80.62   14.82
   7   8  -2  109.54   17.84
   7   8  -2   85.03   14.46
  -7   8   2   91.99   15.38
  -6   8   2 1678.88   57.55
   6   8  -2 1604.54   58.78
   6  -8  -2 1626.07   53.64
  -6  -8   2 1626.61   54.79
   6   8  -2 1711.93   57.53
   6  -8  -2 1614.29   59.99
  -5  -8   2  106.12   14.64
   5   8  -2  102.04   13.64
  -5   8   2   87.79   12.46
   5  -8  -2  127.57   14.97
   5  -8  -2  101.20   14.65
   5   8  -2  112.64   15.39
   4  -8  -2  558.99   29.32
  -4  -8   2  638.82   30.05
   4  -8  -2  559.41   27.87
   4   8  -2  583.84   29.00
  -4   8   2  612.86   26.36
   4   8  -2  583.89   26.85
   3   8  -2   49.23    9.21
  -3  -8   2   50.78   10.29
   3  -8  -2   48.39    9.91
   3   8  -2   57.87    9.15
  -3   8   2   72.59    9.42
   3  -8  -2   54.03    9.88
   2  -8  -2   53.26   10.03
   2  -8  -2   50.73    9.22
  -2  -8   2   66.96   11.43
   2   8  -2   62.73   10.08
   2   8  -2   64.80    8.98
  -2   8   2   58.65    7.94
  -1   8   2  239.16   17.14
   1   8  -2  251.68   16.40
  -1   8   2  244.09   12.76
  -1  -8   2  276.20   18.84
   1  -8  -2  224.64   17.40
   1   8  -2  232.94   14.06
   0   8   2 1111.11   41.54
   0   8  -2 1035.38   38.25
   0   8  -2 1143.02   36.19
   0  -8  -2 1104.85   42.23
   0   8   2 1145.44   32.77
   0  -8   2 1139.25   42.65
   1   8   2   99.65    7.95
  -1   8  -2  112.09   13.00
   1   8   2  112.67   14.35
   1  -8   2   86.97   12.57
  -1  -8  -2  112.69   14.86
  -1   8  -2  111.13   11.46
  -2  -8  -2   46.71    9.65
   2   8   2   31.78    5.97
   2   8   2   25.31    7.70
  -2   8  -2   48.35    9.21
   2  -8   2   42.36    7.56
   2  -8   2   22.12    6.90
   3  -8   2  125.00   14.94
   3   8   2  135.81   10.62
  -3  -8  -2  174.29   18.37
  -3   8  -2  154.41   16.51
   3   8   2  172.88   18.26
   3  -8   2  133.79   11.39
   4  -8   2  816.21   34.99
   4   8   2  834.78   31.32
   4  -8   2  825.69   32.67
   4   8   2  848.84   37.90
  -4  -8  -2  798.09   34.83
  -4   8  -2  837.80   36.06
   5   8   2   74.75   13.54
  -5   8  -2  110.06   15.90
   5  -8   2  118.50   14.39
  -5  -8  -2   71.76   11.60
   5  -8   2  103.29   13.39
  -6   8  -2  370.31   26.09
   6  -8   2  396.66   23.10
   6   8   2  394.65   27.12
   6  -8   2  376.67   23.49
  -6  -8  -2  354.33   22.74
  -6  -8  -2  383.73   23.14
  -7  -8  -2   22.56    8.32
   7  -8   2   24.01    9.03
  -7   8  -2   13.92    9.05
   7   8   2   22.81    9.16
  -8   8  -2  504.49   34.13
   8   8   2  487.54   33.24
  -8  -8  -2  427.87   28.68
   8  -8   2  454.19   29.99
   9   8   2  125.56   21.39
  -9  -8  -2   64.90   15.24
  -9   8  -2   94.82   18.96
   9  -8   2  108.92   19.10
  -9   9   2   -5.53    8.93
   9   9  -2    0.48    7.46
  -9  -9   2    6.33    9.19
   9  -9  -2    2.15    8.36
   8  -9  -2   24.99   10.73
  -8   9   2   19.49   10.29
   8   9  -2   49.14   13.64
   8   9  -2   48.94   13.23
  -7   9   2  255.31   22.16
  -7  -9   2  250.30   19.95
   7   9  -2  286.53   23.87
   7   9  -2  289.11   22.98
   7  -9  -2  294.65   24.40
  -6   9   2   11.26    6.64
  -6  -9   2   11.49    6.97
   6   9  -2    6.15    6.86
   6  -9  -2   12.51    7.24
   6  -9  -2    9.05    6.44
   6   9  -2   17.20    7.57
   5  -9  -2  111.50   16.38
   5  -9  -2   94.62   14.04
   5   9  -2   74.70   12.33
  -5  -9   2   94.23   14.82
  -5   9   2   79.50   12.67
   5   9  -2   95.82   14.84
   4  -9  -2   74.09   13.61
   4   9  -2   82.24   13.17
  -4  -9   2   82.01   13.94
   4   9  -2   83.01   12.09
  -4   9   2   78.99   11.47
   4  -9  -2   89.31   13.79
  -3  -9   2  471.46   27.53
   3   9  -2  481.91   24.08
   3  -9  -2  481.05   26.98
   3  -9  -2  535.38   28.36
  -3   9   2  514.97   23.10
   3   9  -2  533.53   26.78
   2   9  -2  291.03   17.14
   2  -9  -2  274.72   20.09
   2   9  -2  262.89   17.92
  -2   9   2  252.28   18.90
  -2  -9   2  271.23   20.76
  -2   9   2  292.73   15.65
   1   9  -2   14.70    5.64
   1  -9  -2   15.26    6.35
  -1   9   2   15.83    6.63
  -1   9   2   13.11    4.27
   1   9  -2   13.38    5.76
  -1  -9   2   10.05    6.07
   0  -9  -2  379.59   23.96
   0   9  -2  390.03   21.65
   0   9  -2  383.36   19.57
   0  -9   2  403.08   24.63
   0   9   2  380.90   23.18
   0   9   2  412.81   17.14
  -1  -9  -2  731.89   33.92
  -1   9  -2  690.44   27.55
   1   9   2  665.28   32.08
  -1   9  -2  663.40   29.82
   1  -9   2  683.55   33.08
   1   9   2  682.36   24.09
  -2   9  -2  347.78   20.96
  -2  -9  -2  359.02   23.41
   2   9   2  357.99   16.97
   2   9   2  393.91   23.98
  -2   9  -2  364.09   19.65
   2  -9   2  341.59   22.65
  -3   9  -2  114.03   14.65
   3   9   2  116.13   15.43
   3   9   2  123.69   12.43
   3  -9   2   83.22   13.20
   3  -9   2  127.85   13.71
  -3  -9  -2  139.03   17.32
   4  -9   2  274.46   18.11
   4   9   2  290.69   22.48
  -4   9  -2  301.57   21.55
   4  -9   2  276.13   20.40
  -4  -9  -2  284.78   20.98
   4   9   2  296.09   17.44
  -5  -9  -2  217.06   18.39
   5  -9   2  223.12   18.71
   5  -9   2  226.55   17.64
   5   9   2  250.54   21.27
   5   9   2  223.40   16.63
  -5   9  -2  225.52   19.45
  -6   9  -2  341.21   25.53
   6  -9   2  327.95   22.08
   6   9   2  392.75   28.02
  -6  -9  -2  328.20   22.59
  -6  -9  -2  335.40   23.07
   6  -9   2  319.59   22.40
   7  -9   2   20.69    8.77
  -7  -9  -2   17.55    8.09
   7   9   2   17.09    9.42
  -7   9  -2   -4.05    6.36
  -8   9  -2    6.53    8.77
   8   9   2   -6.72    7.45
  -8  -9  -2    2.19    6.21
   8  -9   2   -0.78    6.15
   9  -9   2   84.63   16.80
   9   9   2  131.47   22.75
  -9   9  -2   92.44   20.12
   8  10  -2   63.82   16.10
  -8  10   2   51.43   14.81
   8  10  -2   36.33   11.33
   8 -10  -2   71.30   16.02
   7  10  -2   10.74    8.93
  -7  10   2   13.17    8.63
   7  10  -2   24.39    9.51
   7 -10  -2   18.81    9.32
  -7 -10   2   39.32   10.41
   6  10  -2   77.37   14.76
  -6 -10   2   39.45   11.01
  -6  10   2   69.93   12.69
   6 -10  -2  105.20   16.73
   6 -10  -2   68.76   13.36
   6  10  -2  100.48   15.59
   5 -10  -2  661.19   36.24
   5  10  -2  701.29   35.29
  -5  10   2  686.28   32.26
  -5 -10   2  732.71   36.29
   5 -10  -2  724.36   35.16
   4  10  -2   63.59   11.41
  -4 -10   2   75.70   13.81
  -4  10   2   66.97   11.23
   4  10  -2   56.39   12.08
   4 -10  -2   46.65   11.53
   4 -10  -2   46.86   11.28
  -3  10   2    0.23    3.92
   3  10  -2    3.38    4.85
   3 -10  -2   -5.93    4.13
   3  10  -2    4.57    4.93
  -3 -10   2    1.95    5.25
   2  10  -2  237.81   17.48
   2 -10  -2  232.62   23.56
  -2 -10   2  222.42   23.26
  -2  10   2  239.69   19.05
   2  10  -2  228.36   16.33
   1  10  -2  624.44   27.37
  -1 -10   2  611.03   33.12
   1  10  -2  606.44   28.83
   1 -10  -2  663.74   33.53
  -1  10   2  558.62   29.92
   0 -10   2   22.90    8.41
   0 -10  -2   11.81    6.41
   0  10  -2   17.37    6.31
   0  10   2   14.92    6.95
   0  10  -2   15.67    6.52
  -1 -10  -2  107.60   15.98
   1  10   2   92.75   14.00
  -1  10  -2   76.44   11.75
   1 -10   2   85.13   14.84
  -1  10  -2   97.01   12.59
  -2  10  -2   13.30    5.65
  -2 -10  -2   17.80    7.23
   2  10   2   15.34    7.36
  -2  10  -2   16.61    6.74
   2 -10   2   12.22    6.86
  -3 -10  -2  474.77   28.93
   3 -10   2  521.87   29.84
   3  10   2  525.29   29.66
   3 -10   2  522.91   25.46
  -3  10  -2  443.11   26.04
   4 -10   2  144.65   15.91
   4  10   2  106.30   16.47
  -4  10  -2   95.90   14.37
  -4 -10  -2  113.59   16.78
   4 -10   2  133.33   17.65
  -5 -10  -2   31.17    9.52
   5 -10   2   17.62    7.41
  -5  10  -2   37.03   10.53
   5 -10   2   31.94    9.53
   5  10   2   42.63   12.49
  -6  10  -2  115.19   18.33
   6 -10   2   96.67   15.28
   6 -10   2  123.22   17.70
   6  10   2  101.65   17.57
  -6 -10  -2   89.86   14.79
  -7 -10  -2  435.40   28.23
  -7  10  -2  418.33   30.92
   7 -10   2  387.55   27.44
   8  10   2   51.70   14.64
   8 -10   2   83.14   15.07
  -8  10  -2   59.36   16.46
   8 -11  -2  161.62   23.71
   8  11  -2  151.13   23.06
  -8  11   2  169.75   22.73
   8  11  -2  169.94   23.57
   7  11  -2    8.48    7.83
  -7 -11   2    3.90    6.39
   7  11  -2    7.24    9.10
   7 -11  -2    1.65    8.16
   6 -11  -2   10.93    8.67
   6  11  -2    5.40    8.18
   6 -11  -2    8.35    7.52
  -6 -11   2   15.68    8.70
   6  11  -2   -0.18    6.26
  -5 -11   2   60.95   13.84
   5  11  -2   62.37   13.07
   5  11  -2   64.89   13.55
   5 -11  -2   51.49   12.21
   5 -11  -2   55.50   13.37
   4 -11  -2   39.95   11.26
   4  11  -2   21.15    8.53
  -4 -11   2    8.12    6.89
   4 -11  -2   30.48   10.27
   3  11  -2    7.00    6.20
  -3  11   2   30.47    9.83
  -3 -11   2   17.07    8.45
   3 -11  -2    6.33    6.60
  -2 -11   2  283.54   24.00
  -2  11   2  276.61   21.92
   2  11  -2  354.01   22.70
   2 -11  -2  320.18   24.46
  -1 -11   2    6.16    7.28
   1 -11  -2    2.92    5.91
   1  11  -2    2.29    4.67
  -1  11   2    1.25    5.62
   0  11  -2  423.87   24.62
   0 -11  -2  452.68   29.18
   0  11   2  436.66   27.15
   0 -11   2  391.26   27.71
  -1 -11  -2    3.92    6.30
  -1  11  -2   11.41    6.16
   1 -11   2    0.49    5.56
   1  11   2   19.17    7.62
   2  11   2  553.01   31.85
   2 -11   2  537.10   32.34
  -2 -11  -2  611.71   34.46
  -2  11  -2  560.04   29.52
  -3  11  -2   30.89    8.92
   3 -11   2   35.72   11.22
   3  11   2   24.16    8.90
  -3 -11  -2   44.65   11.65
   4 -11   2  272.67   19.75
   4  11   2  291.11   23.58
  -4 -11  -2  233.56   24.46
  -4  11  -2  230.27   23.53
   4 -11   2  263.69   22.75
  -5 -11  -2   61.62   13.70
   5 -11   2   49.55   10.76
   5 -11   2   55.15   12.74
  -5  11  -2   64.02   13.52
   5  11   2   41.30   11.71
   6 -11   2  313.02   23.74
   6 -11   2  366.27   26.39
   6  11   2  376.02   30.00
  -6  11  -2  345.93   27.38
  -6 -11  -2  309.06   24.90
  -7 -11  -2    1.89    6.78
  -7  11  -2    5.49    8.08
   7 -11   2   12.65    8.40
   7  11   2   -3.24    8.27
  -7 -12   2   43.56   13.00
   7 -12  -2   23.08   12.44
   7  12  -2   19.02   11.63
   6  12  -2   66.11   15.98
   6 -12  -2   51.85   12.89
  -6 -12   2   56.78   14.01
   6 -12  -2   56.63   13.91
  -5 -12   2  363.98   28.25
   5 -12  -2  421.71   29.90
   5  12  -2  425.28   29.57
   5 -12  -2  425.66   29.47
   4 -12  -2   12.35    7.92
  -4  12   2   30.37   11.07
   4  12  -2   18.30    8.86
  -4 -12   2   16.27    8.17
  -3  12   2    1.09    5.87
   3  12  -2    2.79    5.83
  -3 -12   2   16.47    9.49
   3 -12  -2    3.45    6.45
  -2 -12   2   31.18   11.43
   2  12  -2    4.92    6.45
   2 -12  -2    2.63    6.45
  -2  12   2   18.67    7.26
  -1  12   2  370.80   26.24
  -1 -12   2  445.09   30.85
   1 -12  -2  398.50   28.91
   1  12  -2  372.79   24.13
   0  12   2  213.85   22.85
   0 -12   2  177.14   23.31
   0 -12  -2  189.66   24.08
   0  12  -2  211.32   18.09
   1 -12   2  173.26   22.50
  -1  12  -2  141.08   17.38
   1  12   2  150.65   19.58
  -1 -12  -2  149.63   21.13
   2  12   2    8.34    7.80
  -2  12  -2   17.91    7.62
  -2 -12  -2   20.78    9.34
   2 -12   2   12.48    8.09
   3  12   2  304.59   25.27
   3 -12   2  330.96   26.46
  -3 -12  -2  352.67   26.97
  -3  12  -2  332.65   23.33
  -4  12  -2   38.02   10.73
  -4 -12  -2   31.57   10.38
   4 -12   2   29.68   10.96
   4  12   2   21.93   10.37
  -5 -12  -2   18.88    9.17
   5  12   2   15.37    9.79
  -5  12  -2   21.52   10.66
   5 -12   2   32.63   11.14
  -6  12  -2   49.53   13.49
  -6 -12  -2   47.45   13.07
   6 -12   2   57.08   14.24
   6  12   2   35.98   12.43
  -7  12  -2  148.64   23.20
  -7 -12  -2  134.65   19.78
   7  12   2  162.85   25.09
   6 -13  -2  175.45   24.79
   6 -13  -2  160.73   22.52
  -6 -13   2  109.84   20.38
   5  13  -2   85.97   16.74
   5 -13  -2   80.74   16.79
  -5 -13   2   63.84   14.51
  -5  13   2   89.22   18.47
  -4  13   2   96.28   17.91
  -4 -13   2   84.54   17.40
   4  13  -2   68.94   14.30
   4 -13  -2   84.46   17.99
   3 -13  -2  303.22   26.54
   3  13  -2  333.70   24.39
  -3 -13   2  283.52   30.45
  -3  13   2  262.87   27.48
  -2 -13   2   98.04   18.17
   2  13  -2  102.11   16.01
  -2  13   2  102.02   17.36
   2 -13  -2   81.18   16.56
  -1 -13   2    4.76    7.49
  -1  13   2    8.02    6.86
   1  13  -2    7.56    7.42
   1 -13  -2    8.54    8.66
   0 -13   2  203.89   26.57
   0 -13  -2  218.12   27.09
   0  13   2  193.70   23.26
   0  13  -2  233.37   19.66
  -1 -13  -2  501.41   34.58
   1  13   2  519.11   32.81
  -1  13  -2  493.89   28.80
   1 -13   2  479.36   33.90
  -2 -13  -2  190.26   25.40
   2 -13   2  224.35   27.15
  -2  13  -2  169.92   19.73
   2  13   2  231.70   25.91
  -3  13  -2   38.97   12.04
   3  13   2   10.69    9.38
   3 -13   2   12.65    9.29
  -3 -13  -2   16.16    8.91
  -4 -13  -2   39.50   13.13
   4 -13   2   25.71   10.57
   4  13   2   44.26   13.98
  -4  13  -2   48.11   12.79
  -5 -13  -2    2.28    6.81
  -5  13  -2   11.39    9.39
   5  13   2   37.05   12.59
   5 -13   2   14.18    9.69
   4 -14  -2   37.68   12.79
  -4  14   2   40.93   13.77
  -4 -14   2   53.14   15.18
  -3 -14   2    9.08    8.53
   3 -14  -2   24.10   10.23
  -3  14   2   21.82   11.52
  -2  14   2  213.60   25.54
   2 -14  -2  146.94   22.42
  -2 -14   2  243.94   29.87
  -1 -14   2   16.71    9.75
   1 -14  -2   22.64    9.98
  -1  14   2   17.55    9.17
   0 -14   2  138.45   22.34
   0 -14  -2   87.69   17.70
   0  14   2  145.52   20.19
   1 -14   2   45.23   14.27
   1  14   2   30.34   11.82
  -1 -14  -2   42.73   13.68
   2  14   2   56.01   14.52
   2 -14   2   41.54   13.42
  -2 -14  -2   56.26   15.32
   3 -14   2   10.79   10.30
   3  14   2    0.19    8.69
  -3 -14  -2    4.11    7.27
   4 -14   2  118.71   21.17
  -4 -14  -2  203.63   27.11
   4  14   2  158.91   24.42
  -2 -15   2   28.21   13.02
   2 -15  -2   34.16   13.10
   1 -15  -2   11.03    9.74
  -1 -15   2   36.04   14.38
   0 -15  -2   60.92   16.42
   0 -15   2   24.53   12.33
  -1 -15  -2  114.97   20.98
   1  15   2  111.87   21.19
   1 -15   2   99.70   20.39
 -11   0   3   12.20    8.49
  11   0  -3    8.84    8.08
  10   0  -3    2.77    5.97
 -10   0   3   -0.46    6.29
  -9   0   3  392.47   28.41
   9   0  -3  454.79   29.52
   8   0  -3   -2.10    3.33
  -8   0   3   -1.83    4.41
  -7   0   3  343.66   22.66
   7   0  -3  304.07   20.63
  -6   0   3   -0.33    3.05
   6   0  -3   -2.11    2.84
   5   0  -3  668.57   27.50
   5   0  -3  672.63   28.18
   4   0  -3   -1.46    2.39
   4   0  -3   -0.22    2.85
   3   0  -3 6440.83  139.40
   3   0  -3 6223.93  143.41
   3   0  -3 6265.17  144.08
   2   0  -3   -2.36    1.64
   2   0  -3   -0.38    1.50
   2   0  -3   -2.11    1.71
   1   0  -3  969.30   26.73
   0   0  -3   -0.06    1.51
  -1   0  -3 1801.12   44.76
   2   0   3    3.39    2.55
  -2   0  -3   -3.62    1.50
  -2   0  -3   -0.25    1.73
  -3   0  -3  658.92   20.39
   3   0   3  657.13   23.94
  -3   0  -3  676.77   24.56
   4   0   3   -1.65    2.36
  -4   0  -3    0.37    1.63
  -4   0  -3    1.53    2.64
   5   0   3 1446.21   46.84
  -5   0  -3 1408.98   47.16
  -5   0  -3 1441.97   36.81
  -6   0  -3    1.10    3.70
   6   0   3    1.15    3.56
   7   0   3 1012.68   41.47
  -7   0  -3  979.30   42.00
  -8   0  -3   -0.48    4.74
   8   0   3   -1.80    4.91
  -9   0  -3 1279.06   55.81
   9   0   3 1390.79   56.82
 -10   0  -3   -2.32    7.17
  10   0   3    0.59    5.79
 -11   0  -3    8.31    9.32
  11   0   3    3.70    6.61
 -11   1   3   40.53   12.81
  11   1  -3   39.53   13.80
 -11  -1   3   16.05   10.54
  11  -1  -3   29.42   11.38
 -10  -1   3  242.62   28.09
 -10   1   3  231.28   26.54
  10   1  -3  213.69   24.90
  10  -1  -3  236.62   27.11
  -9   1   3    5.62    7.74
   9  -1  -3   -2.58    5.21
   9   1  -3   14.21    7.26
  -9  -1   3    1.11    5.29
  -8  -1   3   57.98   13.06
   8   1  -3   56.42   11.95
   8  -1  -3   63.04   11.56
  -8   1   3   58.63   13.04
   7  -1  -3   42.57    9.59
  -7   1   3   39.38    9.47
   7   1  -3   46.89   10.02
  -7  -1   3   44.61   10.29
  -6  -1   3 1357.12   48.22
  -6   1   3 1305.21   46.75
   6   1  -3 1353.15   45.97
   6   1  -3 1343.79   47.32
   6  -1  -3 1305.20   46.21
  -5  -1   3   45.19    5.11
   5   1  -3   51.16    8.52
   5   1  -3   50.11    8.57
   5  -1  -3   67.84   10.04
  -5   1   3   42.16    8.36
   4   1  -3  388.82   19.17
   4  -1  -3  409.35   13.97
  -4  -1   3  407.01   14.60
  -4   1   3  395.96   19.00
   4   1  -3  399.80   18.14
   4  -1  -3  387.83   18.76
   3   1  -3  315.77   15.22
   3  -1  -3  313.73   14.86
   3  -1  -3  278.12   13.78
   3  -1  -3  318.63   12.04
   3   1  -3  307.44   13.94
  -3  -1   3  315.44   12.56
   2   1  -3 1367.61   35.61
   2   1  -3 1345.60   35.35
   2  -1  -3 1391.10   37.70
   2  -1  -3 1395.63   36.14
   2   1  -3 1277.89   37.48
   2  -1  -3 1377.88   35.39
   1  -1  -3  533.01   17.82
   1   1  -3  518.15   17.35
   1   1  -3  526.70   17.91
   1  -1  -3  523.69   17.38
   0   1  -3  809.13   23.38
   0  -1  -3  781.17   23.18
   0   1  -3  741.42   23.15
   0   1   3  804.76   23.70
   1   1   3 1421.47   38.09
  -1   1  -3 1405.28   37.21
  -1   1  -3 1469.09   38.70
  -1  -1  -3 1444.17   37.54
  -2   1  -3  459.02   18.27
   2   1   3  459.94   18.02
  -2   1  -3  459.21   16.03
   2  -1   3  472.08   16.51
  -2  -1  -3  465.35   16.11
  -2  -1  -3  454.02   16.60
   3   1   3 1180.79   36.42
  -3  -1  -3 1147.97   35.04
   3  -1   3 1179.37   34.73
  -3   1  -3 1170.43   31.54
  -3   1  -3 1120.68   36.35
  -3  -1  -3 1184.70   31.90
  -4  -1  -3  694.69   21.74
  -4  -1  -3  745.47   27.58
  -4   1  -3  734.25   28.66
   4   1   3  722.64   28.18
   4  -1   3  712.30   26.79
   5  -1   3   33.52    7.19
   5  -1   3   37.19    5.13
   5   1   3   36.11    7.62
  -5  -1  -3   34.51    7.73
  -5   1  -3   33.27    8.12
  -5  -1  -3   38.92    4.87
  -6  -1  -3  340.48   20.88
  -6   1  -3  293.04   20.06
  -6  -1  -3  315.74   12.16
   6  -1   3  319.45   19.81
   6   1   3  316.44   20.48
   7   1   3 1454.02   53.16
   7  -1   3 1459.26   52.65
  -7  -1  -3 1395.87   52.37
  -7   1  -3 1543.51   55.26
   8   1   3  762.74   37.42
  -8   1  -3  728.02   37.91
  -8  -1  -3  724.26   36.72
   8  -1   3  710.12   36.08
  -9  -1  -3   34.99   11.36
  -9   1  -3   33.66   11.31
   9  -1   3   29.26    9.62
   9   1   3   21.04    9.46
 -10  -1  -3   91.44   18.29
 -10   1  -3  119.56   20.29
  10  -1   3  120.81   19.69
  10   1   3  126.95   20.63
  11  -1   3   13.86    9.85
  11   1   3   -2.35    6.50
 -11  -1  -3   -4.20    8.08
 -11   1  -3    1.28    8.87
 -11  -2   3  110.71   19.82
 -11   2   3  124.81   21.04
  11  -2  -3  142.42   22.30
  11   2  -3  122.95   21.43
  10   2  -3   75.39   15.53
 -10   2   3   87.30   17.21
 -10  -2   3   72.90   16.34
  10  -2  -3   99.62   18.01
  -9  -2   3   32.12   11.13
   9   2  -3   42.51   11.48
  -9   2   3   68.58   12.84
   9  -2  -3   23.52    8.95
   8   2  -3  459.64   27.89
  -8  -2   3  449.61   29.02
  -8   2   3  483.48   29.22
   8  -2  -3  509.40   29.47
   7  -2  -3  268.27   19.85
   7   2  -3  305.45   19.97
  -7   2   3  235.88   19.09
  -7  -2   3  281.31   20.96
   6   2  -3   16.26    5.73
  -6  -2   3   14.47    3.43
   6   2  -3   22.75    6.97
  -6   2   3    7.38    5.23
   6  -2  -3   13.78    5.73
   5  -2  -3  873.25   24.60
   5   2  -3  822.95   33.48
   5   2  -3  820.21   31.27
   5  -2  -3  847.36   33.31
  -5   2   3  811.32   32.01
  -5  -2   3  885.81   25.67
   4   2  -3 1170.21   36.46
   4  -2  -3 1103.85   37.58
  -4  -2   3 1225.97   32.90
   4   2  -3 1145.46   38.57
  -4   2   3 1125.13   36.93
   4  -2  -3 1140.32   31.40
   3   2  -3 1120.77   32.44
  -3   2   3 1145.22   33.54
   3  -2  -3 1099.30   35.09
  -3  -2   3 1121.90   31.61
   3   2  -3 1056.62   34.88
   3  -2  -3 1063.32   30.49
  -2   2   3 1336.82   35.09
  -2  -2   3 1272.78   35.97
   2  -2  -3 1317.62   35.70
   2  -2  -3 1322.93   38.16
   2   2  -3 1364.71   38.59
   1  -2  -3  225.20   10.76
  -1  -2   3  217.60   10.87
   1  -2  -3  215.41   11.27
   1   2  -3  227.96   11.49
   0   2   3  107.36    7.74
   0  -2  -3   71.30    7.32
   0   2  -3   53.65    6.30
  -1   2  -3 3172.38   76.98
   1   2   3 3128.65   76.42
  -1  -2  -3 3202.51   75.39
   1  -2   3 3127.63   75.42
   2  -2   3  489.27   17.95
  -2  -2  -3  520.08   18.03
   2   2   3  482.27   19.68
  -2  -2  -3  507.22   16.89
  -2   2  -3  496.33   20.01
   2  -2   3  475.37   16.38
   3   2   3   38.68    6.99
  -3  -2  -3   43.13    6.50
   3  -2   3   57.45    6.75
  -3   2  -3   51.39    7.80
  -3  -2  -3   57.79    6.53
   3  -2   3   48.43    6.59
  -4  -2  -3  781.45   24.25
   4  -2   3  758.84   24.32
  -4   2  -3  845.67   31.67
   4  -2   3  763.52   27.86
   4   2   3  757.26   30.12
  -4  -2  -3  763.92   28.51
  -5  -2  -3   81.76    6.52
  -5   2  -3   61.83   10.43
   5   2   3   70.22   10.62
   5  -2   3   79.67    6.42
   5  -2   3   80.05   10.64
  -5  -2  -3   69.15   10.75
   6   2   3  238.22   17.95
  -6  -2  -3  272.24   11.66
  -6  -2  -3  262.11   18.24
   6  -2   3  283.66   18.52
  -6   2  -3  235.42   18.18
   7   2   3   21.68    7.98
   7  -2   3   16.58    6.76
  -7   2  -3   21.64    8.25
  -7  -2  -3   21.57    8.33
   8  -2   3   22.94    8.44
  -8   2  -3   11.24    7.06
  -8  -2  -3    3.02    6.62
   8   2   3   20.70    8.69
  -9  -2  -3  143.54   19.32
   9   2   3  137.34   19.87
   9  -2   3  170.78   21.66
  -9   2  -3  154.65   21.58
  10  -2   3  298.16   25.58
  10   2   3  370.20   29.65
 -10   2  -3  379.82   30.72
 -10  -2  -3  328.59   27.86
  11   2   3   10.12   10.09
 -11   2  -3   13.96   11.17
  11  -2   3    3.15    7.02
 -11  -2  -3    8.43    9.90
  11   3  -3  636.11   39.86
  11  -3  -3  621.00   40.37
 -11   3   3  608.06   39.90
 -11  -3   3  552.28   39.46
 -10  -3   3   18.76    9.90
 -10   3   3   17.00    8.85
  10   3  -3   28.03   10.39
  10  -3  -3   11.51    7.89
  -9  -3   3  467.83   31.55
   9   3  -3  468.87   29.94
   9  -3  -3  522.98   32.61
  -9   3   3  503.24   31.87
   8  -3  -3   -0.61    4.94
  -8  -3   3    6.10    6.71
   8   3  -3   -1.92    4.62
  -8   3   3   -1.36    5.51
   7   3  -3  280.19   21.18
   7  -3  -3  262.53   20.05
  -7   3   3  295.00   20.56
   7   3  -3  252.09   18.93
   6  -3  -3  402.34   15.30
   6  -3  -3  356.98   21.87
   6   3  -3  404.50   23.51
   6   3  -3  387.04   22.05
  -6   3   3  382.27   22.24
  -6  -3   3  379.40   15.89
   5   3  -3  241.76   15.39
   5  -3  -3  245.88   11.68
  -5   3   3  226.89   15.21
   5  -3  -3  259.31   16.93
  -5  -3   3  248.87   12.43
   5   3  -3  269.88   17.57
   4   3  -3   71.50    9.00
   4  -3  -3   63.05    9.39
  -4   3   3   90.38   10.56
  -4  -3   3   88.46    7.47
   4   3  -3   57.28    9.12
   4  -3  -3   88.06    7.06
  -3  -3   3  427.35   17.63
   3   3  -3  443.10   20.07
  -3   3   3  426.84   17.58
   3   3  -3  463.16   17.54
   3  -3  -3  427.86   19.84
   3  -3  -3  444.35   17.26
   2   3  -3  259.57   14.03
  -2   3   3  271.51   11.42
   2  -3  -3  297.35   14.96
   2  -3  -3  294.88   13.48
   2   3  -3  284.35   12.34
  -2  -3   3  262.22   13.22
   1  -3  -3 2359.69   60.22
   1  -3  -3 2286.66   61.22
   1   3  -3 2336.61   60.90
  -1  -3   3 2521.02   61.13
   0  -3   3 1279.38   36.43
   0  -3  -3 1256.24   36.06
   0   3  -3 1227.27   36.62
   0   3   3 1224.19   37.19
   1  -3   3  819.90   26.38
  -1   3  -3  775.98   26.80
  -1  -3  -3  778.40   25.95
   1   3   3  822.96   28.01
  -2   3  -3  137.08   10.47
   2  -3   3  160.96    9.93
   2   3   3  141.22   10.82
  -2  -3  -3  146.49    9.55
  -2  -3  -3  129.25    7.52
   2  -3   3  146.34    7.85
   3  -3   3 4907.11  109.73
  -3  -3  -3 4732.04  109.56
   3   3   3 4562.25  114.17
  -3   3  -3 4589.14  114.62
   3  -3   3 4626.68  108.76
  -3  -3  -3 4665.17  109.40
   4  -3   3   72.19    8.12
   4   3   3   64.81   10.04
  -4   3  -3   54.07    9.00
  -4  -3  -3   54.99    6.85
   4  -3   3   73.86    8.97
  -4  -3  -3   47.76    7.45
   5  -3   3   16.92    5.34
  -5  -3  -3   32.09    6.94
   5   3   3   24.12    7.02
  -5  -3  -3   26.80    5.11
  -5   3  -3   20.93    6.36
   5  -3   3   23.35    4.70
   6   3   3   88.77   13.57
  -6  -3  -3   68.91   11.05
  -6  -3  -3   83.26    8.35
  -6   3  -3   79.39   13.69
   6  -3   3   96.23   12.47
  -7   3  -3  816.00   39.25
   7   3   3  905.58   39.99
  -7  -3  -3  882.66   38.52
   7  -3   3  797.72   36.04
  -8   3  -3   35.21   10.34
  -8  -3  -3   28.92    9.42
   8  -3   3   23.44    8.36
   8   3   3   53.28   12.20
  -9  -3  -3  119.14   18.44
   9  -3   3  129.74   18.35
  -9   3  -3  159.26   22.44
   9   3   3  171.40   22.48
  10  -3   3   43.20   12.26
  10   3   3   34.22   12.00
 -10  -3  -3   59.25   13.88
 -10   3  -3   58.30   15.13
 -11   3  -3   88.36   19.56
  11  -3   3   56.34   14.46
  11   3   3  103.64   20.14
 -11  -3  -3  141.94   23.31
  11  -4  -3    4.49    7.00
  11   4  -3    9.88    8.33
 -11   4   3   -0.59    8.12
 -11  -4   3    9.43    8.62
  10  -4  -3   11.49    8.11
 -10  -4   3    5.14    8.20
  10   4  -3    6.86    7.67
 -10   4   3   14.77    9.46
  -9   4   3   34.25   10.64
  -9  -4   3   40.03   12.56
   9  -4  -3   48.41   12.48
   9   4  -3   39.97   11.09
  -8   4   3  348.62   24.57
   8  -4  -3  381.72   25.95
   8   4  -3  358.11   24.83
  -8  -4   3  351.49   26.21
   7  -4  -3   33.15    9.06
   7   4  -3   25.80    8.98
   7   4  -3   19.85    7.40
  -7   4   3   39.40   10.13
   6  -4  -3    8.61    3.57
  -6   4   3   13.22    6.27
   6   4  -3    8.99    5.55
   6  -4  -3    8.24    5.28
   6   4  -3    7.20    5.06
  -6  -4   3    7.97    3.64
  -5  -4   3   20.66    5.11
   5  -4  -3   20.30    6.50
  -5   4   3   27.15    6.97
   5  -4  -3   24.07    4.82
   5   4  -3   28.60    6.71
   5   4  -3   33.89    8.68
   4   4  -3  430.61   21.98
   4  -4  -3  426.31   18.19
   4   4  -3  453.23   19.70
   4  -4  -3  447.67   22.47
  -4   4   3  429.11   19.92
  -4  -4   3  424.84   18.73
  -3   4   3  132.02    9.11
   3  -4  -3  130.17    9.68
   3  -4  -3  126.38   10.94
   3   4  -3  139.80    9.36
   3   4  -3  113.52   12.21
  -3  -4   3  120.53    9.53
   2  -4  -3    9.76    3.84
   2   4  -3   16.15    4.88
   2   4  -3   18.33    3.46
   2  -4  -3   17.72    5.28
  -2  -4   3    2.42    3.21
  -2   4   3    6.84    2.79
   1  -4  -3 1159.58   36.93
  -1  -4   3 1188.24   35.98
   1   4  -3 1117.67   35.79
   1  -4  -3 1139.68   35.71
   0  -4   3 9028.09  202.56
   0   4  -3 8799.26  202.45
   0  -4  -3 8940.44  202.58
   0   4   3 9235.16  203.87
   1  -4   3  141.75   10.24
  -1  -4  -3  128.67    9.79
   1   4   3  144.77   11.40
  -1   4  -3  133.26   10.44
  -2  -4  -3 1183.93   32.21
  -2  -4  -3 1164.31   36.56
   2   4   3 1129.37   38.48
  -2   4  -3 1167.03   38.21
   2  -4   3 1206.72   36.50
   2  -4   3 1187.50   31.96
   3  -4   3 1022.89   32.44
   3  -4   3 1027.21   31.13
   3   4   3 1004.83   36.13
  -3  -4  -3 1021.50   31.16
  -3   4  -3 1056.70   36.75
  -3  -4  -3  922.44   32.01
  -4  -4  -3  416.65   19.01
   4  -4   3  496.40   19.80
  -4   4  -3  458.12   23.56
   4   4   3  467.52   23.83
   4  -4   3  461.23   20.21
  -4  -4  -3  447.69   20.27
  -5  -4  -3   27.59    6.82
   5  -4   3   33.11    6.07
   5  -4   3   24.31    6.16
  -5   4  -3   30.93    8.62
   5   4   3   27.99    7.86
  -5  -4  -3   38.87    6.65
   6   4   3  282.39   20.97
  -6  -4  -3  266.21   18.59
  -6   4  -3  252.66   19.76
   6  -4   3  272.45   15.18
   6  -4   3  272.28   18.34
  -6  -4  -3  251.88   13.88
  -7   4  -3  130.68   17.88
   7  -4   3  139.70   17.08
  -7  -4  -3  139.99   17.41
   7   4   3  121.01   16.84
   8  -4   3  163.54   19.40
   8   4   3  166.53   20.77
  -8  -4  -3  152.92   19.49
  -8   4  -3  145.09   19.81
   9  -4   3   81.53   15.55
  -9  -4  -3   59.25   14.01
   9   4   3   54.43   13.48
  -9   4  -3   63.77   15.55
  10   4   3  238.03   28.39
  10  -4   3  260.55   28.60
 -10   4  -3  291.93   31.69
 -10  -4  -3  274.00   30.25
  11  -5  -3  246.96   29.46
 -11  -5   3  236.98   30.57
 -11   5   3  277.19   32.91
  11   5  -3  278.67   30.56
 -10  -5   3  131.21   21.78
 -10   5   3  220.57   26.09
  10   5  -3  172.91   23.36
  10  -5  -3  237.90   27.72
   9   5  -3  272.35   23.43
  -9   5   3  264.20   27.87
   9  -5  -3  249.78   26.43
  -9  -5   3  281.08   30.78
   8  -5  -3   77.37   14.69
   8   5  -3   92.44   15.33
   8   5  -3  127.66   19.52
  -8   5   3  105.14   16.80
   7   5  -3  642.09   33.80
   7  -5  -3  578.10   32.24
  -7   5   3  660.87   32.56
   7   5  -3  626.45   31.41
   6  -5  -3  398.85   18.47
  -6  -5   3  433.79   20.18
   6   5  -3  447.82   25.98
  -6   5   3  436.65   24.03
   6  -5  -3  425.62   25.47
   6   5  -3  409.74   22.61
   5  -5  -3 1142.94   42.83
  -5   5   3 1169.87   40.12
   5   5  -3 1107.43   42.31
   5   5  -3 1082.86   38.57
  -5  -5   3 1080.20   36.75
   5  -5  -3 1111.85   35.94
   4   5  -3   14.80    4.61
   4  -5  -3   35.71    8.11
  -4   5   3   28.30    6.33
   4  -5  -3   27.86    5.97
  -4  -5   3   25.29    5.96
   4   5  -3   42.35    8.54
   3   5  -3   55.46    7.25
   3   5  -3   62.69    9.76
  -3  -5   3   57.31    8.45
  -3   5   3   60.62    7.66
   3  -5  -3   61.62    8.67
   3  -5  -3   59.39    9.59
   2  -5  -3 1379.86   43.08
  -2  -5   3 1365.59   42.95
   2   5  -3 1464.87   37.57
   2   5  -3 1365.85   43.31
  -2   5   3 1356.14   36.52
   2  -5  -3 1393.02   44.70
   1  -5  -3  459.68   20.59
   1   5  -3  471.62   20.83
  -1   5   3  404.47   20.73
  -1  -5   3  442.27   20.29
   0   5  -3  178.10   12.33
   0  -5  -3  165.80   12.08
   0  -5   3  139.91   11.12
   0   5   3  180.00   13.04
   1   5   3 1220.89   41.74
  -1   5  -3 1275.60   40.99
  -1  -5  -3 1351.39   41.72
   1  -5   3 1318.78   40.76
   2  -5   3  750.21   23.87
  -2  -5  -3  811.80   29.86
   2  -5   3  792.65   28.84
   2   5   3  782.98   31.02
  -2  -5  -3  799.31   23.62
  -2   5  -3  743.63   29.75
   3  -5   3 1088.88   36.57
  -3  -5  -3 1123.41   37.20
   3  -5   3 1169.84   34.22
   3   5   3 1104.25   40.12
  -3  -5  -3 1129.75   33.88
  -3   5  -3 1100.76   39.49
   4   5   3    4.69    4.28
  -4  -5  -3   27.01    6.28
  -4  -5  -3   16.13    4.79
   4  -5   3   11.20    3.78
   4  -5   3    5.93    3.82
  -4   5  -3   19.80    7.00
   5  -5   3  118.36   12.93
  -5   5  -3  104.01   14.89
  -5  -5  -3   84.59   10.97
   5   5   3  105.05   14.86
   5  -5   3  104.66   11.14
  -5  -5  -3  103.87   11.27
   6  -5   3   24.23    7.13
  -6  -5  -3   28.34    7.85
   6   5   3   28.05    8.29
   6  -5   3   31.21    6.57
  -6   5  -3   22.35    8.92
  -6  -5  -3   41.70    7.42
   7  -5   3  320.60   21.70
  -7   5  -3  371.83   26.46
  -7  -5  -3  324.31   22.66
   7   5   3  342.80   25.46
   8  -5   3   44.82   11.04
   8   5   3   47.93   11.89
  -8  -5  -3   28.74    8.77
  -8   5  -3   32.48   10.32
  -9  -5  -3   79.31   15.29
   9   5   3   65.75   15.11
   9  -5   3   63.02   13.36
  -9   5  -3   42.44   13.00
  10   5   3   20.54   10.45
 -10   5  -3   32.31   11.96
  10  -5   3   12.31    8.28
 -10  -5  -3   27.43   10.69
 -10   6   3    9.47    9.77
 -10  -6   3    1.53    8.25
  10   6  -3   12.73    9.73
  10  -6  -3    1.27    9.00
   9  -6  -3  107.86   18.98
  -9   6   3   83.53   16.71
  -9  -6   3   85.76   16.94
   9   6  -3   94.61   17.20
   8  -6  -3    9.35    7.07
  -8   6   3   22.03    8.98
   8   6  -3    7.38    6.47
   8   6  -3    7.66    6.51
   7   6  -3   78.18   15.14
  -7   6   3  128.46   17.05
   7  -6  -3   83.43   14.39
   7   6  -3   80.19   13.04
  -6   6   3   72.11   12.08
   6   6  -3   57.29   12.10
   6   6  -3   40.08    8.76
   6  -6  -3   69.21    9.88
  -6  -6   3   55.59    9.37
   6  -6  -3   58.74   12.12
  -5  -6   3  517.42   24.18
   5  -6  -3  541.29   28.26
   5   6  -3  581.02   28.84
   5  -6  -3  495.45   22.99
  -5   6   3  514.12   24.99
   5   6  -3  505.34   24.34
  -4  -6   3   32.51    7.64
   4   6  -3   49.50    7.95
   4   6  -3   51.06    9.79
   4  -6  -3   47.59    8.43
   4  -6  -3   76.03   12.22
  -4   6   3   33.72    7.29
   3   6  -3  803.76   32.38
  -3   6   3  772.55   26.91
  -3  -6   3  821.49   31.62
   3   6  -3  814.04   27.90
   3  -6  -3  860.79   31.66
   3  -6  -3  804.24   33.05
  -2   6   3  551.17   19.01
   2   6  -3  545.61   24.39
  -2  -6   3  536.20   24.33
   2  -6  -3  528.25   25.23
   2   6  -3  556.69   19.73
   2  -6  -3  547.90   24.65
   1   6  -3 1006.38   36.03
   1  -6  -3 1059.58   37.33
   1   6  -3 1092.71   29.67
  -1  -6   3 1015.34   36.59
  -1   6   3 1063.60   38.10
   0  -6   3  142.54   11.80
   0   6   3  143.12   15.01
   0  -6  -3  137.32   14.30
   0   6  -3  134.27   13.63
   1   6   3  528.37   24.65
  -1  -6  -3  426.79   21.98
   1  -6   3  509.97   23.07
  -1   6  -3  456.12   22.05
   2  -6   3  188.53   13.62
  -2   6  -3  160.21   13.07
   2   6   3  184.38    9.27
   2   6   3  178.38   14.29
   2  -6   3  187.11   10.31
  -2  -6  -3  180.45   13.51
  -3  -6  -3  115.35    8.99
   3   6   3  117.24   13.94
   3  -6   3  130.22    9.59
  -3  -6  -3  117.26   13.32
   3  -6   3  107.32   12.19
  -3   6  -3  142.17   15.20
  -4  -6  -3  908.94   32.20
   4  -6   3  911.41   32.23
   4   6   3  923.13   38.35
  -4   6  -3  908.57   37.64
   4  -6   3  892.79   33.44
  -4  -6  -3  953.87   34.71
  -5   6  -3  516.04   28.05
  -5  -6  -3  453.79   22.79
   5   6   3  496.52   27.95
  -5  -6  -3  521.85   24.24
   5  -6   3  443.86   22.31
   5  -6   3  485.89   23.57
   6  -6   3  230.27   15.51
   6  -6   3  227.95   17.43
  -6  -6  -3  279.53   17.20
  -6   6  -3  276.49   22.05
   6   6   3  253.72   21.04
  -6  -6  -3  256.48   18.18
  -7   6  -3   40.09   11.40
   7   6   3   16.06    8.49
   7  -6   3   18.54    7.59
  -7  -6  -3   16.70    7.30
  -8   6  -3   33.27   12.70
   8   6   3   33.16   11.72
   8  -6   3   24.77    9.92
  -8  -6  -3   19.05    8.64
  -9   6  -3  366.27   30.03
  -9  -6  -3  327.51   26.29
   9   6   3  386.02   30.16
   9  -6   3  341.31   26.56
  10   6   3  126.26   21.63
  10  -6   3   87.03   16.45
 -10   6  -3   87.19   19.53
 -10  -6  -3   98.32   18.18
  10  -7  -3  267.83   30.28
 -10   7   3  251.55   29.23
  10   7  -3  214.56   26.47
 -10  -7   3  209.12   28.76
   9  -7  -3    8.45    8.90
   9   7  -3   24.43    9.93
  -9   7   3   14.55    9.64
  -8   7   3    6.76    7.31
   8  -7  -3   12.33    7.52
   8   7  -3    8.84    6.98
   8   7  -3    9.88    8.83
   7   7  -3   51.94   10.67
  -7   7   3   51.23   11.86
   7   7  -3   73.80   15.06
   7  -7  -3   49.77   11.76
  -6   7   3 1702.90   57.12
   6  -7  -3 1688.39   53.03
   6  -7  -3 1623.08   60.31
  -6  -7   3 1696.30   54.54
   6   7  -3 1668.78   55.98
   6   7  -3 1724.81   60.84
   5  -7  -3  225.30   16.27
   5   7  -3  230.83   16.28
  -5   7   3  210.73   15.79
   5  -7  -3  233.24   19.12
   5   7  -3  219.62   18.27
  -5  -7   3  226.77   16.81
   4   7  -3  363.33   22.15
   4  -7  -3  382.52   23.03
   4  -7  -3  364.79   20.74
  -4  -7   3  346.32   20.78
  -4   7   3  350.47   18.49
   4   7  -3  369.79   19.06
  -3  -7   3   68.22   11.05
   3   7  -3   52.61   10.09
  -3   7   3   67.19    8.33
   3  -7  -3   75.14   11.89
   3   7  -3   66.66    8.61
   3  -7  -3   69.35   10.78
   2   7  -3  398.92   17.36
   2   7  -3  420.53   21.89
   2  -7  -3  425.18   22.46
  -2   7   3  428.14   16.70
  -2  -7   3  409.18   22.24
   2  -7  -3  439.68   23.57
  -1  -7   3   32.80    7.51
  -1   7   3   21.67    6.53
   1  -7  -3   49.22    9.29
   1   7  -3   48.18    8.88
  -1   7   3   45.40    5.24
   1   7  -3   42.51    5.97
   0   7   3  882.49   35.47
   0   7  -3  848.64   33.08
   0  -7  -3  881.92   35.02
   0   7  -3  912.68   27.62
   0  -7   3  894.42   34.76
   1   7   3  146.93   16.21
   1  -7   3  141.11   14.96
  -1  -7  -3  159.63   16.65
  -1   7  -3  141.45   12.50
  -1   7  -3  154.57    9.72
  -2  -7  -3  233.70   16.88
   2  -7   3  224.50   15.90
   2   7   3  243.35   17.57
   2  -7   3  237.87   12.75
   2   7   3  241.11   11.26
  -2   7  -3  242.21   16.90
  -3  -7  -3    2.55    4.10
   3  -7   3   -0.01    3.17
   3  -7   3   -0.40    2.35
   3   7   3    6.45    4.20
  -3   7  -3    3.86    4.63
   4  -7   3   43.30    8.74
  -4  -7  -3   63.87    9.19
   4   7   3   59.07   11.95
   4  -7   3   51.84    8.43
  -4  -7  -3   43.13    9.31
  -4   7  -3   80.41   13.52
  -5   7  -3    1.08    4.97
   5   7   3    3.64    5.62
   5  -7   3    3.67    4.30
  -5  -7  -3   -2.30    3.46
  -5  -7  -3   -1.25    3.10
   5  -7   3   -0.32    3.85
   6  -7   3  581.08   27.27
  -6  -7  -3  628.49   29.70
  -6  -7  -3  609.39   27.99
   6  -7   3  544.78   27.86
  -6   7  -3  591.04   33.13
   6   7   3  543.05   32.51
  -7  -7  -3   38.02   10.51
   7  -7   3   49.40   10.87
  -7   7  -3   47.42   12.20
   7   7   3   26.95    9.77
  -8   7  -3  189.50   24.56
  -8  -7  -3  196.04   22.43
   8  -7   3  224.10   23.35
   8   7   3  174.98   23.03
  -9  -7  -3   56.08   13.72
   9  -7   3   54.41   13.31
  -9   7  -3   44.93   13.99
   9   7   3   45.89   13.56
  10  -7   3  257.67   27.34
 -10   7  -3  215.90   28.82
 -10  -7  -3  265.33   29.69
  10   7   3  297.91   33.09
   9  -8  -3  170.27   23.72
   9   8  -3  108.07   19.46
   9   8  -3  132.91   20.04
  -9   8   3  140.95   22.12
   8   8  -3   -0.31    6.62
   8   8  -3   -1.98    4.94
   8  -8  -3    1.00    6.10
  -8   8   3    5.52    7.44
  -7  -8   3  626.77   30.84
   7  -8  -3  583.73   35.20
   7   8  -3  683.85   37.19
  -7   8   3  659.98   33.80
   7   8  -3  619.93   32.57
   6  -8  -3    6.82    6.03
  -6  -8   3    4.76    5.78
   6   8  -3    6.85    5.16
  -6   8   3    3.18    5.46
   6  -8  -3    9.92    7.74
   6   8  -3   -1.46    4.94
   5  -8  -3  186.89   21.30
  -5   8   3  218.07   16.32
   5   8  -3  210.18   16.27
   5  -8  -3  191.60   16.27
   5   8  -3  196.87   20.91
  -5  -8   3  197.27   16.95
   4  -8  -3  302.31   19.85
   4   8  -3  275.91   17.24
  -4   8   3  285.72   16.96
   4  -8  -3  333.05   22.79
   4   8  -3  295.67   20.30
  -4  -8   3  285.58   19.83
   3   8  -3  935.60   33.11
   3  -8  -3  979.14   38.82
   3  -8  -3  972.00   40.24
  -3  -8   3  949.76   39.19
   3   8  -3  974.24   38.95
  -3   8   3  992.18   32.52
   2   8  -3   30.79    6.00
  -2   8   3   26.81    5.18
   2   8  -3   27.68    7.75
  -2  -8   3   23.27    7.70
   2  -8  -3   25.57    7.62
  -2   8   3   24.85    7.43
  -1   8   3  240.25   11.24
   1   8  -3  249.76   16.91
  -1  -8   3  231.98   17.55
  -1   8   3  205.62   16.95
   1  -8  -3  274.02   19.07
   1   8  -3  232.85   12.85
   0  -8   3  251.85   18.40
   0   8   3  260.96   18.73
   0   8   3  236.51   10.44
   0   8  -3  255.42   13.49
   0   8  -3  247.86   16.80
   0  -8  -3  212.49   16.98
   1  -8   3  625.64   30.38
  -1   8  -3  657.02   29.43
   1   8   3  689.53   31.83
  -1   8  -3  700.07   24.78
   1   8   3  631.51   20.36
  -1  -8  -3  653.68   31.03
   2  -8   3   11.33    5.73
  -2   8  -3    3.49    3.69
   2   8   3   19.89    6.11
   2   8   3    5.32    2.96
  -2  -8  -3    6.14    4.91
   2  -8   3    8.53    3.85
  -3   8  -3   74.49   11.85
   3   8   3   82.03    9.20
   3   8   3   66.09   11.73
  -3  -8  -3   71.85   11.77
   3  -8   3   78.07    9.76
   3  -8   3   85.44   12.92
  -4  -8  -3   98.81   14.22
  -4   8  -3   94.88   14.18
   4  -8   3   88.72   11.56
   4  -8   3   96.14   13.48
   4   8   3   73.92   12.88
  -4  -8  -3  112.43   12.24
  -5  -8  -3  467.47   23.62
  -5   8  -3  425.81   27.29
   5   8   3  412.83   28.06
  -5  -8  -3  425.66   24.57
   5  -8   3  433.71   24.74
   5  -8   3  431.59   23.16
   6  -8   3  183.20   18.50
  -6   8  -3  162.44   20.94
  -6  -8  -3  166.12   18.10
   6   8   3  120.40   18.82
   6  -8   3  155.87   17.43
  -6  -8  -3  133.18   16.12
  -7  -8  -3    1.68    5.28
   7  -8   3    8.57    6.52
  -7   8  -3   11.05    8.06
   7   8   3   -2.06    5.54
  -8   8  -3   -9.33    6.17
  -8  -8  -3    5.40    6.43
   8  -8   3   10.61    7.80
   8   8   3   -4.57    6.64
  -9   8  -3  530.91   37.57
   9  -8   3  532.36   34.12
   9   8   3  515.88   36.93
  -9  -8  -3  531.82   33.94
   9   9  -3   58.96   14.94
   9   9  -3   53.93   16.56
   9  -9  -3   49.53   14.65
  -9   9   3   37.07   13.32
   8  -9  -3   56.05   14.12
   8   9  -3  114.57   20.32
  -8   9   3   65.32   14.75
   8   9  -3   92.63   16.00
   7   9  -3  242.46   26.64
   7   9  -3  218.64   23.05
  -7   9   3  211.93   22.69
   7  -9  -3  237.41   25.92
  -7  -9   3  225.11   19.11
  -6  -9   3   33.47   10.08
  -6   9   3   27.91    8.81
   6   9  -3   47.01   12.29
   6  -9  -3   45.19   11.64
   6   9  -3   30.08    9.08
   6  -9  -3   11.02    6.72
  -5   9   3  484.36   25.25
   5  -9  -3  477.29   27.14
   5  -9  -3  517.59   30.84
   5   9  -3  480.78   28.91
  -5  -9   3  522.66   28.92
   5   9  -3  474.19   25.50
  -4   9   3   60.24    9.57
  -4  -9   3   53.37   11.48
   4   9  -3   62.37   10.00
   4  -9  -3   62.39   12.35
   4  -9  -3   62.33   12.02
   4   9  -3   49.42   10.99
   3   9  -3   38.74    9.26
  -3   9   3   54.60    8.27
   3  -9  -3   37.97    9.91
  -3  -9   3   53.10   11.01
   3   9  -3   55.39    9.13
   3  -9  -3   40.33    9.94
  -2   9   3  484.77   27.26
   2   9  -3  452.31   20.69
   2   9  -3  466.50   25.25
  -2  -9   3  423.97   25.99
   2  -9  -3  495.81   27.29
   1  -9  -3  146.43   18.05
  -1  -9   3  159.53   18.35
   1   9  -3  135.30   15.51
  -1   9   3  175.06   18.73
   1   9  -3  141.57   11.05
   0  -9   3  107.11   15.41
   0   9  -3  104.44   11.00
   0   9   3  103.50   14.83
   0   9  -3   84.90   12.46
   0  -9  -3   82.23   13.78
   1  -9   3    9.11    6.08
  -1   9  -3   21.06    5.81
  -1  -9  -3   11.67    4.97
   1   9   3   11.45    6.41
  -1   9  -3    4.23    4.40
   2  -9   3   44.79   10.08
  -2   9  -3   53.43    8.66
   2   9   3   62.06   12.25
  -2   9  -3   39.12    9.09
  -2  -9  -3   76.36   12.96
  -3  -9  -3  334.44   22.78
  -3   9  -3  299.49   20.91
   3  -9   3  309.45   17.63
   3   9   3  331.04   23.61
   3  -9   3  336.26   22.65
  -4   9  -3  487.88   27.85
   4  -9   3  423.28   22.38
  -4  -9  -3  482.99   27.61
   4   9   3  458.20   28.67
   4  -9   3  430.70   26.22
  -5  -9  -3   16.23    7.28
   5  -9   3   18.22    7.87
   5  -9   3   10.39    5.93
  -5   9  -3   11.74    8.03
   5   9   3   14.48    8.20
  -6   9  -3  451.09   30.23
  -6  -9  -3  435.61   26.06
   6   9   3  433.07   30.53
   6  -9   3  415.96   25.08
   6  -9   3  401.24   25.51
   7  -9   3  391.97   25.92
   7   9   3  418.96   30.71
  -7   9  -3  359.27   27.90
   8   9   3  141.16   22.94
   8  -9   3  193.38   22.14
  -8   9  -3  138.63   22.15
   9   9   3  122.20   22.39
  -9   9  -3   92.89   19.33
   9  -9   3  124.91   19.96
  -8  10   3  134.93   20.25
   8  10  -3  117.72   21.05
   8 -10  -3  155.78   23.12
   8  10  -3  147.49   20.40
   7  10  -3   58.40   14.39
  -7 -10   3   34.81   10.46
  -7  10   3   49.99   12.37
   7 -10  -3   40.28   12.08
   7  10  -3   43.01   11.59
   6 -10  -3   94.57   17.68
   6  10  -3   78.91   13.55
  -6  10   3   62.98   12.59
   6  10  -3   79.23   15.00
  -6 -10   3   67.33   13.53
   6 -10  -3   88.24   15.31
   5 -10  -3  319.57   23.50
  -5 -10   3  394.49   26.73
   5  10  -3  370.94   26.07
   5 -10  -3  354.63   26.70
   4 -10  -3  349.00   24.93
  -4 -10   3  281.02   22.69
   4  10  -3  384.90   24.89
   4 -10  -3  331.02   23.42
   3 -10  -3  298.71   22.64
   3  10  -3  336.82   22.93
  -3 -10   3  304.85   23.69
  -3  10   3  323.99   23.94
   2  10  -3   40.32    9.60
   2 -10  -3   21.85    8.37
  -2 -10   3   38.94   11.13
  -2  10   3   35.14   10.25
  -1  10   3   36.39   10.01
   1  10  -3   62.74   11.37
   1 -10  -3   61.26   12.74
  -1 -10   3   69.45   13.30
   0  10  -3  654.84   31.47
   0 -10  -3  690.32   35.37
   0 -10   3  722.74   35.85
   0  10   3  679.78   34.42
  -1  10  -3  120.78   15.56
   1  10   3  116.73   16.78
   1 -10   3  153.60   19.47
  -1 -10  -3  113.63   16.70
   2  10   3  360.10   25.44
  -2  10  -3  392.40   23.99
  -2 -10  -3  374.50   25.24
   2 -10   3  339.24   24.58
   3 -10   3   51.63   10.28
   3  10   3   38.59   10.39
  -3 -10  -3   54.78   11.89
   3 -10   3   48.48   11.30
  -3  10  -3   48.15   10.82
   4  10   3  313.49   25.01
  -4  10  -3  279.47   22.22
  -4 -10  -3  307.61   23.15
   4 -10   3  282.04   22.45
   4 -10   3  288.85   19.00
   5  10   3   38.79   11.74
  -5 -10  -3   29.17    9.62
   5 -10   3   31.10    9.61
  -5  10  -3   20.85    9.42
   5 -10   3   22.08    7.57
   6 -10   3  266.23   20.69
   6  10   3  331.79   27.47
  -6  10  -3  322.97   26.16
  -6 -10  -3  298.01   22.98
   6 -10   3  331.42   24.55
   7 -10   3   74.92   14.39
  -7  10  -3   45.07   13.43
   7  10   3   43.70   14.68
   8 -10   3  201.63   23.92
  -8  10  -3  256.36   30.64
   8 -11  -3   13.12    9.26
   8  11  -3    8.21   10.00
  -7 -11   3   38.93   11.71
   7 -11  -3   29.49   12.05
   7  11  -3   38.19   13.33
   6  11  -3   27.32   10.51
  -6 -11   3   26.22   10.56
   6 -11  -3    8.26    7.51
   6 -11  -3   10.70    9.10
  -5 -11   3  180.16   22.88
   5 -11  -3  199.76   22.67
   5 -11  -3  177.25   22.81
   5  11  -3  161.74   20.67
   4 -11  -3   13.38    7.85
   4  11  -3    5.53    6.61
   4 -11  -3   19.80    9.18
  -4 -11   3   14.72    8.62
   3 -11  -3  144.73   19.55
  -3 -11   3   90.52   15.64
   3  11  -3  112.48   16.38
  -3  11   3  127.80   18.59
   2 -11  -3   14.11    8.41
  -2  11   3    5.49    6.81
  -2 -11   3   17.56    8.18
   2  11  -3    5.16    5.87
   1 -11  -3  417.66   28.31
   1  11  -3  382.87   24.29
  -1 -11   3  405.65   28.14
  -1  11   3  364.11   25.60
   0  11   3    5.27    6.24
   0 -11   3   -1.81    5.35
   0 -11  -3    9.37    6.38
   0  11  -3   -6.74    4.01
  -1  11  -3  516.64   28.11
   1 -11   3  505.52   31.61
  -1 -11  -3  473.39   30.28
   1  11   3  505.47   30.24
   2 -11   3   86.32   16.08
   2  11   3   85.05   15.78
  -2  11  -3   78.01   13.80
  -2 -11  -3  131.72   18.96
   3 -11   3  726.51   38.87
  -3 -11  -3  834.27   41.06
  -3  11  -3  800.20   37.61
   3  11   3  749.47   39.30
   4 -11   3   42.18   11.51
  -4 -11  -3   49.72   12.49
  -4  11  -3   42.37   11.20
   4  11   3   50.62   13.33
  -5  11  -3   27.61   10.21
   5 -11   3   29.38   10.87
   5  11   3   31.07   11.99
  -5 -11  -3   28.97   10.31
   6  11   3   87.57   18.33
  -6  11  -3   72.43   15.79
   6 -11   3   83.82   15.63
  -6 -11  -3   92.59   15.78
  -7  11  -3  404.18   31.86
   7  11   3  412.74   33.59
  -7 -11  -3  402.15   29.02
  -7 -12   3   44.55   13.78
   7  12  -3   51.68   15.74
   7 -12  -3   60.50   16.24
  -6 -12   3   28.58   11.32
   6  12  -3   30.36   12.08
   6 -12  -3   18.25    9.34
   6 -12  -3   18.80   10.96
  -5 -12   3   11.70    7.47
   5 -12  -3   23.89   10.09
   5  12  -3   27.17   10.49
   5 -12  -3   20.50    9.66
  -4 -12   3  302.42   25.70
  -4  12   3  350.57   27.84
   4  12  -3  337.49   25.17
   4 -12  -3  324.74   26.25
   3  12  -3   68.68   13.82
  -3 -12   3   68.35   16.02
   3 -12  -3  108.80   18.33
  -3  12   3   54.31   13.99
   2  12  -3   11.39    7.64
  -2 -12   3   16.47   10.74
  -2  12   3   15.05    8.11
   2 -12  -3   16.29    8.60
   1 -12  -3   34.34   11.83
  -1 -12   3   56.02   13.56
  -1  12   3   52.63   12.68
   1  12  -3   33.70    9.67
   0  12  -3  531.55   29.65
   0  12   3  477.83   30.92
   0 -12  -3  514.34   33.30
   0 -12   3  516.03   33.29
   1  12   3   16.08    8.35
   1 -12   3   37.13   11.45
  -1  12  -3   24.56    8.87
  -1 -12  -3   28.14   10.87
   2 -12   3  171.17   22.69
  -2  12  -3  163.99   19.93
   2  12   3  120.95   19.04
  -2 -12  -3  139.28   20.08
   3  12   3   22.47   10.22
   3 -12   3   17.92    9.75
  -3  12  -3    6.67    6.77
  -3 -12  -3   17.95    8.87
   4 -12   3  135.29   21.27
  -4  12  -3  139.01   18.95
   4  12   3  114.87   19.12
  -4 -12  -3  123.91   19.32
  -5 -12  -3   27.85   10.97
   5  12   3   41.50   13.81
  -5  12  -3   28.43   10.92
   5 -12   3   17.62    9.71
   6 -12   3   14.86    8.96
  -6  12  -3   18.57   10.05
   6  12   3   34.31   13.19
  -6 -12  -3   30.76   11.05
  -5  13   3   36.42   12.47
   5 -13  -3   46.92   13.41
  -5 -13   3   44.14   13.81
   5  13  -3   19.33   11.12
  -4  13   3    6.84    8.14
   4  13  -3    2.36    8.43
  -4 -13   3    0.05    7.04
   4 -13  -3   11.90    8.51
   3  13  -3   21.76   10.22
  -3  13   3   13.87    7.95
   3 -13  -3   28.16   10.80
  -3 -13   3   -1.00    7.37
  -2 -13   3  153.71   23.14
   2 -13  -3  123.94   20.30
  -2  13   3  150.26   20.77
   2  13  -3  126.11   18.11
  -1  13   3  103.80   18.23
   1 -13  -3  131.33   20.53
  -1 -13   3  122.80   20.44
   1  13  -3  121.75   17.47
   0 -13  -3   13.46    8.74
   0  13  -3   34.83   10.69
   0  13   3    9.03    8.94
   0 -13   3   27.34   10.69
  -1 -13  -3    8.46    8.15
  -1  13  -3    2.38    6.85
   1  13   3   12.58    8.74
   1 -13   3   13.12   10.42
  -2 -13  -3   98.92   19.36
  -2  13  -3  105.87   16.95
   2 -13   3  152.07   23.78
   2  13   3  111.24   19.37
   3  13   3  195.93   24.96
  -3 -13  -3  198.51   25.67
  -3  13  -3  159.18   21.29
   3 -13   3  209.64   26.78
   4  13   3  149.94   23.14
  -4 -13  -3  177.40   23.57
  -4  13  -3  195.33   23.82
   4 -13   3  179.18   24.71
  -5  13  -3    7.46    9.35
   5  13   3   29.38   12.53
  -5 -13  -3    7.82    8.34
   5 -13   3   29.01   11.82
   4 -14  -3    0.89    7.65
  -4 -14   3   17.09   10.82
  -4  14   3   14.60   10.04
  -3 -14   3  452.55   34.61
  -3  14   3  514.59   35.01
   3 -14  -3  454.72   34.30
   2 -14  -3   72.30   16.41
   2  14  -3   64.61   14.29
  -2  14   3   84.04   17.40
  -2 -14   3   64.92   16.94
   1 -14  -3   71.22   16.28
  -1  14   3   64.26   14.93
   1  14  -3   69.42   14.77
  -1 -14   3   69.35   16.94
   0 -14  -3   30.56   11.54
   0  14   3   47.26   13.42
   0 -14   3   53.83   15.37
  -1  14  -3  244.86   25.14
  -1 -14  -3  211.35   27.46
   1 -14   3  224.73   28.91
   1  14   3  180.67   23.86
   2  14   3   71.74   17.28
   2 -14   3   71.24   17.57
  -2  14  -3   36.22   11.82
  -2 -14  -3   73.45   16.95
  -3 -14  -3   23.16   11.20
   3  14   3   10.50    9.87
   3 -14   3   21.46   11.12
  -3  14  -3    9.96    8.74
   4  14   3   44.91   15.39
  -4 -14  -3   82.90   18.36
   4 -14   3   37.76   14.12
  -4  14  -3   39.68   13.43
  -1 -15   3   12.53    9.67
   1 -15  -3   13.44   10.18
  -1  15   3    9.17    9.26
   0 -15   3   35.71   13.80
   0 -15  -3   14.77   10.16
   0  15   3   20.95   11.05
  -1 -15  -3   44.10   15.03
   1 -15   3   43.75   14.37
 -11   0   4   -1.19    8.11
  11   0  -4   -0.93    6.36
 -10   0   4  507.10   34.44
  10   0  -4  602.41   36.58
  -9   0   4   -3.03    4.61
   9   0  -4    1.76    4.95
  -8   0   4   95.94   16.46
   8   0  -4   94.69   15.17
   7   0  -4   -0.60    3.96
  -7   0   4   -0.25    4.21
   6   0  -4  537.03   27.01
  -6   0   4  646.68   20.04
  -6   0   4  578.49   28.62
   5   0  -4    1.84    3.06
   5   0  -4   -1.32    1.83
   5   0  -4   -0.51    3.14
   4   0  -4  314.24   16.95
   4   0  -4  296.58   16.02
   4   0  -4  302.97   12.99
   3   0  -4   -0.85    2.01
   3   0  -4   -1.17    1.52
   3   0  -4   -0.60    2.46
   2   0  -4 2413.40   59.84
   2   0  -4 2457.95   60.69
   2   0  -4 2407.08   59.73
   1   0  -4   -0.89    1.66
   1   0  -4   -1.03    1.38
   1   0  -4   -1.20    1.49
   0   0  -4  258.79   11.40
   0   0  -4  258.39   11.96
   1   0   4   -2.38    1.59
  -1   0  -4    0.30    1.88
  -1   0  -4    1.49    2.16
  -2   0  -4 2363.69   61.02
  -2   0  -4 2373.37   59.45
   2   0   4 2434.30   60.46
  -3   0  -4   -3.36    1.70
   3   0   4   -1.82    2.11
  -3   0  -4    0.17    1.76
  -4   0  -4    3.47    3.54
   4   0   4    9.15    4.50
  -4   0  -4    6.24    2.78
  -5   0  -4   -3.25    2.48
   5   0   4   -2.01    3.21
  -5   0  -4   -0.73    1.81
   6   0   4 1040.08   40.13
  -6   0  -4 1004.05   29.39
  -6   0  -4 1039.11   41.26
   7   0   4    0.53    4.11
  -7   0  -4   -5.02    4.32
   8   0   4 1676.92   60.75
  -8   0  -4 1588.91   61.30
  -9   0  -4    1.06    5.89
   9   0   4   -2.41    4.61
  10   0   4  229.28   26.75
 -10   0  -4  225.24   27.77
 -11   0  -4    0.21    7.40
  11   0   4   -3.20    6.64
 -11  -1   4    0.66    7.26
  11   1  -4    4.01    8.33
 -11   1   4   17.92    9.24
  11  -1  -4    2.03    8.19
  10  -1  -4   33.47   11.86
 -10   1   4   34.14   11.36
  10   1  -4   50.19   13.97
 -10  -1   4   62.07   15.15
  -9  -1   4  179.97   23.09
   9   1  -4  194.28   22.28
  -9   1   4  160.55   20.99
   9  -1  -4  177.77   22.10
  -8   1   4  249.19   20.69
  -8  -1   4  211.67   23.73
   8  -1  -4  229.08   19.87
   8   1  -4  246.85   20.21
   7   1  -4  114.25   14.96
   7  -1  -4  136.31   16.69
  -7   1   4  124.00   16.03
  -7  -1   4  119.50   16.54
  -6   1   4  245.27   17.69
   6   1  -4  285.65   19.15
   6  -1  -4  263.20   18.20
   6   1  -4  236.99   16.73
  -6  -1   4  262.55   11.81
   6  -1  -4  251.65   11.26
   5  -1  -4 1330.74   35.78
   5   1  -4 1326.79   45.14
  -5   1   4 1311.80   44.13
   5  -1  -4 1270.97   43.85
  -5  -1   4 1380.85   37.01
   5   1  -4 1283.44   42.62
   4  -1  -4  755.74   23.25
   4  -1  -4  762.55   27.84
   4   1  -4  726.88   27.02
   4  -1  -4  708.20   27.65
  -4  -1   4  771.29   24.35
   4   1  -4  693.40   28.09
   3  -1  -4 2050.53   55.70
   3   1  -4 2092.68   52.52
   3  -1  -4 2038.26   54.22
   3  -1  -4 2038.73   51.84
   3   1  -4 2003.68   53.23
   3   1  -4 2096.09   56.37
   2   1  -4  240.69   10.59
   2   1  -4  236.41   11.52
   2  -1  -4  225.27   11.19
   2   1  -4  225.55   12.39
   2  -1  -4  243.91   12.32
   2  -1  -4  229.04   10.97
   1   1  -4  183.06   10.39
   1  -1  -4  183.97   10.15
   1  -1  -4  207.70   10.74
   1   1  -4  204.85   10.68
   0  -1  -4   55.78    6.67
   0   1  -4   77.65    7.99
   0   1   4   83.34    8.33
   0   1  -4   59.94    6.71
  -1  -1  -4  438.60   16.46
  -1  -1  -4  370.39   15.73
  -1   1  -4  419.39   17.00
   1   1   4  435.05   16.89
  -1   1  -4  414.50   16.41
   2  -1   4   36.48    5.40
  -2  -1  -4   35.95    5.42
  -2  -1  -4   34.02    5.41
  -2   1  -4   36.76    5.45
  -2   1  -4   44.27    6.90
   2   1   4   28.08    5.54
  -3   1  -4   25.33    4.75
  -3  -1  -4   29.10    5.01
   3   1   4   27.67    6.03
  -3   1  -4   32.02    6.68
  -3  -1  -4   28.37    5.64
   3  -1   4   20.99    4.71
  -4  -1  -4  448.78   21.05
   4   1   4  460.86   21.79
  -4   1  -4  432.64   16.94
   4  -1   4  427.14   20.04
  -4  -1  -4  446.27   17.24
  -4   1  -4  491.44   22.68
  -5  -1  -4  205.35   10.65
  -5  -1  -4  202.82   14.87
   5   1   4  180.02   14.51
   5  -1   4  202.23   14.52
  -5   1  -4  163.02   14.14
  -6  -1  -4   95.10    7.35
   6   1   4  122.95   15.03
   6  -1   4  101.30   13.19
  -6   1  -4  121.68   15.28
  -6  -1  -4  121.33   15.13
  -7   1  -4  371.93   24.79
  -7  -1  -4  372.28   24.39
   7   1   4  443.70   26.45
   7  -1   4  403.23   24.77
  -8  -1  -4  179.68   21.32
  -8   1  -4  156.05   20.95
   8   1   4  191.77   21.78
   8  -1   4  164.19   19.73
   9  -1   4 1228.43   51.99
   9   1   4 1172.21   52.04
  -9  -1  -4 1120.06   52.12
  -9   1  -4 1195.91   54.08
  10   1   4  121.14   20.27
 -10   1  -4   90.38   18.39
  10  -1   4  118.14   19.00
 -10  -1  -4   79.60   17.65
 -11  -1  -4   12.64   10.33
  11  -1   4   22.72   10.81
 -11   1  -4    2.24    8.68
  11   1   4    9.65    8.99
  11   2  -4  333.57   34.24
  11  -2  -4  332.76   35.13
 -11  -2   4  316.10   34.55
 -11   2   4  328.77   34.76
  10  -2  -4  127.24   19.90
 -10   2   4  163.19   22.46
 -10  -2   4  151.39   22.78
  10   2  -4  112.85   18.74
   9  -2  -4  112.95   17.98
  -9  -2   4   71.73   15.88
   9   2  -4   86.45   15.38
  -9   2   4   84.23   16.38
   8  -2  -4   42.98   11.21
  -8  -2   4   17.02    7.75
   8   2  -4   39.30   10.35
  -8   2   4   24.19    9.21
   7  -2  -4   86.64   13.40
  -7   2   4  101.44   15.02
   7   2  -4  134.39   17.43
   7   2  -4  111.60   14.86
   6  -2  -4  771.46   33.21
  -6   2   4  697.14   31.49
   6   2  -4  772.62   33.97
   6   2  -4  733.07   31.10
   6  -2  -4  728.82   22.93
  -6  -2   4  742.86   24.18
  -5  -2   4  102.98    8.00
   5  -2  -4  109.22    7.52
   5   2  -4  105.44   11.66
   5   2  -4  105.40   13.41
  -5   2   4   92.28   11.75
   5  -2  -4  115.33   13.41
   4   2  -4  228.04   13.19
   4  -2  -4  213.59   14.43
  -4  -2   4  226.93   12.05
   4  -2  -4  229.39   11.42
  -4   2   4  223.20   13.92
   4   2  -4  240.55   15.41
   3  -2  -4   12.30    4.26
   3  -2  -4   16.53    4.03
   3   2  -4    8.83    3.61
   3   2  -4   12.54    3.50
  -3  -2   4   31.30    5.43
   3  -2  -4   13.12    4.01
   2   2  -4 1327.63   34.13
   2  -2  -4 1247.79   36.62
  -2  -2   4 1326.81   37.88
   2  -2  -4 1339.57   35.08
   2   2  -4 1273.77   38.84
   2  -2  -4 1322.06   39.15
   1   2  -4  420.99   17.34
   1  -2  -4  427.86   17.51
   1  -2  -4  407.11   16.54
  -1  -2   4  360.86   16.22
   0   2  -4  921.15   28.35
   0  -2  -4  874.85   28.18
   0   2   4  920.39   29.54
   0   2  -4  912.43   29.36
  -1   2  -4  673.94   22.99
  -1   2  -4  710.62   24.64
  -1  -2  -4  679.18   23.38
   1   2   4  641.85   23.90
   2  -2   4  799.30   23.88
   2   2   4  766.12   27.73
  -2  -2  -4  794.85   24.33
  -2   2  -4  786.61   28.32
   2  -2   4  800.69   26.60
  -2  -2  -4  838.10   26.52
  -3  -2  -4 4599.82  107.47
   3  -2   4 4448.62  106.90
   3   2   4 4580.01  111.39
  -3  -2  -4 4578.06  106.73
  -3   2  -4 4610.10  112.39
   3  -2   4 4481.62  106.45
  -4   2  -4   62.26    9.63
   4   2   4   50.00    8.66
   4  -2   4   47.39    7.50
  -4  -2  -4   47.79    7.48
  -4  -2  -4   55.28    6.69
   4  -2   4   73.77    8.32
  -5   2  -4   40.38    8.74
  -5  -2  -4   37.34    7.70
   5  -2   4   67.74    9.86
   5  -2   4   70.23    7.90
  -5  -2  -4   50.69    6.60
   5   2   4   54.32    9.65
   6  -2   4  118.69   14.10
  -6  -2  -4  132.79    9.10
  -6  -2  -4  133.46   15.31
  -6   2  -4  173.47   19.53
   6   2   4  144.02   17.14
   7   2   4  514.79   29.36
   7  -2   4  484.74   27.20
  -7   2  -4  579.96   31.55
  -7  -2  -4  446.75   26.61
  -8  -2  -4   95.08   16.10
   8  -2   4  108.07   16.19
   8   2   4   92.06   15.32
  -8   2  -4   87.10   15.44
  -9  -2  -4   32.51   11.03
   9   2   4   30.55   10.19
   9  -2   4   47.49   12.21
  -9   2  -4   36.81   11.34
  10  -2   4  301.68   26.34
 -10  -2  -4  280.89   30.51
  10   2   4  336.51   28.48
 -10   2  -4  351.05   29.81
  11  -2   4  135.94   21.63
  11   2   4  128.92   22.55
 -11  -2  -4   91.02   19.63
 -11   2  -4   88.38   20.56
  11   3  -4   -1.88    7.41
 -11   3   4   11.07    8.45
  11  -3  -4    3.01    7.70
 -11  -3   4    1.37    7.25
 -10  -3   4  122.27   20.96
 -10   3   4  119.56   19.64
  10   3  -4  115.39   18.80
  10  -3  -4  104.12   18.42
   9  -3  -4  101.21   16.75
  -9  -3   4   82.78   16.93
  -9   3   4  101.69   17.41
   9   3  -4   84.65   14.94
  -8   3   4  888.51   41.46
   8   3  -4  961.71   41.80
   8  -3  -4  964.89   43.41
   8   3  -4  985.23   44.89
   7  -3  -4   39.87    9.89
   7   3  -4   26.73    7.70
  -7   3   4   20.32    7.61
   7   3  -4   53.10   11.78
  -6   3   4   90.94   12.54
  -6  -3   4  122.73    9.34
   6   3  -4  106.72   14.75
   6  -3  -4  119.65    8.55
   6  -3  -4  128.75   15.52
   6   3  -4  115.83   13.76
  -5   3   4  200.31   14.38
  -5  -3   4  222.78   12.47
   5   3  -4  178.56   14.86
   5  -3  -4  222.15   16.19
   5   3  -4  194.84   13.47
   5  -3  -4  206.06   11.21
  -4  -3   4 2183.04   58.34
   4   3  -4 2207.93   59.09
  -4   3   4 2233.88   60.51
   4  -3  -4 2168.80   57.34
   4   3  -4 2226.81   64.30
   4  -3  -4 2215.23   63.73
  -3   3   4  514.07   19.38
   3  -3  -4  472.00   19.16
   3   3  -4  502.70   18.35
  -3  -3   4  489.24   20.07
   3   3  -4  493.14   22.47
   3  -3  -4  466.99   21.74
   2  -3  -4  100.64   10.90
  -2   3   4  101.85    6.80
   2  -3  -4  115.24    8.91
  -2  -3   4  111.94    8.82
   2   3  -4  109.39    9.59
   1  -3  -4 1437.33   41.63
  -1  -3   4 1483.22   42.18
   1   3  -4 1419.04   42.46
   1  -3  -4 1446.00   43.11
   0   3  -4 1746.72   49.66
   0  -3   4 1801.96   49.00
   0   3   4 1750.23   50.09
   0  -3  -4 1725.52   48.44
   1  -3   4   43.17    6.68
   1   3   4   35.42    6.91
  -1   3  -4   26.11    5.83
  -1  -3  -4   28.32    5.50
   2  -3   4  193.87    9.19
   2  -3   4  191.64   11.78
  -2  -3  -4  166.09   10.94
  -2  -3  -4  214.86    9.79
   2   3   4  197.42   13.51
  -2   3  -4  180.43   12.62
   3  -3   4  286.36   13.63
   3   3   4  309.33   17.70
   3  -3   4  302.85   15.02
  -3  -3  -4  290.34   14.67
  -3  -3  -4  280.48   13.72
  -3   3  -4  282.22   17.05
  -4  -3  -4 1507.10   42.76
  -4   3  -4 1449.45   48.72
   4  -3   4 1427.84   43.39
   4   3   4 1398.32   47.95
  -4  -3  -4 1429.55   43.88
   4  -3   4 1518.58   42.89
  -5  -3  -4   26.10    6.75
   5   3   4   33.43    8.14
   5  -3   4   24.99    6.34
  -5   3  -4   35.66    8.95
   5  -3   4   32.55    6.15
  -5  -3  -4   42.93    6.56
  -6  -3  -4    1.29    4.07
   6   3   4    0.84    4.74
   6  -3   4    2.96    3.73
   6  -3   4    0.16    3.15
  -6   3  -4    0.13    4.31
  -6  -3  -4    0.14    2.71
   7   3   4  131.69   17.57
  -7  -3  -4  143.64   17.59
   7  -3   4  151.66   17.53
  -7   3  -4  134.60   18.19
  -8   3  -4  213.22   24.89
   8  -3   4  233.52   23.79
  -8  -3  -4  250.64   21.03
   8   3   4  219.80   24.51
   9  -3   4   18.91    8.68
  -9  -3  -4   19.15    9.16
  -9   3  -4   19.12   10.12
   9   3   4    8.80    8.69
 -10  -3  -4   49.58   13.93
  10  -3   4  113.26   18.81
 -10   3  -4   95.68   19.10
  10   3   4  115.85   19.68
 -11   4   4  565.52   38.04
  11  -4  -4  530.65   37.71
  11   4  -4  627.48   39.53
 -11  -4   4  559.09   40.04
 -10  -4   4   -0.75    6.60
  10   4  -4    9.41    7.77
 -10   4   4    4.05    7.41
  10  -4  -4    5.17    7.86
  -9  -4   4  334.40   27.46
   9  -4  -4  289.67   24.46
  -9   4   4  300.97   24.42
   9   4  -4  303.24   24.47
   8   4  -4   18.43    7.76
   8   4  -4   20.59    8.88
  -8   4   4   15.10    8.07
   8  -4  -4   12.42    7.52
   7  -4  -4  828.89   38.18
  -7   4   4  736.31   35.17
   7   4  -4  795.74   35.24
   7   4  -4  807.12   38.62
  -6   4   4   12.47    5.10
   6  -4  -4    7.44    5.01
   6  -4  -4    6.27    3.38
  -6  -4   4    3.05    3.78
   6   4  -4    2.93    3.75
   6   4  -4   -0.59    3.92
  -5  -4   4  252.52   14.63
   5   4  -4  256.76   18.19
   5  -4  -4  249.66   13.76
   5   4  -4  255.39   16.13
   5  -4  -4  271.26   18.48
  -5   4   4  266.95   16.50
  -4  -4   4    0.76    2.98
  -4   4   4    7.45    3.59
   4  -4  -4    2.56    3.18
   4   4  -4    4.84    3.10
   4  -4  -4    4.74    3.96
   4   4  -4   -5.29    2.92
   3  -4  -4  902.79   30.30
  -3   4   4  894.59   28.26
   3   4  -4  928.01   27.96
   3   4  -4  880.23   33.27
   3  -4  -4  874.71   33.35
  -3  -4   4  832.80   30.56
   2  -4  -4  288.02   16.55
  -2   4   4  264.12   11.23
   2  -4  -4  272.26   14.95
   2   4  -4  270.40   15.71
  -2  -4   4  272.42   15.14
   1  -4  -4  540.43   22.32
  -1  -4   4  591.27   23.08
   1   4  -4  522.60   22.74
  -1   4   4  562.01   24.33
   0  -4   4  252.11   14.33
   0   4  -4  264.88   15.22
   0  -4  -4  271.36   14.78
   0   4   4  279.65   16.01
   1   4   4 1095.52   37.00
   1  -4   4 1021.66   34.16
  -1  -4  -4 1054.16   34.65
  -1   4  -4 1038.79   35.65
  -2  -4  -4   42.14    7.23
  -2   4  -4   23.94    6.19
   2  -4   4   31.92    4.47
   2  -4   4   20.43    5.09
   2   4   4   26.66    6.55
  -3   4  -4 2127.31   62.93
   3  -4   4 2101.35   58.47
  -3  -4  -4 2175.78   55.57
  -3  -4  -4 2122.94   58.82
   3   4   4 2106.44   63.03
   3  -4   4 2179.32   55.37
  -4  -4  -4  180.30   12.22
   4  -4   4  184.88   12.07
   4   4   4  174.60   14.70
  -4   4  -4  160.15   17.13
   4  -4   4  169.04   11.94
  -4  -4  -4  172.08   12.16
  -5  -4  -4  263.03   14.78
  -5   4  -4  235.48   18.29
   5  -4   4  229.73   15.28
   5   4   4  228.44   17.95
   5  -4   4  254.29   14.49
  -5  -4  -4  250.49   16.29
  -6  -4  -4   47.33    7.52
   6  -4   4   25.79    7.00
  -6  -4  -4   36.89    8.90
  -6   4  -4   27.46    8.63
   6   4   4   42.94   10.04
   6  -4   4   52.36    7.92
  -7  -4  -4  349.57   22.98
  -7   4  -4  343.80   25.27
   7   4   4  345.16   25.32
   7  -4   4  346.81   22.45
  -8   4  -4   14.41    8.09
   8  -4   4   14.92    7.28
   8   4   4   12.57    7.57
  -8  -4  -4   12.14    7.23
  -9   4  -4    6.38    7.57
   9   4   4   -0.38    6.07
   9  -4   4   -0.22    5.72
  -9  -4  -4   11.60    8.10
  10   4   4    4.07    7.56
 -10  -4  -4    4.26    7.21
 -10   4  -4   -2.08    7.12
  10  -4   4   -1.95    6.14
  10  -5  -4   -9.62    5.27
  10   5  -4    2.22    7.49
 -10  -5   4   -0.68    6.79
 -10   5   4   10.00    9.42
   9  -5  -4  139.08   20.84
  -9  -5   4  148.57   22.49
  -9   5   4  186.48   22.94
   9   5  -4  169.22   21.68
   8   5  -4  429.61   27.21
   8  -5  -4  444.92   29.83
   8   5  -4  437.19   29.84
  -8   5   4  444.91   28.03
   7   5  -4  128.96   16.04
   7  -5  -4  107.04   16.88
  -7   5   4  106.39   15.32
   7   5  -4  131.29   18.19
  -6  -5   4  491.81   22.41
   6   5  -4  493.68   28.27
   6  -5  -4  464.52   20.83
   6  -5  -4  474.57   27.50
   6   5  -4  460.70   24.35
  -6   5   4  479.65   25.32
  -5   5   4  619.51   26.84
   5   5  -4  569.33   25.56
  -5  -5   4  651.54   26.08
   5  -5  -4  614.34   24.79
   5  -5  -4  591.63   29.60
   5   5  -4  610.17   30.22
  -4   5   4  725.28   26.91
   4   5  -4  676.29   30.57
  -4  -5   4  681.19   28.03
   4  -5  -4  738.89   32.22
   4   5  -4  755.06   26.78
   4  -5  -4  716.42   27.74
   3   5  -4  286.98   13.39
   3  -5  -4  268.52   17.71
   3   5  -4  284.35   17.78
  -3  -5   4  273.20   16.20
   3  -5  -4  261.01   15.43
  -3   5   4  289.35   13.76
   2  -5  -4   68.48   10.15
  -2  -5   4   74.41    9.70
   2   5  -4   99.68    6.48
   2   5  -4   79.84   10.47
  -2   5   4   79.89    5.87
   2  -5  -4   72.42    9.76
   1  -5  -4  712.54   28.45
  -1  -5   4  718.26   28.42
  -1   5   4  808.31   31.25
   1   5  -4  758.53   29.38
   0  -5  -4 3595.03   92.77
   0   5   4 3683.27   94.73
   0   5  -4 3603.17   92.84
   0  -5   4 3643.45   92.89
  -1   5  -4  896.36   33.15
   1  -5   4  865.95   31.98
   1   5   4  872.88   33.93
  -1  -5  -4  881.77   32.31
   2  -5   4   96.04    6.64
   2  -5   4  102.45   11.57
  -2   5  -4  100.23   12.47
  -2  -5  -4   79.64   10.35
   2   5   4  110.58   13.62
  -3  -5  -4  318.92   14.33
   3  -5   4  297.94   14.18
   3   5   4  283.51   18.65
  -3   5  -4  304.82   18.97
   3  -5   4  302.14   16.90
  -3  -5  -4  322.10   17.66
   4  -5   4 1677.38   48.15
  -4  -5  -4 1689.25   48.46
  -4  -5  -4 1629.09   49.96
   4  -5   4 1648.28   49.75
  -4   5  -4 1612.70   55.13
   4   5   4 1599.81   54.93
   5  -5   4   18.83    5.66
  -5  -5  -4   11.93    4.66
  -5  -5  -4    9.28    4.68
   5   5   4   17.43    7.30
   5  -5   4   19.98    5.63
  -5   5  -4    9.15    5.85
   6  -5   4  124.92   14.60
  -6  -5  -4  101.96   13.68
  -6  -5  -4  142.98   11.80
   6   5   4  135.29   18.15
   6  -5   4  156.09   12.13
  -6   5  -4  179.06   21.46
   7   5   4  117.59   17.97
  -7  -5  -4   96.35   15.06
   7  -5   4  111.05   14.98
  -7   5  -4   96.21   16.35
  -8   5  -4  193.18   25.30
  -8  -5  -4  172.43   20.54
   8   5   4  187.46   23.36
   8  -5   4  208.83   21.89
  -9  -5  -4  127.14   18.99
   9   5   4  124.25   20.45
   9  -5   4   92.16   16.53
  -9   5  -4   71.75   16.09
  10  -5   4   91.58   17.24
  10   5   4  105.71   20.18
 -10   5  -4   88.85   18.96
 -10  -5  -4   67.17   15.34
 -10   6   4  108.31   20.04
 -10  -6   4   71.63   17.52
  10   6  -4  141.88   21.52
  10  -6  -4  133.06   21.84
   9   6  -4   11.98    7.42
  -9   6   4    7.62    8.62
   9  -6  -4   25.90   10.89
   9   6  -4   24.56   11.50
   8   6  -4    9.77    7.26
   8   6  -4    6.39    7.84
   8  -6  -4    8.40    7.60
  -8   6   4    1.75    5.99
   7  -6  -4  121.28   17.67
  -7   6   4  139.40   17.43
   7   6  -4  149.12   17.54
   7   6  -4  168.58   21.07
  -6  -6   4  987.21   36.76
   6  -6  -4  929.19   42.23
   6   6  -4 1037.84   43.73
   6  -6  -4  999.30   35.49
   6   6  -4  931.89   37.75
  -6   6   4  981.43   39.09
  -5   6   4  156.37   13.07
   5   6  -4  125.49   16.09
  -5  -6   4  148.76   15.40
   5  -6  -4  137.92   14.20
   5  -6  -4  140.70   17.42
   5   6  -4  137.74   12.07
   4   6  -4   49.31    9.68
  -4   6   4   46.34    7.78
   4  -6  -4   65.94   11.75
   4   6  -4   55.32    8.14
   4  -6  -4   61.15    9.82
  -4  -6   4   39.12    8.07
  -3   6   4    0.17    2.37
   3  -6  -4    5.09    4.32
   3   6  -4    0.68    3.59
   3   6  -4    3.50    3.03
  -3  -6   4   -1.31    3.24
   3  -6  -4    2.98    3.52
   2   6  -4 1506.15   48.90
   2  -6  -4 1466.81   49.75
   2   6  -4 1537.28   39.44
   2  -6  -4 1479.94   47.77
  -2   6   4 1506.43   38.56
  -2  -6   4 1463.35   48.14
   1  -6  -4   44.13    8.62
  -1  -6   4   73.64   10.96
   1   6  -4   52.72    9.31
  -1   6   4   57.18   10.31
   0  -6  -4  122.33   14.08
   0  -6   4  120.64   13.15
   0   6  -4  121.82   12.98
   0   6   4  113.03   13.67
   1   6   4  121.05   14.52
  -1  -6  -4  103.39   12.30
   1  -6   4  131.37   13.86
  -1   6  -4  123.44   14.24
   2  -6   4  340.99   19.19
  -2   6  -4  347.21   20.41
   2  -6   4  342.12   13.87
   2   6   4  335.89   20.75
  -2  -6  -4  334.01   19.27
   3   6   4  488.86   26.09
  -3   6  -4  511.10   26.17
   3  -6   4  476.09   23.51
  -3  -6  -4  510.98   19.31
   3  -6   4  474.67   19.41
  -3  -6  -4  547.20   25.14
   4  -6   4  135.73   14.52
  -4  -6  -4  103.38   12.52
   4   6   4   89.76   13.65
  -4  -6  -4  130.70   10.57
   4  -6   4  113.45    9.85
  -4   6  -4  105.82   14.61
  -5  -6  -4  258.04   16.94
   5   6   4  269.52   20.98
  -5  -6  -4  252.11   16.79
   5  -6   4  231.94   16.02
   5  -6   4  262.63   16.83
  -5   6  -4  233.99   19.55
   6  -6   4  551.69   25.60
  -6   6  -4  597.38   33.06
  -6  -6  -4  567.57   28.10
   6  -6   4  570.42   27.86
  -6  -6  -4  580.75   26.57
   6   6   4  585.45   32.78
   7  -6   4  221.21   18.34
  -7   6  -4  245.06   27.11
  -7  -6  -4  190.99   20.19
  -8  -6  -4   10.28    7.92
   8  -6   4   19.03    8.03
  -8   6  -4    5.74    7.75
   8   6   4   28.94   10.99
  -9   6  -4   21.81   11.56
   9   6   4    3.89    7.81
  -9  -6  -4    2.95    7.06
   9  -6   4   22.83    9.75
 -10   6  -4  430.01   35.12
 -10  -6  -4  431.48   32.15
  10  -6   4  398.43   30.24
  10   6   4  427.44   34.53
  10   7  -4    2.46    7.15
 -10   7   4   14.69    9.37
 -10  -7   4    2.92    7.89
  10  -7  -4   14.06   10.16
  -9   7   4  163.75   22.35
   9  -7  -4  137.05   21.41
   9   7  -4  144.29   22.98
   9   7  -4  154.20   20.98
  -8   7   4    1.92    6.94
   8   7  -4    6.83    6.25
   8  -7  -4    7.64    6.89
   8   7  -4   11.54    8.67
   7  -7  -4   43.81   11.97
  -7   7   4   57.46   11.74
   7   7  -4   68.04   13.05
   7   7  -4   45.30   12.32
   6   7  -4  105.63   13.61
   6  -7  -4  130.34   18.01
   6  -7  -4  143.26   15.45
  -6  -7   4  103.19   13.86
  -6   7   4  126.19   15.97
   6   7  -4  123.27   17.42
   5  -7  -4  991.79   42.26
  -5   7   4  927.24   35.71
   5   7  -4  951.06   35.47
   5   7  -4  889.14   40.17
   5  -7  -4  953.06   36.55
  -5  -7   4  938.66   37.69
  -4   7   4    1.86    3.18
   4   7  -4    3.87    4.97
   4  -7  -4    3.28    3.90
   4  -7  -4   -0.22    3.92
   4   7  -4    1.86    3.46
  -4  -7   4   -0.21    4.11
   3  -7  -4  839.17   34.07
  -3  -7   4  824.91   34.26
  -3   7   4  814.00   27.34
   3   7  -4  792.24   34.39
   3  -7  -4  890.80   37.24
   3   7  -4  827.36   27.96
   2  -7  -4   77.11   11.87
  -2   7   4   79.54    6.31
   2  -7  -4   78.90   12.23
   2   7  -4   77.40    6.68
   2   7  -4   65.26   10.55
  -2  -7   4   81.41   12.35
   1   7  -4  444.77   15.39
   1  -7  -4  419.41   23.22
   1   7  -4  404.44   22.45
  -1   7   4  400.77   23.60
  -1  -7   4  466.13   24.06
   0  -7  -4  103.10   13.46
   0   7  -4  133.11   14.57
   0  -7   4  106.26   13.56
   0   7   4  103.09   13.52
   1  -7   4  163.99   14.04
   1   7   4  152.93   17.04
  -1   7  -4  195.40   10.09
  -1  -7  -4  178.57   15.09
  -1   7  -4  212.62   15.58
   2   7   4   44.03    9.86
  -2   7  -4   57.17   10.65
   2  -7   4   51.22    6.54
  -2  -7  -4   46.08    8.89
   2  -7   4   53.65   10.06
  -3  -7  -4  296.57   14.05
  -3   7  -4  264.55   19.15
   3  -7   4  267.09   14.15
   3  -7   4  273.25   18.21
  -3  -7  -4  270.46   18.19
   3   7   4  285.94   20.36
  -4  -7  -4   15.96    6.24
   4  -7   4   20.46    6.95
   4  -7   4   14.65    4.96
  -4  -7  -4   22.68    4.71
   4   7   4   14.31    7.15
  -4   7  -4   10.36    6.16
  -5  -7  -4  434.85   23.94
  -5  -7  -4  496.97   23.42
   5  -7   4  438.72   22.38
   5   7   4  434.44   28.42
  -5   7  -4  485.65   28.97
   5  -7   4  423.22   23.46
  -6  -7  -4    0.45    4.18
   6  -7   4    2.67    4.63
   6   7   4    4.15    6.14
  -6  -7  -4    8.12    5.06
   6  -7   4    1.36    4.82
  -6   7  -4    9.02    7.57
  -7   7  -4   57.21   13.52
  -7  -7  -4   54.95   10.88
   7   7   4   60.83   14.16
   7  -7   4   63.71   11.92
   8  -7   4   51.68   11.90
   8   7   4   50.38   13.97
  -8   7  -4   56.61   15.31
  -8  -7  -4   52.46   12.49
   9   7   4  562.31   37.83
   9  -7   4  532.06   32.93
  -9   7  -4  514.13   37.06
  -9  -7  -4  498.66   32.90
   9   8  -4   -2.73    6.95
   9  -8  -4   -2.81    7.84
  -9   8   4    0.34    8.05
   9   8  -4   -3.25    7.08
   8   8  -4   32.35   10.41
   8  -8  -4   15.46    9.66
  -8   8   4    8.49    8.66
   8   8  -4   12.06    9.67
   7   8  -4   92.71   16.90
  -7  -8   4   73.69   12.78
  -7   8   4   66.69   13.25
   7  -8  -4   72.01   14.90
   7   8  -4   63.26   12.51
   6  -8  -4  398.29   27.41
  -6   8   4  344.62   21.97
   6  -8  -4  373.42   22.34
   6   8  -4  383.11   26.86
   6   8  -4  360.61   22.27
  -6  -8   4  373.22   23.85
   5  -8  -4  255.35   18.48
   5  -8  -4  254.42   21.12
   5   8  -4  231.76   16.43
   5   8  -4  251.82   20.84
  -5   8   4  254.86   17.14
  -5  -8   4  250.25   19.20
  -4  -8   4   31.81    8.75
  -4   8   4   40.94    7.78
   4   8  -4   38.89    9.84
   4  -8  -4   24.87    7.74
   4  -8  -4   19.34    7.18
   4   8  -4   31.21    6.93
   3   8  -4   98.41   13.80
   3  -8  -4   91.84   13.65
  -3  -8   4   70.93   12.16
   3  -8  -4   96.26   14.54
  -3   8   4   94.90    9.63
   3   8  -4   96.75   10.29
   2   8  -4  943.55   32.43
   2   8  -4  947.24   38.91
   2  -8  -4 1012.81   40.76
  -2   8   4 1096.76   43.24
  -2  -8   4 1004.35   40.19
  -1   8   4    7.48    5.73
   1   8  -4    5.22    4.67
   1  -8  -4   -0.13    4.03
  -1  -8   4    0.89    4.17
   0   8   4   35.69    9.02
   0  -8   4   33.52    8.49
   0   8  -4   33.27    8.32
   0  -8  -4   28.72    8.22
  -1   8  -4    2.96    4.35
   1   8   4    8.26    5.40
   1  -8   4    8.72    5.34
  -1  -8  -4    2.74    4.54
  -2   8  -4  333.36   21.44
  -2  -8  -4  352.00   22.82
   2   8   4  327.06   22.63
   2  -8   4  352.31   21.96
   2  -8   4  349.37   15.81
   3   8   4   15.83    8.09
   3  -8   4   23.05    5.53
   3  -8   4   24.28    7.22
  -3   8  -4   16.10    6.79
  -3  -8  -4    8.90    5.76
   4  -8   4   36.63    7.20
   4   8   4   43.00   10.49
  -4  -8  -4   42.22    9.68
  -4   8  -4   33.66   10.28
   4  -8   4   47.99   10.12
   5  -8   4  107.48   15.05
  -5   8  -4  118.40   17.26
   5   8   4   90.29   15.57
  -5  -8  -4   87.25   13.33
   5  -8   4   93.50   12.21
   6  -8   4  450.29   25.82
  -6   8  -4  485.18   31.51
   6  -8   4  469.19   25.63
   6   8   4  429.71   30.23
  -6  -8  -4  457.84   26.12
   7   8   4   -1.25    7.19
  -7   8  -4    6.75    6.50
   7  -8   4   12.55    6.89
  -8   8  -4  137.59   22.31
   8   8   4  154.85   23.77
   8  -8   4  155.83   19.97
   9   8   4    0.84    9.97
  -9   8  -4    2.98    9.37
   9  -8   4   14.44    9.76
   9  -9  -4  181.97   26.13
   9   9  -4  170.50   26.34
   9   9  -4  210.43   24.04
  -9   9   4  158.63   23.23
   8   9  -4   56.26   12.93
   8  -9  -4   57.77   14.40
  -8   9   4   78.92   16.43
   8   9  -4   69.33   15.06
  -7  -9   4   72.65   13.72
  -7   9   4   53.56   12.09
   7   9  -4   69.58   14.80
   7  -9  -4   44.25   12.37
   7   9  -4   64.04   12.85
   6  -9  -4   66.72   12.60
  -6   9   4   82.38   13.02
   6   9  -4   92.95   15.56
  -6  -9   4  103.45   15.89
   6  -9  -4   60.54   13.24
   5  -9  -4  277.89   23.39
   5  -9  -4  334.05   22.25
  -5  -9   4  305.88   22.80
   5   9  -4  334.99   24.56
   4  -9  -4   18.57    7.37
  -4  -9   4   14.66    6.85
   4  -9  -4    8.40    6.50
   4   9  -4   18.45    7.45
   3   9  -4  295.26   21.51
   3  -9  -4  327.95   23.44
  -3  -9   4  295.18   22.19
   3  -9  -4  312.04   22.03
   2  -9  -4   60.81   12.21
  -2  -9   4   40.68   10.22
  -2   9   4   56.87   12.24
   2   9  -4   36.06    8.97
  -1   9   4   93.65   15.18
  -1  -9   4   84.03   14.04
   1   9  -4   60.44   11.58
   1  -9  -4   72.29   12.94
   0   9  -4  437.54   24.65
   0  -9   4  404.23   25.34
   0  -9  -4  388.37   24.81
   0   9   4  405.62   25.45
  -1  -9  -4  197.06   20.87
  -1   9  -4  177.09   18.80
   1  -9   4  202.49   21.39
   1   9   4  166.62   19.90
  -2   9  -4  267.21   19.88
  -2  -9  -4  277.29   21.46
   2  -9   4  278.59   21.15
   2   9   4  293.79   22.61
  -3  -9  -4   23.42    8.20
   3  -9   4   15.31    7.54
   3   9   4   21.19    9.02
  -3   9  -4   32.03    9.73
  -4   9  -4  410.22   25.76
   4   9   4  361.98   26.37
  -4  -9  -4  386.64   24.74
   4  -9   4  345.25   23.76
   5   9   4  116.06   18.80
   5  -9   4  100.93   15.28
  -5  -9  -4  126.45   17.14
   5  -9   4  113.45   13.90
  -5   9  -4  117.53   17.44
   6   9   4   47.68   12.85
  -6   9  -4   44.28   12.26
   6  -9   4   49.86   10.01
   6  -9   4   52.90   11.47
  -6  -9  -4   47.66   10.89
  -7   9  -4   29.96   11.56
   7   9   4   39.53   12.84
   7  -9   4   42.23   10.52
   8   9   4  119.20   21.37
  -8   9  -4  135.42   22.59
   8  -9   4  101.86   16.55
   8 -10  -4   82.48   17.86
   8  10  -4   55.45   16.00
   7  10  -4  649.10   38.89
  -7 -10   4  597.27   34.04
   7 -10  -4  613.71   38.89
   6  10  -4  317.40   26.34
  -6 -10   4  386.41   26.83
   6 -10  -4  308.26   22.99
   6 -10  -4  351.63   27.79
   5 -10  -4   60.64   12.97
  -5 -10   4   36.88   10.76
   5  10  -4   73.27   15.23
   5 -10  -4   65.21   14.58
   4 -10  -4   37.02   10.30
   4 -10  -4   16.40    8.27
   4  10  -4   33.36   10.23
  -4 -10   4   15.01    8.30
   3 -10  -4  132.00   18.22
  -3 -10   4  182.09   20.98
  -3  10   4  153.32   19.98
   3  10  -4  134.24   17.62
   2 -10  -4  261.05   21.45
   2  10  -4  284.34   21.28
  -2 -10   4  290.91   23.00
  -2  10   4  265.12   22.25
  -1  10   4  223.92   22.96
  -1 -10   4  233.52   24.35
   1  10  -4  253.87   19.88
   1 -10  -4  216.25   23.02
   0  10  -4   91.42   14.33
   0 -10   4   69.02   13.82
   0 -10  -4   44.16   11.16
   0  10   4   85.00   14.39
   1 -10   4  506.58   30.41
   1  10   4  555.54   31.32
  -1 -10  -4  475.59   29.41
  -1  10  -4  560.77   29.46
   2  10   4  491.95   30.10
   2 -10   4  461.23   28.50
  -2  10  -4  470.46   27.53
  -2 -10  -4  444.09   28.57
   3  10   4  947.83   44.36
   3 -10   4  927.47   42.61
  -3  10  -4  918.69   41.61
  -3 -10  -4  914.57   42.82
  -4  10  -4   69.15   14.24
  -4 -10  -4   54.98   12.01
   4  10   4   57.31   13.60
   4 -10   4   47.14   11.70
   5  10   4   11.88    8.39
   5 -10   4    9.34    7.00
  -5  10  -4   13.33    8.63
  -5 -10  -4   29.62    9.67
   6  10   4   11.56    9.00
  -6  10  -4   19.47    8.78
   6 -10   4   14.94    8.40
  -6 -10  -4    5.85    6.46
   7  10   4  416.51   33.24
  -7  10  -4  366.54   30.56
  -8  10  -4   32.99   13.88
   8  10   4   17.87   10.88
  -7 -11   4    6.11    8.16
   7 -11  -4   -8.57    6.04
   7  11  -4    6.71    9.16
  -6 -11   4   91.76   17.73
   6 -11  -4  139.32   21.61
   6  11  -4   86.41   17.71
   6 -11  -4   93.31   15.78
   5 -11  -4   29.78   10.77
   5  11  -4   18.64    9.22
  -5 -11   4   11.46    8.04
   5 -11  -4    9.61    6.90
   4  11  -4  399.55   27.92
   4 -11  -4  412.44   28.48
  -4 -11   4  473.61   30.76
  -3 -11   4   79.44   15.09
   3 -11  -4  116.37   18.73
   3  11  -4   90.86   15.37
  -3  11   4   96.38   17.26
  -2  11   4   21.87    9.36
  -2 -11   4   12.76    8.52
   2  11  -4   10.37    7.28
   2 -11  -4   15.91    8.13
   1 -11  -4    2.05    6.02
   1  11  -4    3.31    6.25
  -1 -11   4    8.91    7.77
  -1  11   4   15.05    8.42
   0  11   4  429.53   28.70
   0  11  -4  440.83   27.01
   0 -11  -4  447.39   29.35
   0 -11   4  418.24   28.67
  -1 -11  -4   -5.39    3.89
  -1  11  -4   -0.44    4.17
   1  11   4   -1.11    6.07
   1 -11   4    5.58    7.31
   2  11   4  226.94   24.85
   2 -11   4  202.40   24.05
  -2  11  -4  237.95   24.57
  -2 -11  -4  203.58   23.81
  -3 -11  -4   22.83    9.24
   3 -11   4   22.47    9.80
   3  11   4   17.79    9.57
  -3  11  -4   37.30   10.86
  -4 -11  -4  631.32   35.59
   4  11   4  675.56   38.93
   4 -11   4  601.21   35.46
  -4  11  -4  609.95   35.04
  -5 -11  -4   50.53   12.14
   5 -11   4   57.45   13.25
  -5  11  -4   55.44   14.05
   5  11   4   53.86   15.27
   6  11   4   13.03   10.38
  -6  11  -4   12.32   10.21
  -6 -11  -4    6.02    7.49
   6 -11   4    5.22    8.22
   7  11   4   18.07   10.85
  -7  11  -4   23.31   12.22
   6 -12  -4   11.73    8.21
   6  12  -4   -0.09    8.97
  -6 -12   4   15.85    9.35
   6 -12  -4    1.70    8.45
   5 -12  -4    8.45    8.50
   5 -12  -4    3.26    6.53
  -5 -12   4   10.14    9.34
   5  12  -4    8.23    8.31
   4  12  -4   69.49   14.52
  -4  12   4   26.78   10.42
  -4 -12   4   46.32   13.37
   4 -12  -4   53.21   14.04
   3 -12  -4  356.43   28.16
   3  12  -4  328.44   26.09
  -3  12   4  374.04   28.48
  -3 -12   4  398.92   29.94
  -2 -12   4   27.30   11.46
   2 -12  -4   37.22   11.84
  -2  12   4   31.94   10.61
   2  12  -4   42.44   11.11
  -1 -12   4  143.27   22.28
   1 -12  -4  119.02   19.22
   1  12  -4  152.15   19.38
  -1  12   4  132.11   19.88
   0 -12  -4   30.66   11.47
   0  12  -4   28.91    9.61
   0 -12   4   27.41   10.93
   0  12   4   27.19   10.87
  -1 -12  -4  306.01   31.21
   1 -12   4  304.15   26.14
   1  12   4  261.46   27.26
  -1  12  -4  273.36   22.38
  -2  12  -4  177.96   20.96
   2 -12   4  261.79   27.70
   2  12   4  203.49   24.08
  -2 -12  -4  184.93   24.11
  -3  12  -4  458.70   29.92
   3 -12   4  436.68   31.10
   3  12   4  442.87   31.97
  -3 -12  -4  458.79   31.83
  -4  12  -4   16.04    8.66
   4 -12   4    8.85    8.47
  -4 -12  -4   16.01    9.31
   4  12   4   10.91    8.49
   5 -12   4  106.61   19.01
   5  12   4  101.30   18.90
  -5  12  -4  124.46   20.31
  -5 -12  -4  124.92   19.29
   6 -12   4   17.22    9.85
  -6 -12  -4   -1.29    6.44
  -6  12  -4   18.97   10.28
   6  12   4   14.99   11.41
  -5  13   4  196.85   26.36
  -5 -13   4  190.84   25.91
   5  13  -4  247.42   28.63
   5 -13  -4  194.83   25.62
  -4 -13   4   39.98   13.75
   4  13  -4   45.07   13.13
  -4  13   4   24.75   12.37
   4 -13  -4   49.36   14.98
  -3 -13   4  240.76   29.28
  -3  13   4  191.35   25.05
   3 -13  -4  214.49   27.37
   3  13  -4  223.79   24.24
   2 -13  -4   62.18   15.59
   2  13  -4   41.03   12.12
  -2 -13   4   46.54   14.04
  -2  13   4   34.27   11.66
   1 -13  -4   75.28   16.49
  -1  13   4   62.38   15.29
   1  13  -4   67.32   14.71
  -1 -13   4   63.39   15.35
   0  13  -4  122.69   18.80
   0 -13   4  140.45   22.63
   0  13   4   94.09   17.29
   0 -13  -4  141.52   21.95
  -1 -13  -4   53.94   14.54
   1  13   4   34.87   11.90
   1 -13   4   48.60   14.16
  -1  13  -4   46.87   12.95
   2 -13   4   10.14    9.12
  -2 -13  -4   -2.49    6.57
   2  13   4    7.96    9.47
  -2  13  -4    6.90    8.15
  -3  13  -4   20.26    9.70
  -3 -13  -4    8.93    8.31
   3  13   4   19.28   10.00
   3 -13   4   12.33    9.36
   4  13   4  178.35   25.07
  -4 -13  -4  168.26   23.45
   4 -13   4  204.86   26.74
  -4  13  -4  197.61   24.21
   5  13   4   35.23   14.28
  -5 -13  -4   33.57   11.79
   5 -13   4   13.96    9.96
  -5  13  -4   52.74   15.38
   4 -14  -4    7.86    9.41
  -4  14   4    3.23    9.30
  -4 -14   4    5.69    8.70
  -3  14   4   14.74   11.24
  -3 -14   4   -3.67    7.49
   3  14  -4   21.29   11.53
   3 -14  -4   22.32   11.79
   2 -14  -4  225.31   28.52
  -2 -14   4  299.68   33.95
   2  14  -4  247.43   27.17
  -2  14   4  329.32   33.56
  -1  14   4   20.36   10.51
   1 -14  -4   16.69   10.32
  -1 -14   4   47.06   15.68
   1  14  -4   25.64   11.03
   0  14  -4    7.68    9.30
   0  14   4    1.68    7.03
   0 -14   4    0.64    7.40
   0 -14  -4   18.09   10.83
   1  14   4   60.00   16.12
  -1 -14  -4   83.81   19.14
   1 -14   4   65.23   16.47
  -1  14  -4   79.02   16.75
  -2  14  -4  329.18   27.06
   2  14   4  338.04   34.26
   2 -14   4  324.07   34.67
  -2 -14  -4  324.11   34.49
  -3 -14  -4   36.68   13.83
  -3  14  -4   30.61   11.30
   3  14   4   34.87   12.47
   3 -14   4   17.75   11.29
 -11   0   5   45.80   13.59
  11   0  -5   77.63   16.66
 -10   0   5   -7.76    5.21
  10   0  -5    2.26    5.83
   9   0  -5  634.94   35.86
  -9   0   5  648.23   37.22
  -8   0   5    1.74    6.13
   8   0  -5    7.66    5.55
  -7   0   5  106.57   15.37
   7   0  -5  106.02   14.66
   6   0  -5    0.72    3.15
   6   0  -5    2.67    2.73
   6   0  -5    2.06    3.37
   5   0  -5  586.61   21.26
   5   0  -5  582.51   26.70
   5   0  -5  607.19   26.47
   4   0  -5   -1.92    2.43
   4   0  -5    0.64    2.60
   4   0  -5    2.43    2.23
   3   0  -5  827.95   28.64
   3   0  -5  783.91   27.59
   3   0  -5  829.98   26.97
   2   0  -5    0.09    2.04
   2   0  -5   -2.32    1.82
   2   0  -5   -1.33    2.01
   1   0  -5 1519.48   43.32
   1   0  -5 1606.32   41.76
   1   0  -5 1572.89   42.35
   0   0  -5    5.69    2.32
   0   0   5   -2.66    1.63
   0   0  -5   -0.68    1.90
  -1   0  -5  459.87   17.48
  -1   0  -5  432.46   17.78
   1   0   5  369.56   15.84
  -2   0  -5    4.74    3.02
  -2   0  -5   -0.58    1.93
   2   0   5   -1.46    2.00
  -3   0  -5  567.77   23.69
  -3   0  -5  587.96   21.82
   3   0   5  566.73   22.95
   4   0   5    0.69    2.79
  -4   0  -5    3.28    2.77
  -4   0  -5   -0.72    2.57
  -5   0  -5  207.75   11.98
   5   0   5  235.93   16.36
  -5   0  -5  186.57   15.32
  -6   0  -5   -1.61    2.54
   6   0   5    3.22    4.27
  -6   0  -5   -0.44    3.48
  -7   0  -5  307.46   22.63
   7   0   5  289.20   21.23
  -8   0  -5    1.78    5.81
   8   0   5    2.74    5.80
   9   0   5  773.60   40.96
  -9   0  -5  796.56   42.83
 -10   0  -5    5.09    7.60
  10   0   5    0.09    6.91
  11   1  -5  226.63   28.10
 -11   1   5  206.09   27.62
  11  -1  -5  220.00   28.17
 -11  -1   5  274.22   32.46
  10   1  -5  160.85   22.27
 -10   1   5  168.46   24.12
 -10  -1   5  147.66   22.08
  10  -1  -5  146.88   21.71
   9   1  -5  115.10   18.35
  -9   1   5   94.42   17.61
   9  -1  -5  129.51   19.27
  -9  -1   5  156.02   21.38
  -8   1   5  266.21   26.73
  -8  -1   5  204.45   23.81
   8   1  -5  241.57   19.93
   8  -1  -5  226.82   23.75
  -7   1   5   84.13   14.07
   7   1  -5   65.73   12.80
   7   1  -5   47.35   10.03
   7  -1  -5   47.59   10.30
   6   1  -5  333.04   21.30
   6  -1  -5  326.47   20.45
   6  -1  -5  303.86   14.16
   6   1  -5  323.89   19.96
  -6  -1   5  357.63   15.77
  -6   1   5  350.26   21.34
   5  -1  -5   64.83    9.99
  -5  -1   5   63.38    7.86
   5   1  -5   68.50    9.90
   5  -1  -5   46.10    8.33
   5  -1  -5   81.50    8.36
   5   1  -5   71.86   10.76
   4  -1  -5  384.17   16.29
   4  -1  -5  389.76   19.06
   4   1  -5  405.70   18.75
   4   1  -5  383.06   19.82
   4  -1  -5  392.80   19.76
   4   1  -5  398.29   16.87
   3  -1  -5  369.48   17.65
   3  -1  -5  383.48   16.87
   3   1  -5  384.52   16.21
   3   1  -5  338.22   15.81
   3  -1  -5  346.22   15.63
   3   1  -5  359.94   17.74
   2  -1  -5 1506.29   42.86
   2  -1  -5 1482.88   40.78
   2   1  -5 1512.14   43.51
   2  -1  -5 1575.32   42.79
   2   1  -5 1488.57   42.47
   2   1  -5 1469.52   39.64
   1   1  -5   75.10    8.61
   1   1  -5   71.96    8.10
   1  -1  -5   82.02    6.17
   1  -1  -5   64.02    7.79
   1  -1  -5   67.02    7.98
   0  -1  -5  254.50   11.02
   0  -1  -5  252.29   13.17
   0   1  -5  237.09   12.85
   0   1   5  218.22   12.25
   0   1  -5  252.32   13.15
  -1   1  -5  233.30   12.95
  -1   1  -5  209.30   12.21
   1  -1   5  225.93   10.32
  -1  -1  -5  219.09   12.32
  -1  -1  -5  220.72   10.91
   1   1   5  237.95   12.65
  -2  -1  -5  895.71   28.98
   2  -1   5  950.26   28.38
  -2   1  -5  909.89   31.48
  -2   1  -5  922.67   30.03
   2   1   5  967.27   31.23
  -2  -1  -5  884.11   29.45
  -3  -1  -5 1342.34   40.90
  -3  -1  -5 1418.35   39.91
  -3   1  -5 1352.59   43.17
  -3   1  -5 1342.41   39.53
   3   1   5 1293.82   41.92
   3  -1   5 1367.55   40.35
  -4  -1  -5   90.23    9.39
  -4  -1  -5   61.71    9.30
  -4   1  -5   66.67   10.14
   4   1   5   65.41   10.02
  -4   1  -5   73.97    8.46
   4  -1   5   88.44   10.32
  -5   1  -5   56.85    7.45
  -5  -1  -5   65.32    7.92
  -5   1  -5   50.36    9.58
   5   1   5   36.03    8.43
  -5  -1  -5   51.06    9.15
   5  -1   5   37.01    7.81
   6  -1   5  903.65   36.60
   6   1   5  846.97   36.99
  -6  -1  -5  881.73   28.93
  -6  -1  -5  936.55   38.48
   6  -1   5  948.45   30.26
  -6   1  -5  824.75   37.66
  -7  -1  -5   13.60    7.05
   7  -1   5   49.02   10.51
   7   1   5   45.38   10.85
  -7   1  -5   11.13    6.83
   8   1   5   83.48   15.15
  -8  -1  -5   49.74   11.80
   8  -1   5   43.96   10.76
  -8   1  -5   63.00   13.75
   9  -1   5    8.10    7.30
  -9  -1  -5   17.81    9.49
  -9   1  -5    5.95    6.73
   9   1   5   15.72    8.59
  10  -1   5  499.87   33.78
 -10  -1  -5  476.29   34.78
 -10   1  -5  537.13   37.62
  10   1   5  491.37   34.15
 -11   2   5   40.66   12.87
 -11  -2   5   46.61   13.26
  11  -2  -5   39.02   13.38
  11   2  -5   19.51   11.04
 -10   2   5  263.10   28.91
  10   2  -5  269.31   28.63
 -10  -2   5  245.63   28.51
  10  -2  -5  287.80   25.16
  -9  -2   5  463.82   32.46
   9  -2  -5  441.63   29.95
   9   2  -5  492.35   31.00
  -9   2   5  425.04   29.56
   8  -2  -5  258.24   21.40
   8   2  -5  229.35   19.83
   8   2  -5  262.55   22.13
  -8   2   5  234.15   20.20
   7   2  -5   12.05    5.81
  -7   2   5   16.26    6.86
   7  -2  -5    2.67    4.32
   7   2  -5    7.02    5.88
  -6  -2   5  413.05   17.87
   6  -2  -5  414.02   23.55
   6  -2  -5  424.40   17.01
  -6   2   5  366.89   21.92
   6   2  -5  380.70   23.65
   6   2  -5  405.98   22.30
   5  -2  -5  670.32   29.83
   5   2  -5  670.59   30.25
  -5   2   5  651.54   28.43
  -5  -2   5  714.50   25.26
   5  -2  -5  657.45   23.41
   5   2  -5  668.18   27.60
   4  -2  -5  177.72   12.07
   4  -2  -5  180.94   10.97
   4   2  -5  179.69   13.66
   4  -2  -5  164.37   13.08
   4   2  -5  162.71   11.29
  -4  -2   5  146.32   10.77
   3   2  -5  552.73   19.73
   3   2  -5  515.09   23.05
  -3  -2   5  511.69   20.96
   3  -2  -5  496.88   20.05
   3  -2  -5  511.95   20.05
   3  -2  -5  522.35   22.79
   2  -2  -5  126.47    9.91
   2   2  -5  122.79    9.36
   2  -2  -5  113.18    7.43
   2  -2  -5  110.03    8.82
   2   2  -5  126.35    9.99
   2   2  -5  118.04    7.07
   1   2  -5  922.08   30.92
   1  -2  -5  877.65   30.41
   1   2  -5  969.73   30.73
   1  -2  -5  905.34   30.14
   0   2  -5  294.84   15.57
   0  -2  -5  277.74   14.46
   0   2   5  342.30   16.37
   0   2  -5  284.31   14.72
  -1   2  -5   14.51    4.18
  -1  -2  -5   13.67    4.01
   1   2   5   19.90    5.04
  -1   2  -5   16.77    5.27
  -2  -2  -5   48.20    7.10
   2  -2   5   60.15    6.35
   2   2   5   51.44    8.01
  -2   2  -5   40.84    7.36
  -2   2  -5   41.07    6.50
  -2  -2  -5   39.94    5.69
   3  -2   5 1398.78   39.98
  -3  -2  -5 1388.84   40.68
  -3  -2  -5 1425.39   41.23
   3   2   5 1332.75   43.94
  -3   2  -5 1341.12   44.71
  -3   2  -5 1391.22   40.61
   4  -2   5  361.47   17.84
   4  -2   5  376.60   17.41
  -4   2  -5  368.49   20.86
   4   2   5  367.34   20.54
  -4  -2  -5  307.55   17.24
  -4  -2  -5  312.63   16.02
  -5   2  -5   11.22    5.66
  -5  -2  -5   10.58    4.96
   5  -2   5   14.63    5.24
  -5  -2  -5   15.02    4.65
   5   2   5   16.04    6.91
   5  -2   5   17.60    5.00
   6   2   5  134.81   16.53
   6  -2   5  145.24   16.24
   6  -2   5  137.84   10.48
  -6  -2  -5  123.23    9.64
  -6   2  -5  140.58   17.57
  -6  -2  -5  158.83   17.79
  -7   2  -5  567.37   32.10
   7   2   5  536.44   30.76
  -7  -2  -5  522.39   29.55
   7  -2   5  534.29   28.83
  -8  -2  -5  879.73   42.31
   8   2   5  841.92   42.20
  -8   2  -5  949.03   44.93
   8  -2   5  925.33   41.76
   9  -2   5  213.53   23.75
  -9  -2  -5  188.06   24.08
  -9   2  -5  203.44   25.04
   9   2   5  230.99   26.23
 -10   2  -5    9.32    8.91
  10   2   5   33.47   12.06
 -10  -2  -5   20.52   11.29
  10  -2   5   15.53    9.38
 -11   3   5  261.02   30.73
 -11  -3   5  279.17   34.04
  11   3  -5  330.46   33.83
  11  -3  -5  309.62   32.70
  10  -3  -5   -0.99    5.96
 -10  -3   5   15.48   10.89
 -10   3   5   13.78    9.48
  10   3  -5    9.18    7.80
   9  -3  -5   42.49   11.67
  -9   3   5   50.14   12.46
  -9  -3   5   50.48   13.80
   9   3  -5   53.50   12.39
   8  -3  -5   12.41    6.86
   8   3  -5   31.21    9.22
   8   3  -5   11.72    7.37
  -8   3   5   16.42    7.68
   7   3  -5  632.24   30.88
   7   3  -5  659.67   34.33
   7  -3  -5  652.04   33.42
  -7   3   5  707.57   32.96
  -6  -3   5  153.96   11.32
   6   3  -5  175.88   19.36
   6  -3  -5  163.26   18.11
  -6   3   5  147.21   16.14
   6   3  -5  156.05   13.65
   6  -3  -5  148.84   10.35
   5   3  -5   66.80    9.37
   5  -3  -5   59.85    8.07
  -5   3   5   43.58    8.25
   5  -3  -5   51.88    9.65
  -5  -3   5   46.59    7.66
   5   3  -5   62.05   11.22
  -4   3   5   20.36    5.38
   4   3  -5   23.42    4.97
  -4  -3   5   21.71    5.51
   4   3  -5   18.38    5.92
   4  -3  -5   20.36    5.81
   4  -3  -5   35.14    6.39
   3   3  -5 1900.52   56.60
  -3  -3   5 1904.59   53.56
   3  -3  -5 1908.47   52.76
   3   3  -5 1847.60   49.20
  -3   3   5 1930.41   51.10
   3  -3  -5 1880.70   56.18
   2   3  -5  668.89   27.22
   2  -3  -5  706.46   21.84
   2  -3  -5  765.45   26.99
   2  -3  -5  729.13   28.34
  -2  -3   5  757.77   27.36
   1  -3  -5   14.71    4.42
   1   3  -5   12.65    4.52
  -1  -3   5    1.19    2.75
  -1   3   5    5.18    3.52
   0   3   5    7.53    4.08
   0  -3  -5    8.77    3.64
   0   3  -5    5.79    3.74
   0  -3   5    1.50    3.09
   1   3   5 3309.96   85.40
  -1   3  -5 3295.32   85.00
   1  -3   5 3195.40   83.19
  -1  -3  -5 3341.53   83.28
   2   3   5  196.76   14.04
  -2  -3  -5  211.74   10.28
  -2   3  -5  176.74   13.58
   2  -3   5  218.49    9.98
  -2  -3  -5  204.71   12.90
   2  -3   5  201.44   13.03
   3   3   5 1221.00   42.75
   3  -3   5 1266.77   39.81
  -3  -3  -5 1277.46   37.57
  -3   3  -5 1292.84   43.70
  -3  -3  -5 1230.54   39.25
   3  -3   5 1324.17   37.19
   4   3   5    2.84    3.82
  -4   3  -5    2.15    3.78
   4  -3   5    3.88    3.28
  -4  -3  -5    2.63    2.92
   4  -3   5    6.93    3.52
  -4  -3  -5    4.01    3.47
   5   3   5  375.30   23.04
   5  -3   5  313.36   18.76
  -5   3  -5  358.97   22.90
  -5  -3  -5  380.11   20.65
  -5  -3  -5  425.33   18.85
   5  -3   5  383.35   18.59
   6  -3   5    2.21    3.27
  -6  -3  -5   -0.66    3.56
   6   3   5    5.52    4.85
  -6  -3  -5    1.91    2.96
   6  -3   5    4.39    4.43
  -6   3  -5    9.04    6.53
  -7  -3  -5  201.44   21.16
  -7   3  -5  204.87   22.69
   7   3   5  183.67   21.11
   7  -3   5  184.25   19.07
   8  -3   5   13.21    7.55
  -8   3  -5   32.52   11.31
   8   3   5   22.29    9.03
  -8  -3  -5   35.73   10.93
  -9   3  -5  286.32   30.71
   9  -3   5  243.14   25.17
   9   3   5  249.59   27.20
  -9  -3  -5  280.38   29.57
  10  -3   5  145.99   21.18
  10   3   5  143.96   22.31
 -10   3  -5  120.46   21.72
 -10  -3  -5  107.48   19.69
  11  -4  -5    1.24    7.11
 -11  -4   5    2.48    9.05
  11   4  -5   -1.84    7.95
 -11   4   5    0.12    6.24
  10   4  -5  163.62   22.01
 -10  -4   5  136.52   22.30
  10  -4  -5  156.23   22.92
 -10   4   5  129.85   20.64
   9  -4  -5    3.93    6.74
   9   4  -5    4.11    7.56
  -9   4   5    7.32    6.61
   9   4  -5   -1.52    5.53
   8   4  -5  724.90   38.79
  -8   4   5  599.19   33.35
   8  -4  -5  669.19   36.93
   8   4  -5  632.24   32.88
   7   4  -5   26.38    9.78
  -7   4   5   11.46    6.59
   7   4  -5   21.00    7.81
   7  -4  -5   16.04    7.44
   6  -4  -5  691.06   26.11
  -6   4   5  684.09   31.03
   6   4  -5  715.95   34.64
   6   4  -5  658.74   29.56
   6  -4  -5  633.58   32.44
  -6  -4   5  706.02   27.36
   5  -4  -5  116.14   15.15
   5   4  -5  112.22   12.06
   5  -4  -5  122.49   12.30
  -5  -4   5  116.30   12.42
  -5   4   5  112.17   12.87
   5   4  -5  119.14   15.01
   4   4  -5 1412.70   41.55
   4  -4  -5 1364.05   47.74
   4   4  -5 1426.12   48.22
  -4  -4   5 1392.93   43.92
  -4   4   5 1365.31   42.16
   4  -4  -5 1385.65   42.77
   3   4  -5  117.65    7.93
  -3  -4   5  114.27   10.05
   3   4  -5  123.04   14.19
  -3   4   5  114.95    8.57
   3  -4  -5  106.41   12.99
   3  -4  -5  115.66   10.04
   2  -4  -5   69.35   10.51
   2  -4  -5   59.21    8.54
  -2  -4   5   84.06   10.41
  -2   4   5   75.16    5.71
   2   4  -5   67.48   10.30
   1  -4  -5  647.99   26.29
   1   4  -5  677.69   27.46
  -1   4   5  737.48   29.28
  -1  -4   5  637.69   26.37
   0   4   5  261.72   16.54
   0   4  -5  262.77   16.10
   0  -4  -5  258.87   15.28
   0  -4   5  272.18   15.76
   1   4   5  170.38   13.27
   1  -4   5  138.47   11.33
  -1  -4  -5  131.49   10.96
  -1   4  -5  150.79   12.24
   2  -4   5   66.89    9.77
   2   4   5   64.72   10.38
  -2  -4  -5   68.48    6.97
  -2   4  -5   63.79    9.98
   2  -4   5   68.45    5.30
  -2  -4  -5   51.70    8.06
  -3  -4  -5   10.19    3.59
   3  -4   5   13.49    5.17
   3  -4   5    5.87    2.60
  -3  -4  -5   12.18    4.36
   3   4   5   10.21    5.39
  -3   4  -5    9.38    4.99
  -4  -4  -5 2613.91   68.62
   4  -4   5 2592.77   67.78
   4   4   5 2573.68   75.93
  -4  -4  -5 2572.10   69.75
   4  -4   5 2661.59   70.08
  -4   4  -5 2380.03   75.04
   5   4   5   25.54    8.06
   5  -4   5   21.00    5.91
   5  -4   5   29.41    6.60
  -5  -4  -5   19.89    5.67
  -5  -4  -5   25.83    6.68
  -5   4  -5   22.93    7.46
  -6   4  -5    4.30    5.79
   6  -4   5    6.21    4.34
   6   4   5    1.07    5.61
   6  -4   5    3.56    4.30
  -6  -4  -5    7.41    4.25
  -6  -4  -5    2.70    3.57
  -7  -4  -5   23.90    8.17
  -7   4  -5   21.01    9.48
   7  -4   5   10.95    6.42
   7   4   5   16.79    7.88
   8  -4   5  343.17   24.14
   8   4   5  322.26   26.33
  -8  -4  -5  353.31   24.95
  -8   4  -5  367.62   28.65
  -9  -4  -5   37.39    9.14
   9   4   5   18.49    9.64
   9  -4   5    8.96    7.32
  -9   4  -5    2.05    8.64
  10   4   5    9.85    9.09
 -10  -4  -5    4.26    8.97
 -10   4  -5    5.33    9.05
  10  -4   5    4.11    7.75
 -10   5   5   40.93   12.68
  10  -5  -5   24.31   12.04
 -10  -5   5   29.57   13.23
  10   5  -5   34.78   11.94
  -9   5   5   65.11   14.22
   9   5  -5   47.77   13.70
   9  -5  -5   55.58   13.76
   9   5  -5   42.14   11.72
   8   5  -5  233.80   23.33
  -8   5   5  198.67   22.02
   8  -5  -5  268.78   23.01
   8   5  -5  245.46   26.61
   7   5  -5  671.93   36.47
  -7   5   5  675.83   33.09
   7  -5  -5  744.22   37.33
   7   5  -5  629.27   31.22
  -6   5   5  288.43   19.48
   6   5  -5  310.81   19.21
   6  -5  -5  297.31   16.95
  -6  -5   5  302.37   17.99
   6  -5  -5  344.13   23.16
   6   5  -5  304.21   22.24
   5  -5  -5   21.83    5.83
  -5   5   5   22.12    6.56
  -5  -5   5   15.25    5.68
   5   5  -5   11.13    6.12
   5  -5  -5   10.43    5.49
   5   5  -5   14.88    5.41
   4   5  -5  127.08   15.59
   4   5  -5  124.67    9.84
  -4   5   5  133.24   10.41
   4  -5  -5  113.51   14.97
   4  -5  -5  134.56   11.49
  -4  -5   5  113.01   12.76
  -3   5   5 1834.07   48.82
   3   5  -5 1849.29   57.99
   3  -5  -5 1849.40   58.84
   3  -5  -5 1810.40   54.48
   3   5  -5 1896.59   48.35
  -3  -5   5 1804.19   55.53
   2  -5  -5  459.97   23.49
  -2  -5   5  445.20   22.16
   2   5  -5  467.85   23.26
   2  -5  -5  447.94   21.68
   1  -5  -5  272.56   16.67
  -1   5   5  299.84   18.67
   1   5  -5  281.44   17.52
  -1  -5   5  331.85   18.26
   0   5  -5   13.37    4.95
   0  -5   5   19.41    5.89
   0   5   5   15.68    5.78
   0  -5  -5   14.29    5.08
  -1   5  -5  785.03   31.36
   1  -5   5  723.96   29.70
  -1  -5  -5  789.27   30.62
   1   5   5  750.97   32.05
  -2   5  -5  832.09   33.44
   2  -5   5  799.28   31.27
   2  -5   5  801.92   23.09
   2   5   5  766.60   33.15
  -2  -5  -5  832.41   31.57
   3  -5   5  427.34   17.02
  -3  -5  -5  373.14   16.18
  -3   5  -5  401.22   23.14
   3   5   5  423.90   23.91
  -3  -5  -5  418.33   21.30
   3  -5   5  442.78   21.75
   4  -5   5  162.15   13.15
  -4  -5  -5  193.62   12.23
  -4  -5  -5  179.51   13.66
  -4   5  -5  137.06   16.76
   4   5   5  152.09   17.69
   4  -5   5  162.42   11.57
  -5  -5  -5  265.30   16.72
  -5  -5  -5  260.56   16.70
   5   5   5  270.82   20.99
   5  -5   5  270.91   16.65
  -5   5  -5  238.33   19.76
   5  -5   5  295.98   17.31
  -6  -5  -5  122.92   15.05
  -6   5  -5  140.86   19.35
  -6  -5  -5  144.85   12.67
   6  -5   5  129.73   14.10
   6   5   5  113.08   16.92
   6  -5   5  150.83   16.21
  -7  -5  -5  307.99   21.67
   7  -5   5  308.20   21.43
  -7   5  -5  324.55   25.73
  -8  -5  -5   13.80    7.93
   8  -5   5   20.65    8.48
  -8   5  -5    9.01    7.47
   8   5   5   11.44    8.53
  -9  -5  -5  112.47   18.50
   9   5   5   99.04   18.58
   9  -5   5  133.11   19.42
  -9   5  -5  117.23   21.40
 -10  -5  -5  273.51   29.76
  10   5   5  251.08   30.57
 -10   5  -5  231.95   31.41
  10  -6  -5   61.59   15.72
  10   6  -5   34.27   11.96
 -10   6   5   88.06   17.78
 -10  -6   5   74.15   17.93
   9   6  -5  283.97   23.96
   9   6  -5  300.62   32.53
   9  -6  -5  309.19   32.05
  -9   6   5  322.91   26.47
  -8   6   5  223.14   23.41
   8   6  -5  227.69   26.71
   8   6  -5  189.70   21.09
   8  -6  -5  186.66   23.95
   7   6  -5   69.26   14.17
  -7   6   5   89.12   14.20
   7   6  -5   69.32   12.30
   7  -6  -5   83.81   15.79
   6  -6  -5   40.57    8.45
   6   6  -5   30.31    7.91
  -6   6   5   22.80    7.40
   6  -6  -5   54.04   12.31
   6   6  -5   33.64   10.08
  -6  -6   5   20.12    6.76
   5  -6  -5 1143.52   46.52
   5   6  -5 1160.13   46.62
   5   6  -5 1146.11   39.48
  -5  -6   5 1123.24   41.30
  -5   6   5 1152.98   40.07
   5  -6  -5 1147.23   40.56
   4   6  -5    6.11    3.30
   4  -6  -5    6.89    5.37
   4  -6  -5    9.56    4.45
   4   6  -5    4.59    4.77
  -4  -6   5   14.42    5.90
  -4   6   5   18.19    5.39
  -3  -6   5  485.54   24.62
   3   6  -5  535.44   19.41
   3  -6  -5  504.17   27.22
  -3   6   5  520.01   19.26
   3   6  -5  530.55   26.73
   3  -6  -5  466.36   23.91
  -2  -6   5  292.06   18.19
   2  -6  -5  306.76   20.03
   2   6  -5  294.49   18.77
   2  -6  -5  302.86   18.38
   1   6  -5  431.09   22.90
   1  -6  -5  421.36   22.11
  -1   6   5  404.33   23.13
  -1  -6   5  422.93   22.16
   0   6   5  633.45   30.30
   0   6  -5  738.69   30.66
   0  -6   5  645.93   28.98
   0  -6  -5  734.76   30.34
  -1  -6  -5  254.90   17.32
   1   6   5  296.28   19.75
  -1   6  -5  279.57   18.48
   1  -6   5  299.92   18.36
  -2   6  -5   21.76    7.07
   2  -6   5   16.19    5.63
   2  -6   5   27.11    4.24
   2   6   5   24.53    7.96
  -2  -6  -5   13.12    5.40
   3  -6   5 1168.09   41.02
   3   6   5 1119.47   44.21
  -3  -6  -5 1084.56   40.66
   3  -6   5 1141.47   33.73
  -3  -6  -5 1154.24   33.06
  -3   6  -5 1125.00   43.64
   4  -6   5  366.41   20.70
  -4  -6  -5  355.21   17.31
  -4  -6  -5  333.10   20.15
   4   6   5  343.71   23.35
   4  -6   5  359.22   17.46
  -4   6  -5  352.88   23.13
  -5  -6  -5   -0.31    3.79
   5  -6   5    8.99    4.62
  -5  -6  -5    3.37    4.81
   5  -6   5    7.96    5.15
  -5   6  -5    3.44    5.18
   5   6   5   23.29    8.55
   6  -6   5   17.93    6.07
  -6   6  -5    7.86    7.39
  -6  -6  -5   19.80    6.35
   6   6   5   15.63    8.06
   6  -6   5    9.65    5.10
  -6  -6  -5   16.20    6.30
   7  -6   5  315.87   21.46
  -7   6  -5  334.22   26.72
   7   6   5  229.39   25.82
  -7  -6  -5  275.72   20.85
   8   6   5  217.57   26.21
  -8  -6  -5  187.42   21.75
   8  -6   5  194.99   21.77
  -8   6  -5  209.51   26.57
  -9  -6  -5  358.69   27.38
   9  -6   5  408.74   28.57
  -9   6  -5  373.70   32.35
   9   6   5  407.19   32.51
 -10   7   5  145.80   22.29
  10  -7  -5  169.11   25.30
  10   7  -5  164.69   22.82
  10   7  -5  158.99   25.47
  -9   7   5    8.89    8.97
   9   7  -5   13.63   10.19
   9  -7  -5   18.38   10.12
   9   7  -5   10.06    8.05
   8   7  -5  205.29   22.38
   8   7  -5  222.33   26.92
   8  -7  -5  233.60   26.84
  -8   7   5  192.22   22.20
  -7  -7   5   19.88    7.51
  -7   7   5   16.49    7.56
   7   7  -5   19.97    7.80
   7   7  -5   18.59    8.93
   7  -7  -5   13.78    7.88
  -6  -7   5    9.45    6.06
  -6   7   5    1.92    5.40
   6  -7  -5   -1.33    4.42
   6   7  -5    8.75    5.10
   6  -7  -5   -0.05    4.36
   6   7  -5    8.39    6.55
   5  -7  -5  243.18   17.43
  -5  -7   5  280.77   19.34
   5  -7  -5  246.09   20.73
   5   7  -5  229.64   20.29
  -5   7   5  278.77   17.30
   5   7  -5  257.58   16.51
   4   7  -5  132.66   17.01
  -4   7   5  169.09   12.09
   4  -7  -5  150.02   16.05
   4  -7  -5  146.36   18.47
   4   7  -5  153.34   11.23
  -4  -7   5  179.93   15.53
  -3   7   5   -0.73    2.38
  -3  -7   5    2.32    4.50
   3   7  -5    4.16    3.10
   3  -7  -5    0.87    4.28
   3  -7  -5    4.79    5.50
   3   7  -5   -0.81    3.48
   2   7  -5 1916.18   60.07
  -2  -7   5 1825.34   59.14
   2  -7  -5 1810.51   58.45
  -2   7   5 1785.66   61.49
   1   7  -5  288.47   19.40
  -1  -7   5  313.98   19.99
  -1   7   5  354.80   22.64
   1  -7  -5  322.56   20.40
   0   7   5  225.57   18.40
   0  -7  -5  257.87   18.29
   0   7  -5  240.32   17.33
   0  -7   5  265.48   18.23
   1  -7   5   48.83    9.90
  -1  -7  -5   28.37    7.83
   1   7   5   58.07   11.05
  -1   7  -5   46.48    9.73
  -2   7  -5  972.39   39.03
   2   7   5  832.88   38.31
  -2  -7  -5  989.58   38.49
   2  -7   5  900.40   36.77
  -3   7  -5  134.83   16.55
   3  -7   5  101.93    8.38
   3   7   5   93.93   14.78
   3  -7   5  115.43   14.22
  -3  -7  -5   84.70   12.90
  -4   7  -5    3.48    5.35
   4  -7   5    2.32    3.49
   4  -7   5    8.55    5.45
   4   7   5   13.37    6.73
  -4  -7  -5    5.95    4.92
  -5  -7  -5   37.50    8.90
   5  -7   5   37.32    7.61
   5   7   5   29.58    9.87
  -5   7  -5   25.89    9.55
   5  -7   5   43.51    9.30
   6   7   5  306.39   25.41
  -6  -7  -5  342.45   21.60
   6  -7   5  336.57   20.56
  -6   7  -5  350.94   26.69
   6  -7   5  353.99   21.79
  -7   7  -5  130.74   21.50
   7  -7   5   78.03   12.73
   7   7   5   64.07   15.12
   8  -7   5    6.12    7.51
  -8   7  -5   -2.19    6.64
   8   7   5   -0.45    7.51
  -9   7  -5   37.44   13.93
   9   7   5   35.12   13.30
   9  -7   5   40.10   12.34
   9   8  -5  454.42   30.30
   9  -8  -5  458.56   34.85
  -9   8   5  452.09   32.92
   9   8  -5  402.97   33.42
   8   8  -5  141.95   22.39
   8  -8  -5  101.58   18.28
  -8   8   5  125.87   18.64
   8   8  -5   97.51   16.04
   7   8  -5  108.65   15.80
   7  -8  -5  100.20   17.93
  -7   8   5  110.64   15.66
  -7  -8   5  123.16   16.19
   7   8  -5  104.19   18.28
   6  -8  -5    1.69    5.29
  -6  -8   5   16.65    7.43
  -6   8   5   12.25    6.79
   6  -8  -5    7.90    5.64
   6   8  -5   17.66    8.84
  -5  -8   5  444.82   26.75
   5  -8  -5  511.20   31.21
   5   8  -5  445.52   28.85
   5  -8  -5  516.89   27.13
  -5   8   5  480.30   24.35
   4   8  -5   30.30    9.14
  -4  -8   5   46.45   10.95
   4  -8  -5   37.86    8.82
   4  -8  -5   44.08   11.29
  -3  -8   5  240.34   19.04
   3  -8  -5  222.58   17.93
   3  -8  -5  234.73   19.61
   3   8  -5  242.88   19.01
   2   8  -5   74.44   12.66
   2  -8  -5   72.60   12.27
  -2   8   5   83.12   13.73
  -2  -8   5   70.60   11.93
   1   8  -5  263.85   19.23
  -1   8   5  251.40   19.67
  -1  -8   5  239.80   18.82
   1  -8  -5  260.96   19.41
   0   8  -5   52.28   10.46
   0   8   5   36.43    9.91
   0  -8  -5   46.82    9.81
   0  -8   5   50.18   10.62
  -1   8  -5   11.14    5.85
  -1  -8  -5   10.45    5.72
   1   8   5   24.04    8.53
   1  -8   5   15.96    6.82
  -2  -8  -5    2.89    4.50
   2   8   5   -1.28    4.93
   2  -8   5   -2.51    3.00
  -2   8  -5   -2.69    3.23
   3  -8   5  522.65   27.86
   3   8   5  508.24   29.94
  -3   8  -5  519.73   29.30
  -3  -8  -5  496.96   27.70
   4   8   5   30.57    9.56
   4  -8   5   42.15   10.21
  -4  -8  -5   11.92    6.65
  -4   8  -5   26.66    9.14
   5   8   5  423.30   29.54
  -5   8  -5  462.67   29.45
   5  -8   5  429.42   25.53
  -5  -8  -5  393.48   24.56
   6  -8   5   14.18    6.67
  -6  -8  -5   19.77    7.31
   6  -8   5   11.23    6.54
  -6   8  -5   -2.91    6.52
   6   8   5    7.21    7.94
   7   8   5  197.33   25.25
  -7   8  -5  185.93   24.05
   7  -8   5  198.08   20.27
   8  -8   5   30.30   10.55
   8   8   5   49.79   14.63
  -8   8  -5   53.84   15.36
   9  -8   5  546.02   34.28
   9   8   5  716.74   44.68
  -9   8  -5  591.66   41.92
   9  -9  -5   -0.22    8.42
   9   9  -5    1.14    7.81
   8   9  -5   71.26   17.06
   8  -9  -5   85.11   18.03
   7  -9  -5   72.71   15.52
   7   9  -5   52.94   14.51
  -7  -9   5   85.70   15.07
   6  -9  -5  208.30   18.12
   6  -9  -5  149.13   21.42
   6   9  -5  138.16   20.34
  -6  -9   5  154.99   19.57
   5  -9  -5   43.74   11.87
   5   9  -5   41.06   11.39
   5  -9  -5   33.66    9.27
  -5  -9   5   18.03    7.86
   4  -9  -5   32.10    9.50
   4  -9  -5   24.73    9.92
   4   9  -5   33.61    9.92
  -4  -9   5   35.16   10.11
   3  -9  -5  267.77   20.68
  -3  -9   5  265.97   21.32
   3   9  -5  290.64   21.94
  -3   9   5  266.28   27.04
   2   9  -5  464.51   26.97
  -2  -9   5  368.06   24.77
   2  -9  -5  432.30   26.33
  -2   9   5  432.90   27.30
  -1  -9   5   48.83   10.79
   1  -9  -5   30.95    9.07
   1   9  -5   27.82    8.40
  -1   9   5   40.93   10.72
   0   9   5   30.17    8.98
   0   9  -5   11.91    6.03
   0  -9   5   18.69    7.71
   0  -9  -5   12.34    6.45
   1   9   5  354.92   24.76
   1  -9   5  318.99   22.60
  -1   9  -5  381.53   24.18
  -1  -9  -5  321.87   22.89
  -2   9  -5  519.41   29.02
   2   9   5  528.50   31.41
   2  -9   5  592.32   31.00
  -2  -9  -5  506.43   29.30
   3   9   5  311.10   24.38
  -3   9  -5  311.59   23.26
   3  -9   5  308.05   22.19
  -3  -9  -5  291.88   22.28
  -4   9  -5   68.64   13.92
   4  -9   5   73.74   13.51
   4   9   5   60.32   13.96
  -4  -9  -5   81.39   14.07
  -5  -9  -5   37.49   10.01
  -5   9  -5   22.22    9.58
   5   9   5   17.99    9.16
   5  -9   5   34.89    9.28
  -6   9  -5   51.04   13.51
   6  -9   5   28.86    9.93
  -6  -9  -5   30.45    9.51
   6   9   5   23.94   12.04
  -7   9  -5  118.19   19.60
   7   9   5  107.68   19.37
   8   9   5    7.96    9.25
  -8   9  -5    8.78    9.90
   8 -10  -5  332.65   35.27
   8  10  -5  333.91   35.21
   7 -10  -5   13.72    9.15
   7  10  -5    3.34    9.41
  -7 -10   5    5.43    8.23
   6 -10  -5    4.71    6.17
   6  10  -5   11.12    8.41
   6 -10  -5   -0.54    6.36
  -6 -10   5    6.81    8.30
   5  10  -5  158.87   21.29
  -5 -10   5  154.05   20.96
   5 -10  -5  146.80   21.06
   5 -10  -5  151.51   19.43
   4  10  -5  440.79   29.30
  -4 -10   5  419.77   28.17
   4 -10  -5  432.55   27.86
   4 -10  -5  445.63   30.60
   3 -10  -5  162.25   19.63
  -3  10   5  130.92   19.74
   3  10  -5  126.42   17.42
  -3 -10   5  114.45   17.26
  -2  10   5  169.61   21.79
   2  10  -5  203.56   21.70
  -2 -10   5  210.71   23.31
   2 -10  -5  240.64   20.80
  -1  10   5  130.67   18.24
   1 -10  -5  159.90   20.05
  -1 -10   5  120.71   17.78
   1  10  -5  145.85   18.63
   0  10  -5  426.71   26.57
   0 -10   5  461.60   28.64
   0 -10  -5  400.29   27.02
   0  10   5  460.38   29.38
   1 -10   5   61.71   12.82
  -1 -10  -5   87.97   15.27
   1  10   5  101.20   17.15
  -1  10  -5   68.03   13.08
   2 -10   5   46.01   11.80
   2  10   5   18.47    8.77
  -2  10  -5   50.55   11.43
  -2 -10  -5   49.01   11.96
   3  10   5    0.96    5.51
  -3 -10  -5    8.70    7.15
  -3  10  -5    9.18    6.81
   3 -10   5    0.91    5.55
  -4 -10  -5  374.05   26.24
   4  10   5  335.11   27.37
   4 -10   5  370.12   25.89
  -4  10  -5  348.72   26.50
   5  10   5   -4.06    6.09
  -5  10  -5    6.52    5.75
  -5 -10  -5    3.96    6.05
   5 -10   5    0.53    5.80
   6 -10   5   11.90    8.33
   6  10   5   12.07    9.92
  -6 -10  -5   31.48    9.83
  -6  10  -5   15.22    9.55
  -7  10  -5   71.95   17.07
   7  10   5   39.63   13.75
   7 -11  -5  443.01   34.63
  -7 -11   5  383.96   30.42
   7  11  -5  422.26   33.14
   6  11  -5    6.57    7.22
  -6 -11   5    7.23    7.87
   6 -11  -5    3.86    7.38
   6 -11  -5   -5.78    6.94
   5 -11  -5   13.93    8.69
  -5 -11   5   20.68   10.28
   5 -11  -5    9.20    8.22
   5  11  -5   20.31    9.97
   4  11  -5   43.04   12.59
  -4  11   5   31.36   11.62
  -4 -11   5   18.62    9.68
   4 -11  -5   46.80   11.76
  -3 -11   5  453.83   30.85
  -3  11   5  474.32   31.93
   3 -11  -5  389.62   27.98
   3  11  -5  454.91   29.73
  -2 -11   5   23.09    9.57
  -2  11   5   18.38    8.76
   2 -11  -5   16.89    9.24
   2  11  -5    9.60    7.65
  -1  11   5   29.30   11.17
   1 -11  -5   35.64   11.17
   1  11  -5   33.12   10.51
  -1 -11   5   53.29   12.81
   0  11  -5   43.98   11.65
   0 -11  -5   42.39   11.86
   0 -11   5   28.53    9.92
   0  11   5   39.36   11.23
   1 -11   5  157.82   20.87
   1  11   5  158.76   21.06
  -1  11  -5  180.92   21.25
  -1 -11  -5  128.99   19.40
   2 -11   5   91.10   16.76
  -2 -11  -5  108.05   17.52
  -2  11  -5  111.49   17.49
   2  11   5   85.84   16.49
   3 -11   5  533.50   33.19
  -3 -11  -5  560.83   33.84
   3  11   5  500.02   33.51
  -3  11  -5  503.37   31.34
  -4  11  -5   21.23   10.22
  -4 -11  -5   21.34    9.58
   4 -11   5   48.67   12.80
   4  11   5   21.17    9.35
  -5  11  -5  112.67   18.72
  -5 -11  -5   92.93   16.61
   5 -11   5  126.07   19.67
   5  11   5  109.08   20.17
   6 -11   5   20.11    9.97
  -6  11  -5    4.38    6.49
   6  11   5   -0.45    8.06
  -6 -11  -5   13.71    9.03
   7  11   5  209.02   28.13
  -7  11  -5  273.87   32.39
   6 -12  -5  131.90   23.48
   6 -12  -5  112.72   18.83
   6  12  -5  117.26   20.59
  -6 -12   5  169.14   24.24
   5  12  -5    3.60    8.99
  -5 -12   5   -6.39    6.63
   5 -12  -5   18.01    9.95
  -5  12   5   29.74   12.41
  -4 -12   5  644.14   38.91
  -4  12   5  538.54   36.41
   4 -12  -5  572.92   35.41
  -3  12   5   37.11   12.68
  -3 -12   5   26.59   11.08
   3  12  -5   24.96   10.23
   3 -12  -5   37.22   12.40
   2  12  -5   77.42   15.10
  -2  12   5   85.86   17.34
  -2 -12   5   76.27   15.90
   2 -12  -5   60.24   14.37
   1  12  -5   21.67    9.17
  -1 -12   5    5.97    8.70
  -1  12   5   11.46    8.49
   1 -12  -5   13.53    8.93
   0 -12   5  207.37   25.82
   0  12  -5  173.18   21.32
   0  12   5  202.35   24.96
   0 -12  -5  200.81   24.52
  -1  12  -5   69.16   14.14
   1 -12   5   71.42   15.30
  -1 -12  -5   87.42   17.00
   1  12   5   87.64   16.85
   2 -12   5  176.47   23.19
  -2  12  -5  122.72   18.37
   2  12   5  175.51   23.12
  -2 -12  -5  141.85   20.90
   3 -12   5    5.50    7.18
   3  12   5    7.28    9.01
  -3  12  -5    3.31    7.54
  -3 -12  -5    3.01    7.21
  -4  12  -5  398.79   29.76
   4 -12   5  395.70   30.62
  -4 -12  -5  461.62   31.96
   4  12   5  364.37   30.63
   5  12   5  148.42   24.12
   5 -12   5  151.19   22.64
  -5  12  -5  140.50   20.90
  -5 -12  -5  122.88   18.88
   6  12   5   -3.18    7.95
   6 -12   5   16.79    9.55
  -6 -12  -5    1.73    7.63
  -6  12  -5    7.88    8.88
   5 -13  -5   61.64   15.87
   5  13  -5   33.02   13.51
  -5 -13   5   68.23   18.14
  -5  13   5   47.98   14.73
   4 -13  -5   40.82   13.16
  -4 -13   5   55.73   15.34
   4  13  -5   53.77   14.45
  -4  13   5   50.67   15.79
  -3 -13   5  138.89   22.51
   3  13  -5  146.21   22.16
   3 -13  -5  153.14   22.81
  -3  13   5   92.61   19.65
  -2  13   5  445.78   32.54
  -2 -13   5  433.28   33.46
   2 -13  -5  441.23   32.69
   2  13  -5  377.52   29.25
  -1 -13   5   -4.81    6.74
   1  13  -5   10.28    8.82
  -1  13   5   17.71    9.49
   1 -13  -5   -2.97    6.06
   0  13  -5  103.97   18.09
   0 -13   5   81.01   16.77
   0 -13  -5   34.21   11.84
   0  13   5   70.45   16.26
  -1 -13  -5  224.96   27.95
   1 -13   5  272.77   30.35
  -1  13  -5  291.58   25.12
   1  13   5  287.36   30.29
  -2  13  -5  195.90   23.42
   2 -13   5  162.85   23.90
  -2 -13  -5  183.25   25.01
   2  13   5  173.13   25.39
   3  13   5  148.17   22.81
   3 -13   5  142.62   23.13
  -3 -13  -5  136.60   21.25
  -3  13  -5  119.94   19.86
  -4 -13  -5   40.27   13.53
   4 -13   5   29.36   12.97
   4  13   5   33.29   13.97
  -4  13  -5   35.04   12.35
   3  14  -5   54.97   15.08
  -3  14   5   27.37   13.71
   3 -14  -5   30.78   12.25
  -3 -14   5   16.07   11.60
  -2 -14   5   70.21   16.85
   2 -14  -5   63.48   16.40
  -2  14   5   56.12   15.91
   2  14  -5   41.60   12.57
  -1 -14   5  137.03   22.88
  -1  14   5  171.42   24.60
   1  14  -5  207.12   25.03
   1 -14  -5  215.40   27.71
   0  14  -5   10.45    9.94
   0 -14  -5   -3.46    7.17
   0  14   5    7.41    8.86
   0 -14   5   10.15    9.71
  -1  14  -5   85.38   16.92
   1  14   5   83.69   17.86
  -1 -14  -5   76.06   17.98
   1 -14   5  122.52   21.83
   2  14   5   25.01   13.13
   2 -14   5   44.28   14.80
  -2  14  -5   62.05   14.65
  -2 -14  -5   39.46   13.30
 -11   0   6    2.52    7.02
  11   0  -6   -3.13    6.59
  10   0  -6   28.98   11.28
 -10   0   6   22.88   10.66
   9   0  -6    1.74    5.76
  -9   0   6    3.21    5.94
   8   0  -6  979.25   43.83
  -8   0   6  959.45   44.86
   7   0  -6   -1.40    3.71
   7   0  -6   -1.94    4.36
   6   0  -6  136.33   15.28
   6   0  -6  135.36   15.82
   6   0  -6  127.91    9.86
   5   0  -6   -0.63    2.47
   5   0  -6    0.65    2.56
   5   0  -6    1.72    3.52
   4   0  -6  927.92   34.27
   4   0  -6 1000.81   34.70
   4   0  -6  988.44   32.03
   3   0  -6   -2.65    2.29
   3   0  -6   -0.29    2.56
   3   0  -6    0.21    2.84
   2   0  -6    6.21    3.31
   2   0  -6    4.94    2.79
   2   0  -6   15.78    4.55
   1   0  -6    0.35    1.89
   1   0  -6   -0.79    2.11
  -1   0   6    2.92    3.01
   0   0  -6  354.18   15.68
   0   0   6  294.81   14.37
   0   0  -6  377.40   17.29
  -1   0  -6   -6.48    1.61
  -1   0  -6   -4.24    2.20
   1   0   6   -3.75    2.17
  -2   0  -6 1360.41   41.09
  -2   0  -6 1368.64   41.08
   2   0   6 1263.30   39.09
  -3   0  -6   -0.07    2.61
   3   0   6   -0.16    2.94
  -3   0  -6    0.00    2.57
  -4   0  -6  405.04   18.48
   4   0   6  388.01   20.40
  -4   0  -6  404.11   21.50
  -5   0  -6   -0.98    2.35
  -5   0  -6    3.66    3.66
   5   0   6   -1.67    2.95
  -6   0  -6  470.80   27.08
  -6   0  -6  496.12   21.18
   6   0   6  556.52   27.92
   7   0   6    2.11    5.69
  -7   0  -6    4.55    5.72
  -8   0  -6  200.46   23.85
   8   0   6  198.09   22.43
  -9   0  -6   -1.73    6.09
   9   0   6   -1.79    5.64
 -10   0  -6  799.27   46.79
  11  -1  -6  203.26   27.05
  11   1  -6  230.05   28.67
 -11  -1   6  209.81   29.08
 -11   1   6  167.81   25.49
  10   1  -6   48.37   14.11
 -10  -1   6   14.20    9.43
 -10   1   6   31.80   11.45
  10  -1  -6   59.67   15.08
  -9   1   6  451.77   30.26
   9  -1  -6  430.41   29.52
   9   1  -6  403.80   28.12
  -9  -1   6  424.21   30.90
   8  -1  -6   10.92    6.55
  -8  -1   6   12.74    7.57
   8   1  -6   11.65    6.45
  -8   1   6   19.28    8.38
   7   1  -6  130.47   17.06
   7   1  -6  100.81   14.58
  -7   1   6  106.48   15.21
   7  -1  -6  104.73   14.78
   6  -1  -6  107.67   13.91
   6  -1  -6  105.65   14.22
   6  -1  -6   92.24    9.85
   6   1  -6  111.96   15.17
   6   1  -6   93.58   12.96
  -6  -1   6   98.35   10.95
   5  -1  -6  654.98   29.47
   5  -1  -6  713.67   29.40
   5   1  -6  745.73   26.26
   5  -1  -6  668.86   24.96
   5   1  -6  656.79   28.04
   5   1  -6  672.96   30.22
   4  -1  -6   28.08    6.35
   4  -1  -6   25.99    5.58
   4   1  -6   24.13    5.72
   4   1  -6   18.82    5.34
   4  -1  -6   31.89    6.91
   4   1  -6   20.87    6.07
   3   1  -6   66.55    8.18
   3  -1  -6   56.85    8.00
   3  -1  -6   48.02    7.25
   3  -1  -6   47.00    7.64
   3   1  -6   65.89    8.65
   3   1  -6   56.83    8.87
   2   1  -6  903.20   30.62
   2  -1  -6  878.63   30.05
   2   1  -6  833.95   30.00
   2  -1  -6  898.41   28.38
   2   1  -6  860.26   27.03
   2  -1  -6  860.51   30.01
   1  -1  -6 1511.24   44.51
  -1  -1   6 1540.63   40.67
  -1   1   6 1497.07   44.32
   1   1  -6 1474.40   44.46
   1   1  -6 1480.16   43.73
   1  -1  -6 1521.90   40.86
   0  -1   6  135.88    8.38
   0  -1  -6  158.67    9.24
   0   1   6  148.58   10.75
   0   1  -6  168.65   11.43
   0  -1  -6  153.45   11.03
   0   1  -6  156.32   10.77
   1  -1   6  514.62   18.62
  -1   1  -6  557.62   22.69
  -1   1  -6  551.33   22.69
  -1  -1  -6  543.40   22.33
   1   1   6  549.63   21.88
  -1  -1  -6  555.19   20.45
  -2   1  -6  248.05   14.38
  -2   1  -6  242.79   14.98
   2  -1   6  242.36   12.73
  -2  -1  -6  246.48   14.11
   2   1   6  251.16   14.71
  -2  -1  -6  254.60   13.67
  -3  -1  -6 2840.10   74.91
  -3   1  -6 2806.56   77.56
   3  -1   6 2936.43   73.81
  -3   1  -6 2708.64   73.65
   3   1   6 2975.89   77.05
  -3  -1  -6 2920.08   74.61
  -4   1  -6  115.42   13.84
   4  -1   6  110.81   12.03
  -4  -1  -6   92.08   11.52
   4   1   6   91.13   11.77
  -4   1  -6  104.35    9.19
  -4  -1  -6  111.27    9.52
   5   1   6   56.29   10.27
  -5   1  -6   92.62   10.29
   5  -1   6   86.84   11.83
  -5  -1  -6   86.05   10.08
  -5  -1  -6   89.64   12.34
  -5   1  -6   90.92   13.46
  -6  -1  -6   11.31    6.28
   6  -1   6    3.00    4.32
   6   1   6    6.10    6.21
  -6   1  -6   13.90    7.33
  -6  -1  -6    0.58    3.02
  -7  -1  -6  147.43   18.98
  -7   1  -6  122.10   17.13
   7   1   6  147.18   18.59
   7  -1   6  140.81   17.75
  -8  -1  -6   14.07    8.92
  -8   1  -6    4.87    6.56
   8   1   6   51.66   12.39
   8  -1   6   18.28    8.64
   9   1   6  175.28   22.67
  -9   1  -6  166.69   23.57
   9  -1   6  152.80   20.98
  -9  -1  -6  167.29   23.25
 -10   1  -6   -0.81    7.08
 -10  -1  -6   -3.98    7.39
  10   1   6   11.51    9.63
  10  -1   6    0.36    5.63
  11  -2  -6  300.75   32.17
 -11  -2   6  257.56   31.81
 -11   2   6  266.12   30.89
  11   2  -6  252.86   29.88
  10  -2  -6   11.08    6.98
 -10   2   6   17.69    9.55
 -10  -2   6   22.25   10.40
  10   2  -6   29.65    9.12
   9  -2  -6   -0.61    5.78
  -9  -2   6    6.42    6.68
   9   2  -6    9.91    7.46
  -9   2   6    7.44    7.37
   8   2  -6  726.22   38.20
  -8   2   6  730.67   36.67
   8   2  -6  681.92   35.24
   8  -2  -6  758.46   37.84
   7  -2  -6  181.36   20.26
   7   2  -6  234.00   23.88
  -7   2   6  203.17   21.70
   7   2  -6  191.30   19.64
  -6  -2   6    1.37    3.08
   6   2  -6   10.50    5.39
   6  -2  -6    7.20    4.66
  -6   2   6    0.65    4.05
   6  -2  -6    0.66    2.66
   6   2  -6    7.12    4.68
   5   2  -6   29.39    6.67
   5  -2  -6   26.39    7.69
   5  -2  -6   27.22    5.90
   5   2  -6   21.63    7.14
  -5  -2   6   27.90    6.09
   5  -2  -6   39.04    8.06
   4   2  -6  703.94   26.11
  -4  -2   6  673.91   26.45
   4   2  -6  641.28   29.10
   4  -2  -6  673.95   28.87
   4  -2  -6  706.46   25.99
   4  -2  -6  696.78   26.65
   3  -2  -6  600.19   25.55
   3  -2  -6  582.01   22.08
   3   2  -6  587.04   21.21
   3  -2  -6  573.30   23.45
   3   2  -6  582.24   25.55
   3   2  -6  587.05   23.68
   2   2  -6 1875.74   47.89
   2  -2  -6 1930.35   54.16
   2   2  -6 1895.66   54.02
   2  -2  -6 1934.84   55.25
   2   2  -6 1895.96   55.08
   2  -2  -6 1929.16   49.50
   1  -2  -6  612.27   24.37
   1   2  -6  586.67   24.53
   1  -2  -6  631.12   19.84
  -1   2   6  591.36   24.71
   1   2  -6  638.26   24.87
   0   2  -6   17.74    5.20
   0   2  -6   23.17    5.75
   0  -2  -6   20.92    3.80
   0   2   6    9.10    4.21
   0  -2  -6   13.25    4.25
  -1   2  -6  511.57   22.31
  -1  -2  -6  529.36   18.74
   1  -2   6  577.74   17.71
   1   2   6  575.16   23.79
  -1   2  -6  533.52   23.42
  -1  -2  -6  486.94   21.77
  -2  -2  -6  624.45   25.13
  -2   2  -6  665.50   27.46
   2   2   6  649.82   26.59
   2  -2   6  617.39   21.32
  -2   2  -6  646.76   25.36
  -2  -2  -6  632.93   22.52
   3  -2   6  113.36    9.02
  -3   2  -6  105.15   13.23
  -3  -2  -6  122.59   10.27
  -3   2  -6  104.91   11.39
   3   2   6   92.32   11.54
  -3  -2  -6  126.50    9.98
  -4  -2  -6 1014.46   35.41
  -4   2  -6  983.67   38.92
  -4  -2  -6 1025.28   34.30
   4   2   6 1009.94   38.55
   4  -2   6  969.89   34.16
   5  -2   6  248.28   15.10
  -5  -2  -6  231.39   16.71
   5   2   6  261.45   19.18
  -5  -2  -6  233.05   14.27
   5  -2   6  239.27   16.04
  -5   2  -6  262.05   19.36
  -6  -2  -6  300.53   16.14
   6  -2   6  305.66   16.87
  -6  -2  -6  306.08   21.00
   6  -2   6  310.91   19.88
   6   2   6  267.66   20.86
  -6   2  -6  308.79   22.78
   7   2   6   95.64   15.86
  -7   2  -6  111.29   17.50
   7  -2   6   94.66   14.06
  -7  -2  -6  110.90   16.52
  -8   2  -6    7.64    7.92
   8  -2   6   -2.67    4.68
  -8  -2  -6    2.74    5.79
   8   2   6    1.33    6.20
   9   2   6  172.79   23.29
  -9  -2  -6  170.91   23.34
  -9   2  -6  167.39   24.41
   9  -2   6  148.35   20.14
  10   2   6  269.38   30.44
 -10  -2  -6  235.79   28.96
 -10   2  -6  254.24   31.71
  10  -2   6  278.30   28.91
  11  -3  -6   13.22   10.40
  10   3  -6  261.43   28.60
 -10   3   6  288.16   30.36
  10  -3  -6  285.11   31.45
 -10  -3   6  268.70   31.54
  -9   3   6   13.80    8.74
   9   3  -6    9.90    7.23
   9   3  -6   35.15   12.39
   9  -3  -6   18.98    8.89
  -8   3   6  233.72   19.92
   8  -3  -6  239.64   25.67
   8   3  -6  227.01   19.95
   8   3  -6  231.43   25.70
  -7   3   6   62.61   11.84
   7   3  -6   62.29   11.67
   7   3  -6   81.13   14.64
   7  -3  -6   52.51   12.18
  -6   3   6 1025.66   40.41
  -6  -3   6 1098.53   36.99
   6   3  -6 1086.55   40.24
   6  -3  -6 1058.08   43.29
   6   3  -6 1071.02   44.30
   6  -3  -6 1074.70   35.01
  -5   3   6  184.10   14.08
  -5  -3   6  163.69   12.75
   5  -3  -6  185.94   12.55
   5   3  -6  173.71   18.51
   5   3  -6  190.57   13.49
   5  -3  -6  180.97   18.70
   4   3  -6  860.30   29.14
  -4  -3   6  843.60   31.22
   4  -3  -6  839.27   34.28
  -4   3   6  810.05   30.05
   4  -3  -6  840.08   30.29
   4   3  -6  825.31   34.14
   3   3  -6  526.25   24.93
  -3  -3   6  510.65   22.93
   3  -3  -6  532.78   24.73
   3  -3  -6  522.18   19.76
   3   3  -6  492.82   18.49
   3  -3  -6  491.51   22.23
   2  -3  -6 1373.93   45.38
  -2  -3   6 1473.68   45.20
   2  -3  -6 1402.31   43.75
   2   3  -6 1395.76   45.53
   2  -3  -6 1447.09   37.93
  -1   3   6    7.21    3.92
  -1  -3   6   -1.69    2.32
   1  -3  -6    8.47    4.37
   1   3  -6   12.58    4.90
   0  -3  -6  347.51   17.83
   0   3   6  323.95   18.34
   0   3  -6  341.29   18.43
   0  -3   6  322.61   17.62
  -1   3  -6  349.67   19.25
   1  -3   6  344.47   18.35
   1   3   6  363.13   19.80
  -1  -3  -6  369.68   18.52
   2  -3   6  602.89   19.77
   2  -3   6  574.48   25.12
   2   3   6  653.47   27.79
  -2  -3  -6  597.61   20.72
  -2   3  -6  633.18   27.36
  -2  -3  -6  596.22   24.93
   3  -3   6  230.75   14.62
  -3  -3  -6  184.35   13.28
   3   3   6  198.79   15.73
  -3  -3  -6  204.88   12.18
  -3   3  -6  215.71   16.13
   3  -3   6  207.81   11.60
  -4  -3  -6 1482.83   45.82
   4  -3   6 1526.12   46.80
  -4  -3  -6 1477.59   45.83
  -4   3  -6 1461.26   51.53
   4   3   6 1393.99   50.11
   4  -3   6 1523.72   45.04
   5  -3   6   16.53    5.20
  -5  -3  -6   14.17    5.06
   5   3   6   10.85    6.09
  -5   3  -6   16.79    7.21
  -5  -3  -6   11.17    5.38
   5  -3   6   13.91    5.31
  -6  -3  -6    1.41    3.45
   6  -3   6    0.21    4.05
   6  -3   6   -2.47    3.26
   6   3   6    0.53    5.06
  -6   3  -6    4.99    5.43
  -6  -3  -6    0.97    3.76
   7   3   6  539.05   32.67
   7  -3   6  593.67   30.20
  -7  -3  -6  561.81   30.80
  -7   3  -6  597.88   34.65
  -8  -3  -6  859.09   41.21
   8   3   6  732.73   40.27
  -8   3  -6  814.06   43.34
   8  -3   6  734.14   36.81
  -9  -3  -6   57.42   14.22
   9   3   6   65.06   15.73
  -9   3  -6   51.10   15.18
   9  -3   6   44.93   12.40
  10  -3   6   63.28   14.26
 -10  -3  -6   63.32   16.16
  10   3   6   61.74   15.80
 -10   3  -6   50.14   15.94
  10  -4  -6   13.30   10.08
 -10  -4   6    7.14    8.34
  10   4  -6   14.87    8.84
 -10   4   6    2.44    7.53
   9   4  -6    6.58    7.55
  -9   4   6    6.49    7.30
   9  -4  -6   17.08    8.49
   9   4  -6   12.32    7.71
   8   4  -6   32.22    9.10
  -8   4   6   20.57    8.77
   8  -4  -6   39.42   11.28
   8   4  -6   30.12    9.92
   7   4  -6  578.65   33.17
   7  -4  -6  593.79   32.96
   7   4  -6  597.05   29.65
  -7   4   6  547.23   29.70
   6   4  -6   21.01    8.41
   6   4  -6    6.80    4.53
   6  -4  -6   11.45    6.36
  -6  -4   6    8.46    4.93
  -6   4   6    4.63    4.66
   6  -4  -6    9.88    4.74
   5  -4  -6    0.62    3.05
   5  -4  -6    0.81    4.17
   5   4  -6   -2.80    3.38
  -5  -4   6    2.34    3.38
  -5   4   6    0.22    3.11
   5   4  -6    0.51    2.98
  -4  -4   6  100.00   12.32
   4  -4  -6  106.26   14.14
   4  -4  -6   94.57   11.63
  -4   4   6   86.04   10.26
   4   4  -6   96.25   10.12
   4   4  -6   93.10   13.22
   3   4  -6 2127.40   64.86
  -3  -4   6 2198.94   62.76
   3  -4  -6 2147.56   61.72
   3  -4  -6 2091.67   64.91
   3   4  -6 2167.85   54.40
  -3   4   6 2209.72   56.51
   2   4  -6   14.23    5.63
   2  -4  -6    3.92    3.88
  -2  -4   6    3.52    3.86
  -2   4   6    0.61    1.83
   2  -4  -6    8.42    4.29
  -1  -4   6   86.78   11.10
   1  -4  -6   76.21   10.25
  -1   4   6   74.99   10.90
   1   4  -6   78.86   11.13
   0   4   6   10.56    5.21
   0  -4  -6    4.74    3.29
   0  -4   6   21.11    5.64
   0   4  -6    2.77    3.57
  -1   4  -6 1289.17   44.11
   1   4   6 1311.10   45.24
   1  -4   6 1311.96   43.12
  -1  -4  -6 1290.20   42.70
   2  -4   6   75.39    5.59
  -2   4  -6   69.07   10.66
   2   4   6   68.20   11.27
  -2  -4  -6   73.66    6.08
  -2  -4  -6   58.37    9.14
   2  -4   6   93.65   11.72
  -3  -4  -6  306.21   17.84
  -3  -4  -6  290.75   14.13
   3   4   6  286.74   19.27
   3  -4   6  294.50   13.69
  -3   4  -6  271.84   19.18
   3  -4   6  294.18   17.55
   4   4   6   15.25    6.80
   4  -4   6   18.34    6.34
  -4  -4  -6   20.18    5.72
  -4  -4  -6   22.90    6.20
  -4   4  -6   23.62    7.96
   4  -4   6   19.92    5.06
  -5  -4  -6  751.98   30.35
  -5  -4  -6  722.33   30.49
   5  -4   6  733.91   29.99
  -5   4  -6  805.83   37.46
   5  -4   6  766.24   30.02
   5   4   6  727.63   35.49
   6  -4   6  350.80   20.76
  -6  -4  -6  314.07   20.77
   6   4   6  341.75   24.92
  -6   4  -6  341.95   24.62
  -6  -4  -6  344.53   19.21
   6  -4   6  314.31   18.66
  -7   4  -6   22.85    9.92
   7   4   6   14.66    8.40
  -7  -4  -6   11.80    7.60
   7  -4   6   31.86    9.15
   8  -4   6   27.93    8.88
  -8   4  -6   21.56   10.47
  -8  -4  -6   28.18   10.05
   8   4   6   38.80   11.91
   9   4   6  485.37   34.98
  -9  -4  -6  521.35   33.75
   9  -4   6  518.58   31.90
  -9   4  -6  475.21   35.23
 -10   4  -6   58.47   16.74
  10   4   6   89.94   19.38
  10  -4   6   56.39   14.11
 -10  -4  -6   84.65   17.97
  10  -5  -6  359.94   30.98
 -10   5   6  322.48   27.61
  10   5  -6  368.76   28.61
 -10  -5   6  326.87   35.77
   9   5  -6   62.05   16.14
  -9   5   6   42.89   12.29
   9  -5  -6   45.82   13.30
   9   5  -6   71.87   14.36
   8   5  -6  418.97   30.99
   8   5  -6  469.69   28.14
  -8   5   6  505.31   30.14
   8  -5  -6  514.93   32.56
  -7   5   6    2.21    5.90
   7   5  -6    1.41    5.77
   7   5  -6    1.71    4.17
   7  -5  -6   -2.20    4.32
   6   5  -6   19.05    7.23
   6  -5  -6    5.42    5.18
  -6   5   6    5.47    4.60
   6  -5  -6   15.30    5.78
   6   5  -6   15.83    6.35
  -6  -5   6    5.78    4.56
   5  -5  -6  399.59   21.49
   5   5  -6  424.43   20.80
   5   5  -6  464.28   27.49
   5  -5  -6  482.02   27.60
  -5   5   6  449.23   22.12
  -5  -5   6  454.60   23.22
  -4   5   6  490.35   20.92
   4  -5  -6  452.37   25.92
  -4  -5   6  490.61   24.25
   4   5  -6  458.47   26.20
   4   5  -6  445.70   19.23
   4  -5  -6  436.51   22.30
   3  -5  -6  241.34   18.17
   3   5  -6  241.03   11.72
   3  -5  -6  268.86   17.03
  -3  -5   6  298.57   18.34
  -3   5   6  284.66   13.30
   3   5  -6  253.54   18.09
   2  -5  -6 1105.55   42.51
  -2  -5   6 1177.38   41.15
   2  -5  -6 1213.70   41.36
   2   5  -6 1160.52   42.44
  -1  -5   6  419.25   22.10
   1   5  -6  457.80   23.47
   1  -5  -6  403.42   21.56
  -1   5   6  416.40   23.26
   0   5  -6   20.46    6.36
   0   5   6   52.98   10.15
   0  -5   6   63.94   10.26
   0  -5  -6   23.97    6.89
  -1   5  -6    8.65    4.71
   1  -5   6   16.18    5.68
   1   5   6    4.73    4.58
  -1  -5  -6    6.19    4.45
  -2   5  -6  484.40   25.85
   2   5   6  474.91   25.89
   2  -5   6  457.12   23.58
   2  -5   6  544.91   17.32
  -2  -5  -6  519.95   24.79
   3  -5   6  761.22   31.77
   3  -5   6  819.10   25.97
  -3   5  -6  853.67   36.49
  -3  -5  -6  827.28   26.23
   3   5   6  800.44   35.63
  -3  -5  -6  769.33   32.09
   4   5   6  826.84   37.37
   4  -5   6  726.55   31.23
  -4   5  -6  723.10   35.06
   4  -5   6  831.47   28.53
  -4  -5  -6  760.15   28.15
  -4  -5  -6  803.04   32.42
   5   5   6   15.64    7.82
  -5  -5  -6   30.51    7.41
  -5   5  -6   20.37    7.82
  -5  -5  -6   15.91    5.81
   5  -5   6   12.46    5.24
   5  -5   6    5.61    4.55
   6  -5   6  121.37   14.25
  -6   5  -6  144.01   20.36
  -6  -5  -6   97.55   12.87
  -6  -5  -6  108.42   13.91
   6   5   6  100.82   16.88
   6  -5   6  114.94   13.93
  -7  -5  -6  371.24   24.37
   7  -5   6  382.83   23.78
   7   5   6  378.16   28.14
  -7   5  -6  401.90   29.59
  -8  -5  -6  277.84   27.27
   8  -5   6  249.45   21.08
  -8   5  -6  277.82   30.83
  -9   5  -6   -1.13    7.98
   9   5   6   24.97   11.03
  -9  -5  -6   13.17    8.95
   9  -5   6    2.03    6.71
  10   6  -6   11.97    8.82
 -10   6   6   17.20   11.70
  10   6  -6   20.25   11.09
  10  -6  -6   19.88   10.85
   9  -6  -6   -3.80    5.62
  -9   6   6    0.95    6.31
   9   6  -6   14.58    8.41
   9   6  -6    2.82    9.64
   8   6  -6  357.73   29.00
   8   6  -6  393.11   25.43
   8  -6  -6  349.70   27.80
  -8   6   6  326.99   24.15
  -7   6   6   25.56    8.42
   7  -6  -6   31.59   10.77
   7   6  -6   32.81   10.27
   7   6  -6   33.83    8.75
  -7  -6   6   28.26    8.11
  -6  -6   6   36.62    9.05
   6   6  -6   44.03    8.98
   6  -6  -6   59.82   10.36
   6  -6  -6   49.19   12.21
  -6   6   6   47.45    9.33
   6   6  -6   56.85   12.68
  -5   6   6  469.76   22.58
  -5  -6   6  468.66   24.90
   5   6  -6  460.51   21.73
   5  -6  -6  441.15   23.36
   5   6  -6  461.91   28.57
   5  -6  -6  426.63   27.33
   4   6  -6  680.32   24.95
  -4  -6   6  673.58   30.44
  -4   6   6  691.57   25.76
   4  -6  -6  645.84   29.41
   4   6  -6  663.39   33.01
   4  -6  -6  679.28   34.04
   3  -6  -6  580.20   27.94
  -3   6   6  646.07   21.75
   3   6  -6  595.81   29.99
   3  -6  -6  668.34   32.13
  -3  -6   6  608.33   28.90
   2   6  -6 1236.26   45.62
   2  -6  -6 1204.52   43.92
  -2   6   6 1256.71   47.85
  -2  -6   6 1315.80   46.07
  -1  -6   6   32.15    8.48
  -1   6   6   47.86   10.20
   1  -6  -6   63.24   10.20
   1   6  -6   50.15   10.29
   0   6  -6  105.79   13.81
   0  -6  -6  148.96   15.99
   0  -6   6  132.52   15.40
   0   6   6  131.26   15.93
  -1   6  -6  261.64   18.34
   1   6   6  233.40   18.24
   1  -6   6  230.89   16.97
  -1  -6  -6  218.46   16.43
  -2   6  -6  441.42   25.14
   2  -6   6  455.44   24.15
   2   6   6  445.81   26.04
  -2  -6  -6  438.75   23.69
  -3   6  -6  427.92   25.21
   3  -6   6  412.44   16.32
   3   6   6  382.09   24.92
  -3  -6  -6  394.97   22.54
   3  -6   6  386.43   22.55
   4  -6   6  151.85   16.38
   4  -6   6  179.94   12.05
   4   6   6  149.20   18.53
  -4  -6  -6  164.71   17.30
  -4   6  -6  177.27   20.68
   5  -6   6   65.05   11.03
   5   6   6   34.86   10.47
  -5  -6  -6   52.60    9.97
   5  -6   6   63.13    9.60
  -5   6  -6   45.84   12.02
   6  -6   6  275.98   19.11
   6  -6   6  277.85   18.54
  -6   6  -6  293.06   24.07
  -6  -6  -6  249.74   18.19
   6   6   6  298.42   24.93
   7   6   6  142.08   21.47
   7  -6   6  148.45   17.44
  -7   6  -6  137.09   20.31
  -8   6  -6   91.60   18.96
   8  -6   6   78.11   14.07
   8   6   6   97.53   18.65
  -9   6  -6  110.00   20.67
   9   6   6  109.37   19.90
   9  -6   6  124.34   19.02
   9   7  -6  622.65   35.05
  -9   7   6  605.65   36.89
   9  -7  -6  629.37   40.80
   9   7  -6  605.34   40.20
   8  -7  -6   -7.26    5.13
   8   7  -6   -0.09    7.92
  -8   7   6   -1.47    6.12
   8   7  -6   10.38    7.25
   7   7  -6   93.88   17.02
  -7   7   6   99.58   15.07
   7  -7  -6  119.96   19.34
  -7  -7   6  121.78   16.62
   6  -7  -6   51.79    9.82
  -6   7   6   74.32   11.91
  -6  -7   6   64.84   12.20
   6   7  -6   56.82   12.88
   6  -7  -6   56.30   13.07
  -5   7   6  352.66   19.85
   5  -7  -6  402.26   27.39
   5  -7  -6  377.35   22.82
  -5  -7   6  352.63   22.81
   5   7  -6  422.66   27.61
  -4  -7   6   64.07   11.53
   4  -7  -6   42.83    9.88
   4  -7  -6   46.90   11.62
   4   7  -6   48.25   11.35
   3  -7  -6   19.23    7.68
   3   7  -6   12.69    6.54
  -3  -7   6    3.92    4.68
   3  -7  -6   11.95    5.96
  -2  -7   6  101.69   13.85
   2  -7  -6  113.44   14.42
  -2   7   6  107.57   15.74
   2   7  -6  117.71   15.63
   1  -7  -6  503.41   26.62
  -1  -7   6  448.34   25.09
   1   7  -6  515.68   27.21
  -1   7   6  475.67   27.41
   0  -7  -6  143.46   16.46
   0   7  -6  142.20   16.70
   0   7   6  133.59   17.56
   0  -7   6  155.80   17.68
   1  -7   6   32.88    8.57
  -1  -7  -6   20.54    7.33
   1   7   6   16.45    7.49
  -1   7  -6   22.48    7.75
   2   7   6  230.15   19.75
   2  -7   6  188.71   15.99
  -2  -7  -6  198.86   16.64
  -2   7  -6  202.51   17.48
  -3  -7  -6 1180.02   44.97
   3  -7   6 1173.37   44.60
   3   7   6 1154.00   48.04
  -3   7  -6 1208.49   48.12
  -4  -7  -6  112.94   14.80
  -4   7  -6  123.80   17.97
   4  -7   6  104.24   14.36
   4   7   6  113.45   17.14
  -5   7  -6   85.54   15.44
   5  -7   6  116.68   15.69
   5   7   6  109.08   17.45
  -5  -7  -6   85.71   13.02
  -6   7  -6   70.93   14.87
   6  -7   6   59.56   11.08
  -6  -7  -6   55.66   10.83
   6   7   6   48.04   13.75
   7   7   6  624.00   39.34
   7  -7   6  716.77   34.37
  -7   7  -6  810.13   43.59
   8   7   6    0.72    6.43
  -8   7  -6    4.23    8.44
   8  -7   6    1.94    6.55
  -9   7  -6  231.11   30.16
   9  -7   6  201.10   25.56
   9   8  -6   18.75   11.92
   9  -8  -6   -1.28    7.07
  -9   8   6    3.69    9.67
   8   8  -6  443.76   33.41
   8  -8  -6  345.92   30.05
   7   8  -6   80.77   17.40
  -7  -8   6  129.60   17.71
   7  -8  -6  100.91   18.40
   6  -8  -6  158.00   18.31
   6  -8  -6  176.20   22.93
  -6  -8   6  212.90   22.56
   6   8  -6  154.84   21.56
   5  -8  -6  122.75   15.93
  -5  -8   6   68.21   13.11
   5  -8  -6   98.22   17.16
   5   8  -6  108.18   16.96
   4  -8  -6  496.20   30.96
  -4  -8   6  528.98   29.21
   4  -8  -6  535.91   28.66
   4   8  -6  553.76   31.69
   3   8  -6  168.28   18.78
   3  -8  -6  190.30   22.39
  -3  -8   6  151.03   18.64
   3  -8  -6  173.80   18.87
  -2   8   6  452.97   28.16
   2  -8  -6  474.66   26.87
  -2  -8   6  494.65   27.76
   2   8  -6  495.01   28.01
   1  -8  -6   65.42   11.74
  -1   8   6   84.79   14.64
   1   8  -6   76.32   12.91
  -1  -8   6   89.15   14.11
   0  -8  -6  584.96   30.46
   0  -8   6  590.12   30.57
   0   8   6  579.46   31.73
   0   8  -6  572.76   30.15
  -1  -8  -6  247.44   19.38
   1  -8   6  217.45   18.22
   1   8   6  235.39   19.99
  -1   8  -6  218.91   22.40
  -2  -8  -6 1291.02   49.63
   2   8   6 1234.89   51.53
   2  -8   6 1385.55   50.52
  -2   8  -6 1332.19   50.76
   3   8   6   30.38    7.58
  -3  -8  -6   30.46    9.02
  -3   8  -6   15.28    7.54
   3  -8   6   16.33    7.30
   4  -8   6   60.80   12.26
  -4  -8  -6   60.42   11.62
  -4   8  -6   34.32   10.01
   4   8   6   41.66   11.72
   5  -8   6    7.82    5.88
  -5   8  -6   12.63    7.87
  -5  -8  -6    6.15    5.97
   5   8   6    3.37    7.04
  -6   8  -6  120.52   19.61
  -6  -8  -6  152.24   18.56
   6   8   6   83.38   16.83
   6  -8   6  101.71   15.44
   7   8   6    1.02    6.53
  -7   8  -6   13.36    8.89
   8   8   6   42.85   14.96
  -8   8  -6   26.57   12.88
   8   9  -6  156.50   24.92
   8  -9  -6  150.44   23.36
  -7  -9   6  176.23   21.33
   7  -9  -6  175.56   24.71
   7   9  -6  154.39   23.09
   6  -9  -6   30.03   11.73
   6  -9  -6   18.55    8.23
   6   9  -6   36.39   12.76
  -6  -9   6   27.90    9.37
   5   9  -6  341.99   26.33
  -5  -9   6  245.73   21.77
   5  -9  -6  326.58   26.11
   5  -9  -6  325.38   22.92
   4   9  -6   46.10   11.91
  -4  -9   6   60.90   13.26
   4  -9  -6   26.59    8.95
   4  -9  -6   27.69   10.57
   3   9  -6   17.75    8.06
  -3   9   6   11.64    7.56
   3  -9  -6   15.65    7.28
  -3  -9   6   15.43    7.56
   2   9  -6  170.60   19.73
   2  -9  -6  155.66   19.07
  -2  -9   6  185.25   20.95
  -2   9   6  168.03   21.12
  -1   9   6   15.94    8.03
  -1  -9   6   19.65    8.58
   1  -9  -6   30.07    9.39
   1   9  -6   21.63    8.05
   0   9  -6   48.99   11.30
   0  -9  -6   43.26   11.04
   0   9   6   48.01   11.49
   0  -9   6   18.98    8.56
  -1   9  -6   -0.79    4.35
   1  -9   6    3.23    5.45
   1   9   6    3.23    5.98
  -1  -9  -6   13.91    7.38
  -2   9  -6  167.49   19.77
  -2  -9  -6  164.31   19.94
   2   9   6  172.99   21.93
   2  -9   6  131.63   17.52
   3  -9   6  241.60   20.45
  -3   9  -6  275.14   22.38
   3   9   6  265.90   23.14
  -3  -9  -6  245.13   20.89
   4   9   6  413.86   30.46
  -4   9  -6  415.63   28.74
   4  -9   6  418.82   27.04
  -4  -9  -6  444.36   27.79
   5   9   6   26.91   11.48
  -5  -9  -6   17.45    8.18
  -5   9  -6   19.25    8.88
   5  -9   6   14.07    7.58
   6   9   6   10.08    9.87
  -6   9  -6   -1.37    6.31
   6  -9   6   11.29    7.51
  -6  -9  -6    4.88    6.75
  -7   9  -6   91.83   19.45
   7   9   6   53.70   14.72
   8   9   6   99.01   20.22
  -8   9  -6  108.34   21.85
   8  10  -6   16.64   11.15
   8 -10  -6    0.42    8.92
   7 -10  -6  193.36   26.71
   7  10  -6  192.61   26.06
  -7 -10   6  278.23   28.27
  -6 -10   6   90.17   16.47
   6  10  -6   71.84   15.91
   6 -10  -6  146.60   21.54
   6 -10  -6  109.61   17.41
   5 -10  -6  170.33   21.51
   5 -10  -6  105.40   18.30
   5  10  -6  174.28   23.03
  -5 -10   6  123.70   18.75
   4  10  -6   -2.22    6.89
  -4 -10   6   22.73    9.74
   4 -10  -6    8.17    7.02
  -3  10   6  892.92   44.74
   3  10  -6  851.46   41.78
   3 -10  -6  819.23   40.43
  -3 -10   6  870.47   42.31
   2  10  -6  306.33   23.51
  -2  10   6  308.59   25.19
   2 -10  -6  308.03   24.17
  -2 -10   6  304.52   24.33
  -1  10   6  100.07   16.75
   1  10  -6   97.27   16.07
  -1 -10   6  107.28   16.90
   1 -10  -6   98.88   16.57
   0 -10  -6    4.93    5.88
   0 -10   6    3.63    5.89
   0  10  -6    6.53    7.24
   0  10   6    4.01    6.47
   1  10   6   13.38    8.33
  -1  10  -6   21.65    8.17
  -1 -10  -6   18.24    8.14
   1 -10   6   24.40    8.81
  -2 -10  -6   10.49    7.22
  -2  10  -6    0.76    5.30
   2  10   6    8.76    7.66
   2 -10   6    5.63    6.84
  -3 -10  -6  151.84   20.18
   3  10   6  181.35   23.32
  -3  10  -6  130.96   18.43
   3 -10   6  163.22   20.49
  -4  10  -6  294.27   25.04
  -4 -10  -6  241.56   25.21
   4 -10   6  262.50   22.37
   4  10   6  252.46   28.57
  -5  10  -6  175.66   22.83
  -5 -10  -6  198.41   22.74
   5  10   6  114.71   20.37
   5 -10   6  148.12   20.57
   6  10   6   96.52   19.84
  -6 -10  -6  113.05   17.51
  -6  10  -6   56.98   15.19
   6 -10   6  108.00   17.55
  -7  10  -6   76.19   17.77
   7  10   6   57.11   16.75
  -7 -11   6    3.26   10.05
   7  11  -6   17.68    9.75
   7 -11  -6    8.06    8.25
   6  11  -6  188.65   25.90
   6 -11  -6  148.46   20.41
   6 -11  -6  221.67   28.00
  -6 -11   6  212.43   26.18
   5 -11  -6    3.47    7.20
  -5 -11   6   -1.00    6.03
   5  11  -6   12.57    9.34
   5 -11  -6    2.12    6.22
  -4 -11   6  132.27   20.24
   4 -11  -6  120.23   18.46
   4  11  -6  134.10   20.80
  -4  11   6  164.74   23.88
   3  11  -6   31.86   10.43
  -3  11   6   25.81   10.80
  -3 -11   6   23.67   10.25
   3 -11  -6   29.73   10.43
  -2  11   6  165.97   22.62
   2  11  -6  176.48   22.53
  -2 -11   6  188.92   23.15
   2 -11  -6  133.98   19.41
   1  11  -6   35.70   10.87
  -1  11   6   16.91    9.11
  -1 -11   6   42.65   11.95
   1 -11  -6   18.17    8.74
   0  11  -6  370.78   26.35
   0 -11   6  284.38   24.76
   0  11   6  307.03   31.10
   0 -11  -6  312.91   25.61
  -1 -11  -6   49.47   12.82
  -1  11  -6   48.15   12.43
   1 -11   6   26.71   10.83
   1  11   6   41.70   12.99
   2  11   6  234.60   27.24
  -2  11  -6  262.14   26.76
   2 -11   6  226.62   25.42
  -2 -11  -6  233.67   25.99
   3  11   6    8.42    8.41
   3 -11   6    4.28    6.57
  -3 -11  -6    5.93    7.25
  -3  11  -6    1.99    5.80
   4 -11   6  324.18   26.82
  -4 -11  -6  324.73   26.08
   4  11   6  282.51   31.40
  -4  11  -6  345.67   27.76
   5  11   6   29.22   11.10
  -5  11  -6    9.49    8.94
  -5 -11  -6    8.08    7.37
   5 -11   6    1.48    7.05
  -6 -11  -6    7.01    7.79
  -6  11  -6   19.04   11.11
   6  11   6   -2.86    7.26
   6 -11   6    8.76    8.88
   6 -12  -6   25.45   10.31
   6 -12  -6   54.37   16.27
   6  12  -6   54.66   15.15
  -6 -12   6   40.78   13.60
  -5 -12   6   23.47   10.46
  -5  12   6   -5.30    8.05
   5  12  -6    4.90    9.17
   5 -12  -6    2.03    7.20
   4 -12  -6   44.62   12.94
  -4 -12   6   47.19   13.10
   4  12  -6   71.84   15.68
  -4  12   6   62.80   16.56
   3 -12  -6  404.07   29.64
   3  12  -6  405.03   30.19
  -3  12   6  340.64   29.22
  -3 -12   6  370.87   30.08
  -2 -12   6   52.59   14.62
   2 -12  -6   51.21   13.23
  -2  12   6   67.09   15.00
   2  12  -6   74.38   15.43
   1 -12  -6   27.21   10.67
  -1  12   6   58.33   12.21
   1  12  -6   22.97    9.98
  -1 -12   6   63.50   15.18
   0 -12  -6   62.96   14.62
   0  12   6   82.92   15.35
   0 -12   6   59.10   14.70
   0  12  -6   57.50   13.99
  -1  12  -6  450.86   30.27
  -1 -12  -6  402.33   30.20
   1  12   6  408.26   30.36
   1 -12   6  407.81   31.06
  -2 -12  -6   53.80   13.44
  -2  12  -6   54.64   13.34
   2 -12   6   51.33   13.57
   2  12   6   78.13   17.61
   3  12   6   21.16   11.10
   3 -12   6   48.68   13.51
  -3 -12  -6   64.25   15.24
  -3  12  -6   28.14   11.97
  -4  12  -6   23.05    9.66
  -4 -12  -6   27.12   11.20
   4  12   6   49.53   16.01
   4 -12   6   40.08   11.86
  -5 -12  -6  146.45   21.62
   5  12   6  120.77   22.05
  -5  12  -6  171.03   24.23
   5 -12   6  174.24   24.27
   4 -13  -6   33.36   12.07
   4  13  -6   44.47   14.51
  -4  13   6   58.34   16.34
  -4 -13   6   46.26   13.82
   3  13  -6   25.06   11.31
  -3 -13   6   18.72   10.91
  -3  13   6   19.00   10.56
   3 -13  -6   14.16    9.42
  -2  13   6  172.73   24.35
   2 -13  -6  133.75   21.01
   2  13  -6  178.50   23.85
  -2 -13   6  203.60   27.10
  -1  13   6  178.92   25.08
  -1 -13   6  141.16   22.43
   1  13  -6  156.14   22.36
   1 -13  -6  173.10   23.89
   0 -13   6  129.82   21.95
   0  13   6   97.73   18.59
   0  13  -6  137.47   20.53
   0 -13  -6  118.75   20.26
  -1 -13  -6   16.81    9.57
   1 -13   6    3.85    9.05
   1  13   6   33.56   12.78
  -1  13  -6   18.22    9.79
   2 -13   6   25.46   11.41
   2  13   6   26.36   10.60
  -2  13  -6   28.63   11.30
  -2 -13  -6   53.43   15.10
   3  13   6  166.19   25.15
  -3 -13  -6  176.63   24.26
   3 -13   6  175.86   25.62
  -3  13  -6  170.42   23.23
   4  13   6  204.15   27.48
   4 -13   6  202.30   27.25
  -4  13  -6  210.07   26.68
  -4 -13  -6  217.05   26.87
  -2  14   6  325.84   34.93
   2  14  -6  261.56   29.17
  -2 -14   6  287.81   33.68
   2 -14  -6  281.48   31.76
   1 -14  -6   22.21   11.76
   1  14  -6   14.66   11.33
  -1  14   6   21.90   11.28
  -1 -14   6   11.64    9.29
   0  14   6   45.11   14.25
   0 -14  -6   41.96   14.14
   0  14  -6   42.07   13.64
   0 -14   6   51.06   16.25
   1 -14   6   88.60   19.31
   1  14   6   63.94   16.69
  -1 -14  -6  101.27   19.80
  -1  14  -6   92.32   18.06
 -11   0   7  320.29   35.44
  11   0  -7  394.40   32.09
 -10   0   7    2.36    6.54
  10   0  -7    4.98    7.63
  -9   0   7  621.52   37.14
   9   0  -7  627.32   35.89
   8   0  -7   -1.13    4.26
  -8   0   7    5.35    6.07
   7   0  -7 1027.76   43.13
   7   0  -7  986.57   41.81
   6   0  -7    6.11    5.05
   6   0  -7    1.43    5.17
   6   0  -7   -2.22    3.18
   5   0  -7  769.85   28.50
   5   0  -7  763.80   32.27
   5   0  -7  690.90   30.47
   4   0  -7    0.19    2.86
   4   0  -7    0.55    2.78
   4   0  -7   -2.68    2.15
   3   0  -7 1592.17   49.22
   3   0  -7 1748.29   50.45
   3   0  -7 1682.09   49.01
   2   0  -7   -1.23    2.23
   2   0  -7   -4.22    2.41
   2   0  -7   -0.21    2.74
  -1   0   7 1834.39   48.77
   1   0  -7 1595.48   49.98
   1   0  -7 1670.62   48.20
   0   0  -7    0.92    2.61
   0   0   7    0.64    2.56
   0   0  -7    1.83    2.82
   1   0   7  306.85   15.42
  -1   0  -7  319.40   16.40
  -1   0  -7  304.08   17.04
   2   0   7    0.64    2.82
  -2   0  -7   -1.63    2.68
  -2   0  -7   -0.21    2.70
  -3   0  -7  659.31   26.77
  -3   0  -7  648.60   27.53
   3   0   7  645.76   26.53
   4   0   7    0.78    3.23
  -4   0  -7   -1.81    2.70
  -4   0  -7   -1.69    3.33
   5   0   7   48.06    9.72
  -5   0  -7   38.82    7.64
  -5   0  -7   45.44    9.62
   6   0   7    1.02    4.64
  -6   0  -7   -1.02    3.21
  -6   0  -7   -1.00    4.63
   7   0   7  220.98   19.39
  -7   0  -7  210.52   22.64
  -8   0  -7    4.16    6.88
   8   0   7    9.25    6.15
  -9   0  -7   31.13   11.57
   9   0   7   79.20   15.82
  10   0   7   14.05    7.98
 -10   0  -7   -5.85    6.07
  10  -1  -7    9.50    8.11
 -10  -1   7   15.40    9.29
 -10   1   7   12.82    8.45
  10   1  -7    6.41    8.38
   9  -1  -7  207.85   23.78
  -9   1   7  164.57   22.02
  -9  -1   7  183.15   24.44
   9   1  -7  222.75   25.02
  -8   1   7  786.30   39.90
   8   1  -7  746.26   39.61
   8   1  -7  804.68   38.67
   8  -1  -7  873.43   40.92
   7   1  -7   44.32    9.75
  -7   1   7   32.98    9.52
   7   1  -7   31.24    9.43
   7  -1  -7   30.50    9.30
   6  -1  -7   38.47    9.16
   6   1  -7   35.28    8.55
  -6  -1   7   44.99    8.20
   6   1  -7   46.24   10.80
   6  -1  -7   32.75    6.63
   6  -1  -7   34.84    8.88
   5  -1  -7    5.28    4.57
   5  -1  -7    9.10    5.14
   5   1  -7   11.99    4.41
   5  -1  -7    7.37    3.86
   5   1  -7   20.10    6.55
   5   1  -7    2.44    3.09
   4  -1  -7  852.70   32.91
   4   1  -7  844.65   30.66
   4  -1  -7  821.83   31.34
   4   1  -7  836.76   30.88
   4  -1  -7  824.48   30.32
   4   1  -7  841.02   33.46
   3   1  -7   45.32    8.10
   3  -1  -7   39.56    7.47
   3  -1  -7   55.65    8.77
   3   1  -7   61.72    8.02
   3  -1  -7   58.47    8.32
   3   1  -7   48.65    7.91
   2  -1  -7  995.87   32.00
   2   1  -7  973.13   34.64
   2   1  -7 1041.47   31.45
   2  -1  -7  970.84   34.30
   2  -1  -7  990.47   34.06
   2   1  -7  996.08   34.58
  -1  -1   7 1229.84   35.60
   1  -1  -7 1244.44   36.26
   1   1  -7 1255.28   39.36
   1  -1  -7 1196.33   39.65
   1   1  -7 1211.82   40.05
  -1   1   7 1170.79   38.63
   0   1  -7  452.90   21.36
   0   1   7  500.88   21.36
   0  -1  -7  452.66   18.43
   0  -1   7  477.65   17.98
   0   1  -7  425.23   20.14
   0  -1  -7  431.10   20.86
   1   1   7  143.81   11.19
   1  -1   7  147.91    9.26
  -1  -1  -7  132.07   11.01
  -1   1  -7  119.47   12.76
  -1   1  -7  134.30   11.25
  -1  -1  -7  124.01    9.48
   2  -1   7   76.79    8.69
  -2  -1  -7   54.81    8.74
  -2   1  -7   74.01    9.91
  -2   1  -7   75.61   10.22
  -2  -1  -7   75.81    9.21
   2   1   7   70.96    9.66
  -3  -1  -7  275.33   16.30
  -3  -1  -7  265.19   16.10
   3  -1   7  286.93   15.71
  -3   1  -7  309.66   17.24
   3   1   7  300.93   17.56
  -3   1  -7  273.56   17.64
   4   1   7  519.07   25.43
  -4   1  -7  545.58   23.87
   4  -1   7  541.81   24.26
  -4  -1  -7  508.46   24.75
  -4   1  -7  528.79   26.73
  -4  -1  -7  505.00   22.98
  -5   1  -7   43.60    8.11
  -5  -1  -7   50.14   10.02
  -5  -1  -7   50.82    8.58
   5   1   7   49.07    9.82
   5  -1   7   68.70   10.88
  -5   1  -7   58.40   11.48
  -6  -1  -7  611.04   31.42
   6  -1   7  600.30   30.00
  -6   1  -7  614.83   32.71
   6   1   7  608.87   31.54
  -6   1  -7  644.71   26.01
  -6  -1  -7  643.69   26.17
  -7  -1  -7   66.45   13.49
  -7   1  -7   56.04   11.90
   7  -1   7   69.20   12.33
   7   1   7   69.21   13.46
   8  -1   7  341.49   24.98
  -8  -1  -7  332.78   26.15
  -8   1  -7  316.70   26.67
   8   1   7  312.64   25.34
  -9   1  -7  110.76   20.20
   9  -1   7  114.35   18.00
  -9  -1  -7  104.27   18.19
   9   1   7   95.87   17.34
 -10  -1  -7  376.62   32.05
  10   1   7  375.51   30.99
 -10   1  -7  398.44   32.79
  10  -1   7  368.93   29.61
  10   2  -7   80.23   16.23
 -10   2   7   87.69   17.33
  10  -2  -7  107.93   19.41
 -10  -2   7   69.19   16.60
   9   2  -7  217.20   24.15
   9  -2  -7  233.61   26.13
  -9   2   7  199.01   23.83
  -9  -2   7  211.61   25.67
   8   2  -7   33.64   11.09
   8   2  -7   27.88    9.08
   8  -2  -7   12.21    7.65
  -8   2   7   27.95    9.80
   7   2  -7  135.05   18.88
  -7   2   7  157.56   18.84
   7  -2  -7  155.93   19.74
   7   2  -7  122.17   15.80
  -6  -2   7  592.65   25.57
   6   2  -7  591.17   31.02
   6  -2  -7  556.14   29.59
   6   2  -7  576.81   27.86
  -6   2   7  612.23   29.51
   6  -2  -7  580.77   24.10
   5  -2  -7  462.45   23.25
   5   2  -7  541.76   27.60
   5  -2  -7  523.92   22.53
  -5  -2   7  482.56   22.88
   5  -2  -7  476.22   25.31
   5   2  -7  469.49   22.71
   4   2  -7   95.60   13.14
  -4  -2   7   72.68   10.29
   4  -2  -7   77.93    9.83
   4  -2  -7   93.83   10.89
   4  -2  -7   97.34   12.73
   4   2  -7  116.77    9.87
   3   2  -7   80.12   10.75
   3  -2  -7   80.89    9.22
   3   2  -7   84.97   11.65
   3  -2  -7   71.67   10.45
   3   2  -7   85.74    7.47
   3  -2  -7   83.87   10.98
   2  -2  -7  921.80   29.34
   2  -2  -7  923.78   33.57
   2   2  -7  902.37   33.42
   2   2  -7  945.33   34.53
   2  -2  -7  965.28   34.42
   2   2  -7  962.21   28.43
   1   2  -7  196.76   13.88
   1  -2  -7  214.81   10.80
  -1  -2   7  229.25   10.72
  -1   2   7  205.06   14.32
   1  -2  -7  191.70   13.66
   1   2  -7  215.29   14.34
   0   2  -7  493.57   22.80
   0  -2   7  495.47   16.45
   0   2   7  451.37   22.25
   0   2  -7  502.15   22.91
   0  -2  -7  496.40   22.82
   0  -2  -7  488.36   17.89
  -1  -2  -7   39.84    5.79
   1   2   7   41.64    7.70
   1  -2   7   54.77    6.04
  -1   2  -7   51.03    8.83
  -1   2  -7   44.24    8.11
  -1  -2  -7   50.34    8.45
  -2   2  -7  317.87   18.01
  -2  -2  -7  327.44   18.15
  -2   2  -7  278.98   17.80
   2   2   7  329.09   18.83
   2  -2   7  336.33   14.72
  -2  -2  -7  349.42   16.16
   3   2   7 1154.87   41.27
  -3  -2  -7 1148.94   39.26
   3  -2   7 1145.73   36.07
  -3   2  -7 1184.78   39.66
  -3  -2  -7 1183.04   38.02
  -3   2  -7 1136.06   42.12
   4   2   7  280.59   19.22
   4  -2   7  295.37   16.91
  -4  -2  -7  343.33   18.81
  -4   2  -7  291.90   19.92
  -4   2  -7  319.90   17.75
  -4  -2  -7  322.56   17.89
  -5  -2  -7   45.39    9.06
   5  -2   7   44.74    8.86
  -5   2  -7   37.02    9.59
   5  -2   7   40.79    8.27
   5   2   7   42.28    9.35
  -5  -2  -7   45.08    8.22
  -6  -2  -7   20.49    6.26
  -6   2  -7   21.85    8.73
   6  -2   7   13.72    6.37
   6   2   7   18.33    7.98
   6  -2   7    7.11    4.98
  -6  -2  -7   21.31    7.40
  -7   2  -7  338.59   25.82
  -7  -2  -7  353.88   24.35
   7  -2   7  349.23   23.43
   7   2   7  346.88   25.48
  -8   2  -7   54.68   13.63
   8   2   7   65.43   14.27
  -8  -2  -7   69.58   14.81
   8  -2   7   85.23   15.13
   9  -2   7   25.33    9.95
  -9  -2  -7   32.02   11.56
  -9   2  -7   24.68   11.72
   9   2   7   37.06   12.04
  10   2   7  201.92   26.88
  10  -2   7  170.95   23.14
 -10   2  -7  151.24   24.70
 -10  -2  -7  161.63   24.49
 -10  -3   7   10.12    9.29
  10  -3  -7    0.78    8.29
  10   3  -7    5.45    6.82
 -10   3   7    0.86    8.00
  -9   3   7  128.81   19.69
   9   3  -7  114.44   20.39
   9   3  -7  120.04   18.27
   9  -3  -7  117.31   19.36
   8   3  -7   56.29   12.39
   8   3  -7   52.52   13.15
   8  -3  -7   53.12   13.05
  -8   3   7   57.56   12.84
   7   3  -7  421.19   25.07
  -7   3   7  453.46   26.58
   7   3  -7  471.37   29.85
   7  -3  -7  456.39   28.53
  -6  -3   7  162.06   13.53
   6  -3  -7  160.71   12.35
   6   3  -7  148.24   18.01
  -6   3   7  130.30   15.72
   6  -3  -7  131.01   16.80
   6   3  -7  139.38   15.30
  -5   3   7  135.23   14.70
   5  -3  -7  122.44   13.06
   5   3  -7  138.40   16.52
   5  -3  -7  124.53   15.80
  -5  -3   7  128.12   13.93
   5   3  -7  129.94   13.50
   4  -3  -7  304.35   19.62
  -4  -3   7  291.59   17.86
   4  -3  -7  323.75   16.85
   4   3  -7  293.12   19.61
   4  -3  -7  314.90   17.86
   4   3  -7  320.78   15.84
   3  -3  -7 1537.65   48.55
   3  -3  -7 1548.32   44.08
  -3  -3   7 1557.82   49.54
   3   3  -7 1566.78   42.34
   3  -3  -7 1573.70   51.50
   3   3  -7 1548.06   51.40
   2   3  -7  129.72    7.56
   2  -3  -7  133.84   11.80
   2  -3  -7  114.61    7.93
   2  -3  -7  130.28   14.49
   2   3  -7  125.19   14.44
  -2  -3   7  141.88   12.08
  -1  -3   7   53.71    8.86
   1   3  -7   36.72    7.66
  -1   3   7   46.50    8.85
   1  -3  -7   51.13    5.61
   1  -3  -7   47.37    8.49
   0   3  -7   68.88   10.00
   0  -3  -7   82.61   10.67
   0  -3   7   92.56   11.92
   0  -3  -7   58.50    5.03
   0   3   7   95.07   12.14
   1   3   7 1180.72   41.92
  -1  -3  -7 1175.83   40.64
  -1  -3  -7 1177.84   32.61
   1  -3   7 1200.86   41.20
  -1   3  -7 1152.87   41.15
  -2  -3  -7  116.60   12.95
  -2  -3  -7  106.62    7.91
   2  -3   7  101.61    7.34
   2  -3   7  103.58   12.80
  -2   3  -7  108.58   13.94
   2   3   7   97.47   12.72
   3  -3   7  176.29   11.15
   3  -3   7  175.61   13.80
   3   3   7  180.11   15.37
  -3  -3  -7  196.93   12.44
  -3  -3  -7  190.83   14.11
  -3   3  -7  192.69   16.03
  -4  -3  -7  133.72   14.12
   4  -3   7  143.86   14.98
  -4   3  -7  109.96   15.71
   4  -3   7  134.61   10.72
   4   3   7  118.50   15.00
  -4  -3  -7  110.71   12.39
   5   3   7  668.60   33.83
  -5   3  -7  743.68   36.07
   5  -3   7  746.37   30.19
  -5  -3  -7  726.16   30.82
  -5  -3  -7  689.58   29.28
   5  -3   7  722.59   29.94
  -6   3  -7   24.28    9.07
  -6  -3  -7   14.21    5.88
   6  -3   7   21.24    7.04
   6   3   7   24.28    9.35
   6  -3   7   27.27    6.97
  -6  -3  -7   26.10    7.56
   7   3   7   52.23   12.19
  -7  -3  -7   56.48   12.05
  -7   3  -7   64.02   14.47
   7  -3   7   43.37   10.21
   8  -3   7   60.07   12.67
   8   3   7   49.79   13.34
  -8  -3  -7   39.43   11.75
  -8   3  -7   57.20   14.10
   9  -3   7  386.29   27.92
  -9  -3  -7  369.98   29.46
   9   3   7  367.76   29.66
  -9   3  -7  454.07   34.49
 -10   3  -7    3.37    8.28
  10   3   7    8.97    8.99
 -10  -3  -7   18.38   11.02
  10  -3   7    2.02    7.09
  10   4  -7  547.00   34.99
  10  -4  -7  519.06   36.61
 -10   4   7  481.89   33.90
 -10  -4   7  508.02   38.17
   9   4  -7    0.00    7.75
  -9   4   7    6.79    7.14
   9  -4  -7   18.59    7.09
   9   4  -7   -3.71    4.68
   8   4  -7   97.07   14.91
  -8   4   7   73.01   14.52
   8  -4  -7  105.01   18.07
   8   4  -7   94.08   17.04
   7  -4  -7   14.55    7.21
  -7   4   7   10.23    6.21
   7   4  -7    4.91    7.14
   7   4  -7    4.55    4.99
   6  -4  -7    8.86    5.90
   6   4  -7   12.30    5.75
  -6   4   7    6.58    5.19
   6  -4  -7    9.75    4.99
  -6  -4   7    9.04    4.95
   6   4  -7   -2.22    4.42
   5  -4  -7  308.71   21.95
  -5   4   7  338.43   18.94
  -5  -4   7  341.45   20.03
   5  -4  -7  320.14   18.80
   5   4  -7  345.92   23.37
   5   4  -7  342.63   18.33
   4  -4  -7    5.00    4.12
   4   4  -7   13.02    4.36
   4  -4  -7    3.15    4.01
  -4   4   7    2.26    3.18
   4   4  -7    6.75    5.64
  -4  -4   7   10.10    4.61
   3  -4  -7   65.00   11.40
   3  -4  -7   42.27    8.44
  -3  -4   7   44.07    8.58
   3   4  -7   47.02    5.96
   3   4  -7   47.19    9.62
  -3   4   7   46.22    6.85
   2  -4  -7 1791.81   57.11
  -2  -4   7 1788.06   55.56
   2   4  -7 1760.16   56.51
   2  -4  -7 1716.10   54.34
   2  -4  -7 1792.05   44.95
  -1   4   7   49.53    9.67
   1  -4  -7   52.79    9.09
  -1  -4   7   71.02   10.91
   1   4  -7   76.98   11.60
   0   4   7  289.29   19.17
   0  -4  -7  343.22   19.40
   0  -4   7  303.62   18.56
   0   4  -7  301.54   18.98
  -1   4  -7   42.56    8.56
   1   4   7   62.96   11.01
   1  -4   7   43.54    8.44
  -1  -4  -7   52.74    9.15
  -2   4  -7 1612.71   54.86
  -2  -4  -7 1634.49   43.21
   2   4   7 1665.16   55.36
   2  -4   7 1569.05   51.91
  -2  -4  -7 1659.22   52.48
   2  -4   7 1714.70   41.88
  -3  -4  -7  179.75   11.26
   3  -4   7  169.63   13.97
  -3   4  -7  170.79   18.95
   3  -4   7  164.63   10.26
  -3  -4  -7  151.64   15.75
   3   4   7  179.32   15.60
   4  -4   7  387.15   18.59
  -4   4  -7  387.23   24.58
  -4  -4  -7  371.86   21.38
  -4  -4  -7  404.93   19.73
   4  -4   7  448.07   22.85
   4   4   7  400.19   25.26
   5  -4   7   13.37    5.97
   5  -4   7    8.19    4.19
  -5  -4  -7    5.36    4.16
  -5  -4  -7   22.43    6.92
  -5   4  -7   12.01    6.57
   5   4   7   -0.55    4.91
  -6  -4  -7  272.34   18.14
  -6  -4  -7  268.27   19.56
   6  -4   7  280.85   18.16
   6  -4   7  265.62   18.02
   6   4   7  262.25   22.19
  -6   4  -7  277.12   23.41
   7   4   7   97.81   16.33
   7  -4   7   92.88   14.20
  -7   4  -7  100.00   17.58
  -7  -4  -7  118.93   16.44
   8  -4   7  729.80   36.28
  -8  -4  -7  692.05   37.43
   8   4   7  692.33   40.70
  -8   4  -7  692.32   41.67
   9  -4   7   42.47   12.35
  -9   4  -7   48.14   15.25
   9   4   7   54.94   14.93
  -9  -4  -7   45.36   13.83
 -10   5   7    4.47    8.36
  10   5  -7   16.76    9.29
  10   5  -7    0.51    7.02
  10  -5  -7    4.20    7.50
   9   5  -7  109.08   17.40
   9  -5  -7  118.42   19.86
  -9   5   7   84.12   16.70
   9   5  -7  102.75   19.50
  -8   5   7  254.86   21.82
   8   5  -7  237.31   20.68
   8  -5  -7  238.11   27.05
   8   5  -7  315.70   32.73
   7   5  -7   89.54   15.83
  -7   5   7   75.20   12.47
  -7  -5   7   55.56   11.05
   7  -5  -7   97.89   16.45
   7   5  -7   90.49   13.55
  -6  -5   7    6.55    5.45
   6   5  -7    2.55    5.68
   6  -5  -7    4.78    5.84
   6  -5  -7   10.65    5.45
  -6   5   7    3.22    4.95
   6   5  -7    7.29    5.39
  -5   5   7  303.59   18.28
   5   5  -7  326.23   17.67
   5  -5  -7  299.27   22.29
   5  -5  -7  302.71   18.85
  -5  -5   7  303.54   19.79
   5   5  -7  261.31   21.45
   4  -5  -7  294.57   18.69
   4   5  -7  282.92   14.58
   4   5  -7  292.18   21.39
  -4   5   7  301.30   16.14
   4  -5  -7  286.51   21.05
  -4  -5   7  286.60   19.01
   3  -5  -7 1257.22   44.94
  -3   5   7 1330.59   37.51
   3  -5  -7 1349.54   49.13
  -3  -5   7 1191.25   44.80
   3   5  -7 1376.93   49.00
  -2  -5   7  378.46   22.30
  -2   5   7  461.69   26.28
   2  -5  -7  426.15   22.96
   2   5  -7  470.25   25.18
  -1  -5   7   89.05   12.80
   1  -5  -7   72.94   10.86
  -1   5   7   70.84   11.99
   1   5  -7   69.61   11.52
   0   5  -7    6.95    5.12
   0   5   7    6.84    5.24
   0  -5  -7    8.11    4.91
   0  -5   7    5.96    4.21
  -1  -5  -7 1035.29   39.06
  -1   5  -7  992.73   39.92
   1   5   7 1031.01   41.56
   1  -5   7 1009.67   38.91
   2   5   7  143.35   16.88
  -2   5  -7  112.38   15.06
   2  -5   7  136.08   15.11
  -2  -5  -7  127.10   14.69
  -3   5  -7   40.42    9.72
   3  -5   7   29.59    8.01
   3  -5   7   28.65    5.21
  -3  -5  -7   29.36    7.38
   3   5   7   37.50    9.73
   4  -5   7  434.85   23.78
  -4   5  -7  430.24   27.24
   4  -5   7  462.66   19.86
  -4  -5  -7  419.79   23.47
   4   5   7  443.22   27.15
  -5  -5  -7  224.45   17.21
  -5   5  -7  201.03   22.22
  -5  -5  -7  230.41   17.50
   5  -5   7  238.45   17.43
   5   5   7  270.82   22.65
   5  -5   7  234.12   15.43
  -6  -5  -7  206.27   17.23
  -6  -5  -7  211.16   16.41
   6  -5   7  207.52   16.29
  -6   5  -7  200.38   23.82
   6  -5   7  221.95   17.32
   6   5   7  198.16   23.52
  -7   5  -7   72.57   15.76
  -7  -5  -7   44.66   10.49
   7  -5   7   46.91   10.39
   7   5   7   85.20   16.85
   8  -5   7  110.79   15.98
  -8  -5  -7  107.11   17.32
  -8   5  -7   94.20   19.01
   8   5   7   93.19   17.42
   9   5   7  545.39   37.57
   9  -5   7  511.59   32.21
  -9   5  -7  446.97   36.22
   9   6  -7  203.73   27.35
   9  -6  -7  260.52   30.16
   9   6  -7  240.24   25.24
  -9   6   7  239.25   25.22
   8  -6  -7   10.98    8.84
   8   6  -7    0.31    6.56
   8   6  -7    7.09    6.87
  -8   6   7   10.32    7.05
   7  -6  -7   51.89   13.43
  -7  -6   7   78.52   12.88
  -7   6   7   66.93   12.35
   7   6  -7   45.18   12.34
  -6  -6   7  133.47   16.34
   6  -6  -7  129.40   15.45
  -6   6   7  166.34   17.45
   6   6  -7  172.77   22.28
   6  -6  -7  121.03   18.34
   5  -6  -7  119.79   14.89
   5  -6  -7  147.56   20.03
  -5   6   7  145.59   12.74
   5   6  -7  134.90   17.96
  -5  -6   7  149.69   16.97
   4  -6  -7   36.92   10.50
  -4  -6   7   54.23   11.22
   4   6  -7   46.18   11.03
   4  -6  -7   57.07   10.68
   3   6  -7  106.57   15.33
   3  -6  -7  113.18   14.77
   3  -6  -7   76.55   13.18
  -3  -6   7  123.41   15.19
  -2  -6   7  259.24   18.49
  -2   6   7  255.78   19.86
   2  -6  -7  262.97   18.25
   2   6  -7  233.12   18.28
  -1   6   7  520.16   28.62
  -1  -6   7  519.88   26.82
   1  -6  -7  550.69   27.49
   1   6  -7  522.20   27.73
   0  -6  -7  145.88   16.51
   0  -6   7  134.53   16.15
   0   6  -7  106.04   14.80
   0   6   7  113.73   15.26
   1   6   7  190.04   20.92
   1  -6   7  179.98   15.55
  -1   6  -7  192.50   16.77
  -1  -6  -7  200.31   16.32
   2   6   7  654.23   33.38
  -2  -6  -7  643.30   30.31
   2  -6   7  581.16   29.11
  -2   6  -7  634.59   32.06
  -3   6  -7 1449.45   54.78
   3  -6   7 1534.34   52.13
   3   6   7 1431.82   55.04
  -3  -6  -7 1501.10   51.98
   4  -6   7  292.90   20.05
  -4   6  -7  242.26   20.53
   4   6   7  268.95   22.25
  -4  -6  -7  274.71   19.54
   5  -6   7    3.35    4.38
   5   6   7    1.83    5.74
  -5  -6  -7    1.20    4.91
  -5   6  -7   12.94    7.94
   6   6   7   54.79   13.21
  -6  -6  -7   39.87    9.57
   6  -6   7   41.67    9.47
  -6   6  -7   38.00   11.31
   7   6   7  636.89   40.00
   7  -6   7  728.38   37.38
  -7   6  -7  695.79   40.75
   8  -6   7   19.82    9.55
  -8   6  -7   18.43    9.43
   8   6   7   30.61   11.47
  -9   6  -7   12.58   10.56
   9  -6   7   13.09    9.98
   9   6   7   33.27   13.21
  -9   7   7   45.00   13.16
   9  -7  -7   21.40   11.31
   9   7  -7   19.11   12.07
  -8   7   7 1133.53   48.70
   8  -7  -7 1166.01   56.05
   8   7  -7 1216.55   56.92
   7  -7  -7    4.19    6.10
  -7  -7   7   22.96    8.47
   7   7  -7   -3.64    6.39
   6  -7  -7   52.16   12.79
  -6  -7   7   48.31   10.73
   6  -7  -7   32.41    8.89
   6   7  -7   52.48   13.54
   5  -7  -7  137.84   19.42
   5  -7  -7  125.10   15.68
  -5  -7   7  106.27   15.36
   5   7  -7  154.41   20.11
   4   7  -7 1126.13   47.67
   4  -7  -7 1047.83   42.69
  -4  -7   7 1066.81   43.87
   4  -7  -7 1202.92   49.46
   3   7  -7  141.83   18.42
   3  -7  -7  124.24   17.50
  -3  -7   7  109.69   15.20
   3  -7  -7  143.43   17.25
  -2  -7   7  221.98   17.85
   2   7  -7  206.56   21.77
  -2   7   7  182.94   21.09
   2  -7  -7  186.19   20.10
   1   7  -7  108.47   15.43
  -1   7   7   99.73   15.27
   1  -7  -7  115.63   15.36
  -1  -7   7  105.20   14.57
   0   7  -7  117.71   16.11
   0   7   7   91.25   14.44
   0  -7   7  106.72   15.14
   0  -7  -7  109.55   14.94
  -1   7  -7   -3.31    3.43
  -1  -7  -7   -3.31    3.81
   1   7   7   -1.85    4.27
   1  -7   7    2.52    4.68
   2  -7   7  656.68   32.59
  -2   7  -7  672.56   33.78
  -2  -7  -7  696.34   33.38
   2   7   7  657.61   34.85
  -3  -7  -7   20.41    7.48
   3   7   7   10.38    7.44
  -3   7  -7   24.56    8.85
   3  -7   7   27.23    7.84
  -4  -7  -7  388.74   24.19
   4  -7   7  354.55   22.81
   4   7   7  319.31   25.40
  -4   7  -7  323.32   24.31
  -5   7  -7   43.91   12.73
   5   7   7   31.11   10.91
  -5  -7  -7   43.42   10.24
   5  -7   7   62.45   11.80
   6  -7   7   67.53   12.96
   6   7   7   37.01   12.08
  -6  -7  -7   35.81   10.20
  -6   7  -7   44.60   13.16
  -7   7  -7   87.27   18.75
   7   7   7   87.83   18.21
  -8   7  -7   61.53   16.68
   8   7   7   46.52   14.11
   9  -8  -7  310.19   34.55
   9   8  -7  469.38   36.84
   8  -8  -7   56.98   16.13
   8   8  -7   40.27   13.33
  -7  -8   7  351.94   25.25
   7  -8  -7  299.07   32.12
   7   8  -7  269.44   29.83
   6  -8  -7    3.27    5.12
  -6  -8   7    1.67    5.66
   6  -8  -7   -6.09    6.03
   6   8  -7    8.59    7.43
   5  -8  -7  390.15   24.90
  -5  -8   7  436.87   27.23
   5  -8  -7  392.58   28.81
   5   8  -7  378.55   27.63
  -4  -8   7   47.31   11.16
   4  -8  -7   50.78   13.11
   4  -8  -7   51.57   11.15
   4   8  -7   52.67   12.16
  -3   8   7  204.95   24.07
  -3  -8   7  242.98   20.05
   3  -8  -7  212.52   18.30
   3   8  -7  201.54   22.71
  -2  -8   7    8.88    6.09
   2   8  -7    9.77    6.65
  -2   8   7    9.20    6.59
   2  -8  -7    6.92    6.26
   1  -8  -7  527.01   29.07
  -1  -8   7  559.85   30.12
  -1   8   7  498.46   30.64
   1   8  -7  505.01   29.17
   0  -8   7   17.67    7.27
   0   8   7   14.88    7.51
   0  -8  -7   22.28    7.61
   0   8  -7   36.98    9.80
   1   8   7   26.83   10.06
  -1   8  -7   43.82   10.80
  -1  -8  -7   49.78   10.74
   1  -8   7   25.99    8.32
   2  -8   7  297.98   22.21
  -2   8  -7  334.91   23.76
  -2  -8  -7  338.45   23.30
   2   8   7  331.97   25.31
  -3   8  -7  562.50   32.80
  -3  -8  -7  594.52   31.88
   3  -8   7  539.23   30.05
   3   8   7  535.57   33.25
  -4  -8  -7   21.55    7.99
  -4   8  -7   31.69   10.23
   4  -8   7   34.83    9.98
   4   8   7   40.75   12.91
   5  -8   7   19.84    8.19
  -5  -8  -7   15.20    7.65
  -5   8  -7   16.38    8.86
   5   8   7    7.40    8.11
  -6  -8  -7    4.83    6.44
   6  -8   7   23.66    8.67
   6   8   7    7.92    9.04
  -6   8  -7    7.09    8.34
   7   8   7  253.15   29.63
  -7   8  -7  372.23   30.99
  -8   8  -7   26.24   12.26
   8   8   7   48.25   15.00
   8   9  -7  412.52   34.16
   8  -9  -7  483.82   36.34
   7  -9  -7   29.15   11.27
   7   9  -7   36.00   12.68
  -7  -9   7   32.35   11.65
   6  -9  -7   36.91   12.08
   6   9  -7    1.71    7.09
   6  -9  -7   13.96    7.76
  -6  -9   7   22.73   10.37
   5  -9  -7  162.76   23.34
   5   9  -7  186.19   24.31
  -5  -9   7  202.57   23.83
   5  -9  -7  175.07   21.13
   4  -9  -7  168.32   20.27
  -4  -9   7  154.82   20.47
   4  -9  -7  152.15   21.86
   4   9  -7  117.53   19.43
   3  -9  -7  352.10   24.81
   3   9  -7  406.01   27.60
  -3  -9   7  360.44   25.53
  -3   9   7  351.12   27.05
   2   9  -7   68.55   13.75
  -2   9   7   76.66   15.55
  -2  -9   7   55.88   12.24
   2  -9  -7   77.74   14.22
  -1   9   7   60.46   13.32
   1   9  -7   51.39   11.79
   1  -9  -7   49.41   12.06
  -1  -9   7   58.54   12.46
   0  -9  -7  186.66   22.22
   0  -9   7  181.93   20.75
   0   9  -7  218.68   23.83
   0   9   7  169.12   21.59
  -1   9  -7  227.03   23.37
  -1  -9  -7  188.64   21.71
   1  -9   7  240.98   25.09
   1   9   7  164.63   21.58
   2   9   7   10.98    7.63
  -2  -9  -7    2.41    5.50
  -2   9  -7    6.62    7.08
   2  -9   7   10.80    7.21
   3  -9   7   12.32    7.33
  -3   9  -7   21.42    9.08
   3   9   7   21.13    9.83
  -3  -9  -7    3.74    6.25
   4  -9   7  258.17   21.96
  -4   9  -7  272.44   24.05
  -4  -9  -7  267.35   22.32
   4   9   7  334.37   27.24
  -5  -9  -7   61.34   12.82
  -5   9  -7   44.78   13.19
   5   9   7   69.80   16.14
   5  -9   7   86.56   15.59
  -6   9  -7  229.70   28.30
   6  -9   7  220.88   23.98
   6   9   7  148.43   22.47
  -6  -9  -7  242.38   24.71
  -7   9  -7    1.63    8.32
   7   9   7   -6.86    8.32
  -7 -10   7   66.41   15.55
   7 -10  -7   39.48   13.19
   7  10  -7   38.73   14.61
   6 -10  -7  218.91   24.16
   6  10  -7  171.77   24.46
   6 -10  -7  210.02   27.59
  -6 -10   7  164.06   22.18
   5 -10  -7  133.09   19.48
   5 -10  -7  132.33   21.96
  -5 -10   7  134.16   19.47
   5  10  -7  124.29   20.20
   4  10  -7    4.33    6.91
  -4 -10   7   14.85    8.20
  -4  10   7    5.38    7.89
   4 -10  -7    7.16    6.32
  -3  10   7   -0.74    6.03
  -3 -10   7   -2.78    5.88
   3  10  -7   14.15    8.23
   3 -10  -7   -1.62    5.10
   2 -10  -7  585.83   34.11
  -2  10   7  549.24   34.68
  -2 -10   7  563.24   33.56
   2  10  -7  577.74   33.72
   1 -10  -7   28.00   10.06
  -1  10   7   44.36   12.53
   1  10  -7   23.46    9.70
  -1 -10   7   24.16   10.00
   0 -10   7   14.76    8.20
   0  10  -7   -0.70    4.38
   0  10   7   12.99    8.29
   0 -10  -7    6.02    6.77
  -1  10  -7   38.19   10.99
   1  10   7   28.57   10.21
  -1 -10  -7   28.50   10.52
   1 -10   7   21.45    8.86
   2  10   7  549.83   35.49
  -2 -10  -7  601.81   35.08
  -2  10  -7  641.78   36.55
   2 -10   7  607.43   34.51
   3 -10   7  224.52   25.07
  -3 -10  -7  227.26   25.06
  -3  10  -7  189.79   23.10
   3  10   7  195.32   24.59
  -4 -10  -7  190.47   22.88
   4 -10   7  141.25   20.23
  -4  10  -7  160.81   22.20
   4  10   7  190.91   26.21
  -5 -10  -7   17.04    8.75
   5 -10   7   12.98    8.83
  -5  10  -7   -1.50    6.62
   5  10   7   -0.14    8.90
   6 -10   7   24.55   10.09
   6  10   7    5.23    9.08
  -6 -10  -7   21.10    9.27
  -6  10  -7   11.68    9.46
   7  10   7   22.24   12.32
  -7  10  -7   57.98   15.83
  -6 -11   7    6.34    9.66
   6 -11  -7    6.34   10.11
   6  11  -7   20.31   12.64
   6 -11  -7   16.36    9.34
   5  11  -7   63.05   15.26
  -5 -11   7   45.56   12.81
  -5  11   7   94.23   19.27
   5 -11  -7   85.15   15.76
  -4 -11   7   14.78    8.72
  -4  11   7   19.19    9.72
   4  11  -7   19.29    9.99
   4 -11  -7   18.07    8.47
  -3 -11   7  281.08   29.51
   3 -11  -7  309.48   25.96
  -3  11   7  267.08   29.90
   3  11  -7  311.39   31.11
  -2  11   7    1.52    7.35
   2  11  -7    6.67    6.96
   2 -11  -7   19.98    9.36
  -2 -11   7   19.91    9.08
  -1  11   7   81.73   16.24
   1  11  -7   76.95   15.25
  -1 -11   7   75.45   16.26
   1 -11  -7   63.48   14.10
   0  11   7   30.76   11.37
   0 -11  -7   33.86   11.10
   0 -11   7   45.96   12.96
   0  11  -7   41.30   11.50
   1  11   7  545.43   34.94
   1 -11   7  529.14   33.49
  -1  11  -7  474.12   31.43
  -1 -11  -7  507.73   33.25
  -2  11  -7   32.11   10.56
   2 -11   7   45.27   12.46
   2  11   7   38.30   12.76
  -2 -11  -7   47.78   13.36
   3  11   7  108.72   19.91
  -3  11  -7  123.00   20.29
   3 -11   7  127.88   19.67
  -3 -11  -7   98.01   17.23
   4 -11   7   95.77   18.68
  -4 -11  -7   81.11   15.35
   4  11   7  101.59   19.36
  -4  11  -7   95.70   17.93
   5  11   7  197.57   28.49
  -5 -11  -7  303.59   25.29
  -5  11  -7  254.00   29.43
   5 -11   7  244.89   27.85
   6 -11   7    3.46    8.15
   6  11   7   -4.04    7.38
  -6 -11  -7   -9.35    6.11
  -6  11  -7   -0.79    9.23
   5  12  -7   38.75   13.57
  -5  12   7   48.57   16.01
  -5 -12   7   22.61   11.69
   5 -12  -7   27.82   11.01
  -4  12   7   26.88   12.16
   4 -12  -7   14.63    9.47
   4  12  -7   23.00   11.30
  -4 -12   7   26.19   11.19
  -3  12   7   18.26   10.58
  -3 -12   7   31.86   12.16
   3  12  -7   43.68   13.14
   3 -12  -7   56.13   14.76
  -2 -12   7  705.36   41.42
   2 -12  -7  717.32   41.07
  -2  12   7  608.60   40.32
   2  12  -7  658.89   38.94
  -1 -12   7   62.79   15.81
  -1  12   7   48.21   13.98
   1  12  -7   61.48   13.84
   1 -12  -7   48.57   13.63
   0 -12  -7  217.38   26.44
   0 -12   7  230.26   27.61
   0  12   7  198.85   25.93
   0  12  -7  245.78   26.62
  -1  12  -7   35.77   12.49
   1 -12   7   39.81   12.88
   1  12   7   27.14   11.22
  -1 -12  -7   26.01   10.79
   2  12   7  113.95   20.92
  -2 -12  -7  136.37   21.34
  -2  12  -7  186.47   23.68
   2 -12   7  150.35   22.45
  -3  12  -7   31.39   11.96
  -3 -12  -7   37.84   12.22
   3 -12   7   44.79   13.36
   3  12   7   48.27   15.88
   4  12   7  116.16   21.94
  -4  12  -7  142.55   22.53
  -4 -12  -7  135.13   21.30
   4 -12   7  117.94   20.18
   5 -12   7   26.87   11.79
   5  12   7   -2.38    8.59
  -5  12  -7    1.24    7.67
  -5 -12  -7   18.14    9.33
   4 -13  -7   94.49   18.91
  -4 -13   7   84.56   19.58
  -4  13   7  106.36   21.74
   4  13  -7   95.65   19.39
  -3  13   7  149.64   24.96
   3 -13  -7  126.12   20.75
  -3 -13   7  171.64   25.75
   3  13  -7  112.44   19.74
  -2  13   7   47.43   14.63
   2  13  -7   69.84   16.47
   2 -13  -7   34.83   12.25
  -2 -13   7   40.46   13.79
   1 -13  -7    4.60    7.55
  -1  13   7   20.64   10.70
  -1 -13   7   42.44   13.89
   1  13  -7   12.41    9.70
   0  13  -7   88.11   17.84
   0 -13  -7   88.11   17.86
   0 -13   7   82.54   17.57
   0  13   7   80.69   17.41
   1  13   7  173.04   24.47
   1 -13   7  239.15   28.73
  -1  13  -7  246.34   28.21
  -1 -13  -7  189.41   25.54
  -2  13  -7   31.12   11.73
  -2 -13  -7   76.79   17.17
   2  13   7   60.60   15.81
   2 -13   7   37.12   13.17
   3 -13   7   27.72   11.67
  -3 -13  -7    8.94    8.55
  -3  13  -7   10.07    9.72
   3  13   7   23.46   11.76
  10   0  -8  181.23   24.22
 -10   0   8  207.02   26.99
   9   0  -8    9.14    5.93
  -9   0   8    8.10    7.99
   8   0  -8 1696.08   62.03
   8   0  -8 1583.71   61.53
   7   0  -8   11.25    6.39
   7   0  -8    0.81    4.52
   6   0  -8  454.75   25.15
   6   0  -8  398.80   24.74
   6   0  -8  428.20   21.45
   5   0  -8    7.17    4.67
   5   0  -8    3.16    4.31
   5   0  -8   -2.84    2.86
   4   0  -8 1663.20   51.37
   4   0  -8 1623.57   50.67
   4   0  -8 1631.98   52.24
   3   0  -8   -1.33    3.17
   3   0  -8    4.35    3.45
   3   0  -8   -0.88    2.79
   2   0  -8   90.26   10.89
   2   0  -8   94.30   10.80
   2   0  -8   95.21   12.11
   1   0  -8   -3.47    2.35
  -1   0   8   -1.17    2.36
   1   0  -8   -0.70    3.02
   0   0   8   44.95    7.72
   0   0  -8   44.71    7.51
   0   0  -8   47.33    8.42
  -1   0  -8   -0.39    2.78
   1   0   8    5.81    2.78
  -1   0  -8   -3.60    2.55
  -2   0  -8    1.93    3.36
  -2   0  -8    1.30    2.93
   2   0   8    5.87    3.04
  -3   0  -8    2.76    3.39
   3   0   8    1.12    3.26
  -3   0  -8    2.22    3.46
  -4   0  -8 1970.14   61.88
   4   0   8 1955.82   60.01
  -4   0  -8 1995.95   59.18
  -5   0  -8   -1.16    3.42
   5   0   8    0.23    4.49
  -5   0  -8   -0.18    4.54
   6   0   8  225.23   18.20
  -6   0  -8  224.63   19.44
  -6   0  -8  197.96   15.03
   7   0   8   -0.85    4.72
  -7   0  -8    1.50    5.84
   8   0   8  413.07   28.24
  -8   0  -8  442.07   31.40
   9   0   8   -5.55    6.04
  -9   0  -8   -3.96    6.69
  10  -1  -8   28.07   10.96
  10   1  -8   48.37   13.23
 -10  -1   8   38.82   13.91
 -10   1   8   36.68   12.35
   9   1  -8  157.88   20.61
   9  -1  -8  127.06   20.35
  -9   1   8  160.26   21.73
  -9  -1   8  116.96   19.20
   8   1  -8  167.62   21.81
   8   1  -8  147.56   19.30
   8  -1  -8  175.01   22.08
  -8   1   8  140.88   19.73
   7  -1  -8  497.88   28.84
   7  -1  -8  478.15   28.86
   7   1  -8  516.15   30.50
   7   1  -8  531.32   28.76
   6  -1  -8  195.44   13.81
   6   1  -8  169.39   13.54
   6  -1  -8  182.71   16.05
   6   1  -8  193.63   16.21
   6   1  -8  189.18   20.41
   6  -1  -8  188.45   20.26
   5   1  -8 1017.18   40.34
   5  -1  -8  982.69   37.97
   5  -1  -8  936.01   38.39
   5   1  -8 1026.61   37.39
   5   1  -8  983.43   35.98
   5  -1  -8 1000.83   36.03
   4   1  -8   77.88   11.63
   4  -1  -8   64.39    9.94
   4  -1  -8   62.95    9.86
   4   1  -8   58.81    9.75
   4   1  -8   65.06    9.53
   4  -1  -8   51.05    8.95
   3  -1  -8  839.82   32.56
   3   1  -8  872.91   30.23
   3  -1  -8  814.43   32.26
   3  -1  -8  819.35   30.99
   3   1  -8  906.10   34.18
   3   1  -8  868.32   33.07
   2  -1  -8  760.77   31.12
   2  -1  -8  815.53   29.01
   2   1  -8  842.17   28.10
   2  -1  -8  816.69   30.92
   2   1  -8  784.97   31.60
   2   1  -8  789.60   30.95
   1   1  -8  333.99   19.08
   1  -1  -8  297.30   15.34
  -1  -1   8  311.89   15.23
   1   1  -8  330.30   17.91
   1  -1  -8  298.64   17.74
  -1   1   8  308.35   17.64
   0  -1   8   35.59    6.26
   0  -1  -8   31.37    7.31
   0   1  -8   27.57    6.74
   0   1   8   40.69    7.51
   0  -1  -8   31.85    5.99
   0   1  -8   44.33    7.77
   1  -1   8   62.39    7.97
  -1  -1  -8   82.83    9.69
   1   1   8   54.46    8.70
  -1  -1  -8   91.44   11.72
  -1   1  -8   63.83    9.38
  -1   1  -8   99.01   12.52
  -2  -1  -8  267.79   15.50
   2  -1   8  251.87   14.19
   2   1   8  261.45   16.24
  -2   1  -8  270.93   17.28
  -2   1  -8  228.64   16.28
  -2  -1  -8  256.04   16.64
   3   1   8  459.48   22.93
  -3   1  -8  407.01   22.94
  -3   1  -8  414.78   21.85
   3  -1   8  439.54   20.43
  -3  -1  -8  441.64   21.80
  -3  -1  -8  400.62   21.35
  -4   1  -8   39.32    9.61
   4   1   8   26.23    7.50
  -4  -1  -8   41.04    8.34
   4  -1   8   31.65    7.32
  -4  -1  -8   22.99    7.30
  -4   1  -8   38.79    8.20
  -5  -1  -8   23.45    7.39
  -5  -1  -8   24.41    7.18
   5  -1   8   29.04    7.60
   5   1   8   33.81    8.74
  -5   1  -8   24.83    6.99
  -5   1  -8   26.63    8.05
   6  -1   8   26.52    8.32
   6   1   8   13.96    7.43
  -6  -1  -8   18.31    6.08
  -6   1  -8   22.46    6.83
  -6  -1  -8   23.04    8.36
  -6   1  -8    9.31    6.71
  -7  -1  -8  493.12   30.34
  -7   1  -8  477.70   31.19
   7  -1   8  530.43   29.77
   7   1   8  464.19   29.38
  -8   1  -8   16.23    9.30
   8  -1   8   25.46    9.11
  -8  -1  -8   -2.84    6.87
   8   1   8   15.52    9.31
   9  -1   8   49.59   12.84
   9   1   8   85.32   17.36
  -9   1  -8   49.99   14.53
  -9  -1  -8   77.17   17.19
  10  -2  -8   73.95   17.31
 -10  -2   8   50.21   15.71
 -10   2   8   64.33   16.01
   9   2  -8  324.25   25.50
  -9   2   8  373.75   27.85
   9  -2  -8  391.05   29.61
   9   2  -8  351.73   29.16
   8   2  -8  404.34   28.85
   8   2  -8  426.78   26.95
  -8   2   8  429.39   27.99
   8  -2  -8  392.02   28.46
   7   2  -8  314.01   24.05
   7  -2  -8  286.80   22.81
   7   2  -8  306.57   21.04
  -7   2   8  312.31   22.77
   6   2  -8   48.41    9.63
  -6  -2   8   58.74    9.96
   6  -2  -8   47.17    8.70
   6  -2  -8   40.95    9.91
   6  -2  -8   53.23   10.37
   6   2  -8   31.48    9.49
   5  -2  -8  394.85   20.89
   5  -2  -8  411.51   21.96
   5   2  -8  434.84   21.99
   5   2  -8  420.89   24.96
   5  -2  -8  470.78   25.88
  -5  -2   8  404.06   21.87
   4  -2  -8  272.18   17.14
   4   2  -8  303.92   19.93
   4  -2  -8  268.51   18.40
   4  -2  -8  299.48   16.93
   4   2  -8  312.10   16.53
   4   2  -8  249.81   16.61
   3   2  -8  270.09   17.38
   3  -2  -8  291.47   18.41
   3  -2  -8  298.22   15.78
   3   2  -8  308.89   19.38
   3  -2  -8  309.71   18.13
   3   2  -8  296.03   14.92
   2  -2  -8   75.41    8.65
   2   2  -8   74.80   11.16
   2  -2  -8   70.99   10.52
   2   2  -8   76.45   10.68
   2  -2  -8   70.19   10.53
   2   2  -8   77.63    8.27
   1   2  -8  824.90   32.70
   1   2  -8  802.71   32.03
   1  -2  -8  817.88   26.67
  -1   2   8  753.28   31.61
  -1  -2   8  836.99   25.91
   1  -2  -8  789.42   31.91
   0  -2  -8  126.16    8.97
   0   2  -8  122.84   13.96
   0  -2  -8  120.97   13.82
   0   2   8   95.40   12.34
   0   2  -8  124.70   14.21
   0  -2   8   91.46    7.11
  -1   2  -8  166.98   14.05
  -1  -2  -8  204.94   14.99
  -1  -2  -8  232.60   12.87
   1  -2   8  240.56   11.54
   1   2   8  236.41   15.74
  -1   2  -8  206.94   15.21
  -2  -2  -8   65.98   10.50
  -2   2  -8   66.82   10.70
   2  -2   8   66.67    7.77
  -2   2  -8   89.00   12.71
  -2  -2  -8   68.43    8.96
   2   2   8   45.89    9.23
   3  -2   8  895.63   31.01
  -3  -2  -8  886.73   34.66
   3   2   8  854.56   35.46
  -3  -2  -8  908.05   32.65
  -3   2  -8  943.55   35.35
  -3   2  -8  894.50   37.07
  -4  -2  -8  335.14   19.62
  -4  -2  -8  326.03   19.39
   4  -2   8  327.63   18.24
   4   2   8  377.32   23.05
  -4   2  -8  331.40   19.61
  -4   2  -8  339.53   22.13
   5  -2   8  204.98   15.71
  -5  -2  -8  228.20   17.34
  -5  -2  -8  219.93   16.00
   5   2   8  249.52   19.25
  -5   2  -8  222.09   19.35
   6   2   8   92.78   15.43
  -6   2  -8   84.36   15.31
   6  -2   8   88.69   13.02
  -6  -2  -8   86.15   11.99
   6  -2   8   85.60   11.97
  -6  -2  -8   57.15   11.66
  -7   2  -8   -1.81    5.68
  -7  -2  -8    9.91    7.48
   7  -2   8   14.65    6.92
   7   2   8   -1.94    6.07
   8   2   8  340.82   26.97
  -8   2  -8  393.11   29.67
   8  -2   8  329.03   24.75
  -8  -2  -8  362.13   27.45
  -9   2  -8  119.29   20.45
  -9  -2  -8  128.85   20.59
   9  -2   8  185.37   23.44
   9   2   8  145.77   21.87
 -10  -3   8  215.57   28.45
  10  -3  -8  216.75   27.70
 -10   3   8  195.98   25.24
  10   3  -8  254.82   28.54
   9   3  -8   63.31   15.31
   9   3  -8   49.98   12.16
  -9   3   8   60.50   14.16
   9  -3  -8   61.61   15.46
   8   3  -8   36.54   11.53
   8  -3  -8   56.88   14.08
  -8   3   8   26.38    8.96
   8   3  -8   58.96   12.70
   7  -3  -8    4.16    5.58
   7   3  -8   -1.52    4.73
  -7   3   8    4.23    5.87
   7   3  -8   -2.09    5.51
   6   3  -8   31.54    7.90
   6  -3  -8   45.64    8.87
   6  -3  -8   26.85    8.47
  -6  -3   8   12.85    5.98
   6   3  -8   22.93    8.75
  -6   3   8    4.24    5.23
   5   3  -8   84.50   14.29
  -5  -3   8   92.76   12.56
   5  -3  -8   86.52   11.95
   5  -3  -8  102.73   12.84
   5   3  -8   76.88   10.39
   5  -3  -8   93.18   14.45
   4   3  -8  132.63   16.26
   4  -3  -8  125.16   15.41
   4   3  -8  112.45    9.62
  -4  -3   8  101.28   13.50
   4  -3  -8  115.64   12.29
   4  -3  -8  123.33   14.61
   3  -3  -8   16.85    4.55
   3   3  -8   12.85    5.46
   3  -3  -8   11.04    5.50
  -3  -3   8   15.87    5.70
   3  -3  -8   14.39    5.70
   3   3  -8   12.21    4.08
   2  -3  -8 2370.26   59.93
   2   3  -8 2306.95   69.55
   2  -3  -8 2330.75   68.78
  -2   3   8 2429.81   71.42
   2   3  -8 2414.34   58.26
  -2  -3   8 2316.50   69.23
  -1   3   8  315.82   19.92
   1  -3  -8  346.00   19.99
   1  -3  -8  327.39   13.78
   1   3  -8  310.71   19.03
   1   3  -8  352.76   20.54
   0   3  -8  202.98   15.36
   0   3   8  218.78   16.24
   0  -3  -8  224.27   10.84
   0   3  -8  231.07   16.44
   0  -3  -8  215.55   15.59
  -1  -3  -8   20.15    4.57
  -1   3  -8    9.00    5.19
  -1  -3  -8   17.95    6.31
  -1   3  -8   19.87    6.27
   1  -3   8   14.36    3.24
   1   3   8   18.19    6.16
   2   3   8 1032.71   40.23
  -2   3  -8  975.87   39.49
   2  -3   8 1053.35   30.23
  -2  -3  -8  967.75   31.66
  -2  -3  -8  989.21   38.03
   3  -3   8  383.61   21.70
   3   3   8  383.51   23.47
  -3   3  -8  403.59   23.76
   3  -3   8  403.95   17.82
  -3  -3  -8  358.71   18.25
  -3  -3  -8  386.28   21.81
  -4  -3  -8  122.51   14.10
   4  -3   8  133.31   13.06
  -4  -3  -8  114.30   13.00
   4   3   8  132.13   16.38
  -4   3  -8  128.50   17.15
   4  -3   8  114.99   14.32
  -5   3  -8    7.02    6.48
   5  -3   8    7.11    4.64
  -5  -3  -8   14.15    5.89
  -5  -3  -8    0.75    3.87
   5  -3   8   10.00    5.01
   5   3   8    6.51    6.09
   6  -3   8  431.89   23.53
  -6  -3  -8  399.59   24.71
  -6   3  -8  439.11   29.37
  -6  -3  -8  417.42   22.93
   6  -3   8  423.92   24.04
   6   3   8  434.87   28.14
  -7  -3  -8  149.69   18.81
   7  -3   8  174.57   19.55
  -7   3  -8  150.09   21.41
   7   3   8  144.67   20.96
   8   3   8   -1.51    6.02
  -8  -3  -8    0.40    6.36
   8  -3   8   27.97    9.48
  -8   3  -8   16.63   10.16
  -9  -3  -8    1.36    7.48
   9  -3   8   -5.73    5.21
  -9   3  -8   -6.33    8.71
   9   3   8   16.44   10.77
 -10   4   8    7.57    8.66
  10  -4  -8   13.76    9.19
  10   4  -8    4.77    9.63
  10   4  -8    1.52    7.88
   9  -4  -8  183.82   24.89
  -9   4   8  222.52   25.12
   9   4  -8  203.64   23.61
   9   4  -8  169.50   23.90
   8   4  -8    4.90    6.03
   8  -4  -8   -3.77    5.72
  -8   4   8    4.50    6.56
   8   4  -8    2.84    7.63
   7   4  -8   16.69    8.40
   7  -4  -8    7.46    6.54
   7   4  -8    5.94    5.82
  -7  -4   8   -0.92    4.89
  -7   4   8   15.65    7.46
   6  -4  -8   21.41    7.03
  -6   4   8   34.06    8.39
  -6  -4   8   28.75    8.29
   6  -4  -8   12.40    7.40
   6   4  -8   21.96    7.16
   6   4  -8   13.41    7.26
  -5   4   8  264.86   17.02
  -5  -4   8  230.09   17.30
   5  -4  -8  208.61   16.06
   5   4  -8  235.54   20.13
   5  -4  -8  241.58   20.04
   5   4  -8  219.69   14.56
   4  -4  -8   33.87    8.46
   4   4  -8   18.69    7.29
  -4   4   8   39.64    7.69
   4  -4  -8   19.66    7.63
  -4  -4   8   35.48    8.67
   4   4  -8   30.63    6.02
   3  -4  -8  571.33   21.03
   3  -4  -8  540.50   26.52
   3   4  -8  552.82   28.60
  -3  -4   8  507.15   26.21
   3  -4  -8  490.24   27.15
  -2   4   8    9.08    6.08
   2  -4  -8   11.14    5.29
   2   4  -8    8.70    5.50
   2  -4  -8   13.03    3.65
  -2  -4   8   17.79    6.42
  -1   4   8  449.53   24.98
  -1  -4   8  381.31   22.44
   1  -4  -8  391.29   22.37
   1   4  -8  451.19   24.34
   0  -4   8    8.92    5.19
   0   4   8   17.15    7.29
   0  -4  -8   11.05    5.12
   0   4  -8   24.08    7.04
  -1   4  -8 1174.80   44.38
   1   4   8 1159.64   44.48
   1  -4   8 1145.08   42.86
  -1  -4  -8 1155.08   42.80
  -2  -4  -8  176.74   17.73
   2   4   8  192.67   20.02
   2  -4   8  176.85   15.09
  -2   4  -8  161.68   17.98
  -3   4  -8  308.29   21.61
   3  -4   8  355.43   15.72
  -3  -4  -8  311.09   19.86
   3  -4   8  325.24   20.42
   3   4   8  354.51   22.90
  -3  -4  -8  336.59   16.67
   4   4   8   51.51   12.18
   4  -4   8   14.69    6.55
  -4  -4  -8   27.62    7.75
   4  -4   8   33.25    6.78
  -4   4  -8   30.94    9.28
  -4  -4  -8   37.44    7.74
   5  -4   8  936.89   34.95
   5   4   8  947.13   43.23
  -5  -4  -8  938.36   36.27
  -5  -4  -8  971.55   38.23
  -5   4  -8  924.66   43.23
   5  -4   8  873.56   36.77
   6  -4   8    3.84    5.22
  -6   4  -8    6.41    8.16
   6   4   8   27.71   10.24
  -6  -4  -8   18.20    7.01
  -6  -4  -8    8.05    6.11
   6  -4   8   18.52    6.48
   7  -4   8   19.21    7.43
  -7  -4  -8   23.52    8.43
  -7   4  -8   15.59    9.46
   7   4   8    4.78    6.94
   8   4   8   19.81   11.09
   8  -4   8   46.14   11.98
  -8  -4  -8   25.26    9.93
  -8   4  -8   45.42   13.88
  -9  -4  -8  431.40   31.28
  -9   4  -8  393.32   33.78
   9   4   8  490.67   35.91
   9  -4   8  464.56   30.58
  -9   5   8  139.63   21.50
   9   5  -8  162.30   23.13
   9  -5  -8  147.86   22.68
   9   5  -8  163.86   25.42
   8   5  -8   53.07   14.16
   8  -5  -8   91.11   17.56
  -8   5   8   52.81   11.42
   8   5  -8   53.67   12.90
   7  -5  -8  113.80   18.55
  -7   5   8  164.88   18.85
  -7  -5   8  167.06   18.08
   7   5  -8  125.38   19.66
  -6   5   8  469.49   24.92
   6   5  -8  455.47   29.86
   6  -5  -8  457.26   29.89
   6  -5  -8  435.32   24.22
  -6  -5   8  402.70   24.72
   5  -5  -8   24.26    9.19
  -5   5   8   10.95    5.34
   5  -5  -8   26.91    7.89
   5   5  -8   15.20    7.16
  -5  -5   8   20.53    7.81
  -4   5   8   79.95    9.86
   4   5  -8   70.32   13.24
   4  -5  -8   76.99   12.26
  -4  -5   8   84.83   13.54
   4  -5  -8   75.18   13.57
  -3  -5   8  157.98   17.82
   3   5  -8  179.22   20.07
   3  -5  -8  137.65   17.80
   3  -5  -8  125.07   15.53
   2  -5  -8  993.49   39.67
  -2  -5   8 1085.40   41.37
  -2   5   8  977.97   41.93
   2   5  -8 1054.73   42.34
  -1  -5   8  183.66   15.89
  -1   5   8  170.55   19.37
   1   5  -8  211.80   17.21
   1  -5  -8  220.15   16.93
   0  -5  -8   30.23    7.96
   0   5   8   37.54    9.55
   0  -5   8   35.72    8.58
   0   5  -8   40.67    9.51
   1  -5   8  226.55   17.35
  -1   5  -8  234.03   18.47
  -1  -5  -8  187.39   16.09
   1   5   8  199.91   21.07
  -2   5  -8 1849.89   63.38
   2  -5   8 1871.36   61.20
   2   5   8 1950.90   64.89
  -2  -5  -8 1955.35   61.90
  -3  -5  -8  247.62   18.37
   3  -5   8  227.59   17.76
   3   5   8  232.60   20.00
  -3   5  -8  236.24   20.06
  -4  -5  -8   66.88   11.80
   4  -5   8   65.53   11.31
  -4   5  -8   44.31   11.22
   4   5   8   88.21   15.66
   5   5   8   39.89   11.27
   5  -5   8   52.45   10.37
  -5  -5  -8   33.98    8.98
  -5   5  -8   44.18   12.55
   6  -5   8   90.82   13.42
  -6   5  -8  102.79   17.64
   6   5   8   75.56   15.24
  -6  -5  -8  101.12   14.44
  -7   5  -8  223.95   27.05
   7   5   8  279.76   29.56
   8  -5   8  188.78   22.77
   8   5   8  166.01   24.58
  -8   5  -8  176.91   25.27
   9   5   8   19.52   11.56
  -9   5  -8   21.00   11.75
  -9   6   8  259.16   27.39
   9  -6  -8  185.21   26.21
   9   6  -8  208.34   29.20
  -8   6   8  528.82   30.66
   8   6  -8  436.80   33.27
   8  -6  -8  477.43   34.59
   7   6  -8   -3.74    5.94
   7  -6  -8   -1.03    5.50
  -7   6   8    4.68    6.96
  -7  -6   8    8.30    6.36
   6  -6  -8   50.63   12.56
   6  -6  -8   90.90   14.11
   6   6  -8   98.27   17.76
  -6  -6   8   76.15   12.72
   5   6  -8  100.68   17.37
   5  -6  -8   81.68   15.31
  -5  -6   8   63.41   12.10
   5  -6  -8   69.61   12.10
   4   6  -8  654.25   34.75
  -4  -6   8  640.04   31.97
   4  -6  -8  676.69   32.02
   4  -6  -8  669.01   35.56
  -3  -6   8  116.66   15.44
   3  -6  -8   96.83   13.99
   3   6  -8  116.41   16.70
   3  -6  -8  128.50   17.82
  -2  -6   8    1.76    4.86
   2  -6  -8    0.39    3.77
   2   6  -8   -0.48    4.17
  -2   6   8    3.55    4.55
   1  -6  -8  125.72   16.01
  -1   6   8  111.36   16.22
  -1  -6   8  123.59   16.07
   1   6  -8  115.01   15.75
   0   6  -8  635.73   31.55
   0   6   8  611.11   32.17
   0  -6  -8  553.16   29.01
   0  -6   8  582.17   30.12
  -1   6  -8  344.88   23.69
  -1  -6  -8  358.83   22.75
   1  -6   8  320.44   21.91
   1   6   8  327.06   23.62
  -2   6  -8   42.76   10.87
   2  -6   8   69.52   11.81
  -2  -6  -8   48.50   10.61
   2   6   8   60.50   12.97
   3   6   8   10.52    7.07
  -3  -6  -8    1.46    4.53
   3  -6   8    5.41    5.60
  -3   6  -8   14.68    7.45
  -4  -6  -8  535.00   28.86
  -4   6  -8  547.74   31.84
   4   6   8  560.45   33.52
   4  -6   8  514.77   28.38
   5  -6   8  113.13   15.43
  -5  -6  -8  125.05   16.23
  -5   6  -8  125.58   19.74
   5   6   8   87.27   15.84
  -6   6  -8  304.31   25.99
  -6  -6  -8  271.48   20.80
   6   6   8  314.32   31.72
   6  -6   8  293.86   21.31
   7   6   8  150.29   22.29
  -7   6  -8  130.20   21.49
   8   6   8  507.16   37.20
   9   7  -8   59.00   17.57
   9  -7  -8   46.48   14.69
   8  -7  -8   24.16   11.58
   8   7  -8    3.98    7.74
   7  -7  -8  447.27   32.38
   7   7  -8  374.58   30.63
  -7  -7   8  405.36   26.53
   6   7  -8  154.37   22.06
   6  -7  -8  182.44   19.61
  -6  -7   8  195.66   21.88
   6  -7  -8  176.03   23.56
   5  -7  -8  284.93   29.02
   5   7  -8  239.01   25.59
  -5  -7   8  249.70   20.58
   5  -7  -8  264.40   20.21
   4   7  -8    4.87    6.36
  -4  -7   8    8.71    6.70
   4  -7  -8    9.03    5.64
   4  -7  -8    1.07    5.30
  -3   7   8  399.58   28.11
  -3  -7   8  411.98   26.24
   3   7  -8  389.51   26.55
   3  -7  -8  410.58   25.06
  -2  -7   8   83.24   14.43
   2   7  -8   79.74   14.93
  -2   7   8   56.94   12.68
   2  -7  -8   89.69   14.21
  -1   7   8  235.34   24.85
   1   7  -8  223.71   19.28
   1  -7  -8  205.44   17.74
  -1  -7   8  231.79   19.31
   0  -7   8   94.26   14.83
   0   7   8   88.28   15.28
   0  -7  -8   52.26   10.60
   0   7  -8   73.71   13.13
  -1   7  -8   11.96    7.03
  -1  -7  -8    6.27    5.60
   1  -7   8    8.71    6.71
   1   7   8    9.68    7.04
   2  -7   8  170.78   19.32
  -2  -7  -8  176.80   19.91
   2   7   8  178.00   21.41
  -2   7  -8  175.55   20.43
   3  -7   8  416.02   26.69
  -3  -7  -8  485.92   27.98
  -3   7  -8  472.00   29.59
   3   7   8  418.92   29.16
   4  -7   8   58.64   12.01
  -4  -7  -8   32.46    9.37
   4   7   8   36.27   12.32
  -4   7  -8   28.48   10.08
  -5  -7  -8   58.00   12.22
   5  -7   8   53.13   11.64
  -5   7  -8   67.73   14.58
   5   7   8   23.56   10.41
   6  -7   8    1.45    5.75
  -6  -7  -8   -3.88    4.38
  -6   7  -8   14.77    9.07
   6   7   8    8.83   10.15
  -7   7  -8  366.67   30.83
  -8   7  -8   38.71   12.77
   8   7   8   17.34   11.61
   8   8  -8  543.80   39.12
   8  -8  -8  621.12   41.73
   7   8  -8   22.06    9.81
   7  -8  -8   26.52   11.91
  -7  -8   8   20.66    9.55
   6  -8  -8    5.88    8.28
   6  -8  -8    2.27    5.96
  -6  -8   8   12.78    7.69
   6   8  -8   -2.39    6.65
   5  -8  -8   22.05    9.47
   5   8  -8   39.77   11.18
  -5  -8   8   15.48    8.40
   5  -8  -8   32.11    9.40
   4  -8  -8 1167.43   53.14
   4   8  -8 1198.84   52.78
   4  -8  -8 1251.57   49.26
  -4  -8   8 1180.42   49.21
  -3   8   8   81.02   15.42
   3   8  -8   91.70   16.41
  -3  -8   8   66.17   13.75
   3  -8  -8   92.19   15.42
  -2  -8   8   -1.63    5.14
   2   8  -8    7.83    6.05
  -2   8   8    4.86    5.86
   2  -8  -8    1.32    4.62
   1   8  -8  243.11   20.57
  -1   8   8  212.77   24.23
   1  -8  -8  202.40   21.52
  -1  -8   8  161.61   19.73
   0   8  -8   40.26   10.87
   0   8   8   87.28   15.83
   0  -8  -8   42.34   10.81
   0  -8   8   72.19   13.79
  -1   8  -8   16.00    8.50
  -1  -8  -8   27.24    8.96
   1   8   8   42.66   11.58
   1  -8   8   43.61   10.93
  -2  -8  -8  135.73   17.98
   2  -8   8  117.45   16.48
  -2   8  -8  191.06   22.79
   2   8   8  148.63   20.33
   3  -8   8    1.23    5.02
  -3   8  -8   12.58    7.67
  -3  -8  -8   -0.15    5.15
   3   8   8   -7.71    5.07
  -4   8  -8  461.85   31.47
   4  -8   8  442.30   27.73
  -4  -8  -8  452.84   28.14
   4   8   8  410.02   30.78
  -5   8  -8   60.12   14.87
   5   8   8   66.31   16.52
  -5  -8  -8   37.74   11.16
   5  -8   8   30.94   10.01
  -6  -8  -8  186.46   21.62
   6  -8   8  229.09   23.38
   6   8   8  229.54   28.99
  -6   8  -8  195.85   26.67
   7   8   8    0.92    7.43
  -7   8  -8    2.54    9.60
   8   9  -8   56.59   13.89
   8  -9  -8   62.18   18.12
  -7  -9   8  141.75   20.82
   7  -9  -8  154.66   24.66
   7   9  -8  143.42   22.81
  -6  -9   8  167.76   22.03
   6  -9  -8  165.27   24.73
   6   9  -8  196.42   26.77
   6  -9  -8  159.04   20.35
   5  -9  -8  149.14   19.27
   5  -9  -8  138.36   21.33
   5   9  -8  137.15   21.01
  -5  -9   8  162.60   21.57
   4   9  -8    1.58    6.27
   4  -9  -8    1.68    6.18
  -4   9   8    0.68    6.49
  -4  -9   8    1.67    5.37
  -3  -9   8  439.39   29.18
   3  -9  -8  380.34   26.67
   3   9  -8  452.80   30.37
  -3   9   8  409.30   30.57
   2   9  -8  279.84   23.70
   2  -9  -8  282.88   23.17
  -2  -9   8  309.70   24.23
  -2   9   8  284.57   24.67
  -1   9   8  201.84   24.41
  -1  -9   8  198.15   23.07
   1   9  -8  205.92   23.38
   1  -9  -8  182.83   20.87
   0  -9   8   -1.35    4.59
   0   9  -8    7.54    6.91
   0   9   8    8.03    7.26
   0  -9  -8    2.13    5.55
  -1   9  -8   13.69    6.99
   1  -9   8   41.00   10.63
  -1  -9  -8   32.68   10.29
   1   9   8   34.68   11.14
   2   9   8  212.35   26.35
  -2  -9  -8  211.12   24.07
  -2   9  -8  252.56   26.29
   2  -9   8  192.33   22.59
   3   9   8  127.33   20.95
  -3   9  -8  164.29   22.20
   3  -9   8  173.98   21.52
  -3  -9  -8  193.20   22.44
   4  -9   8    8.13    6.93
  -4  -9  -8   33.79   10.57
   4   9   8   16.75   10.09
  -4   9  -8   25.77   10.76
  -5  -9  -8   96.09   16.23
  -5   9  -8   92.23   17.63
   5   9   8  103.34   20.14
   5  -9   8   94.57   16.53
  -6  -9  -8   65.07   14.14
   6  -9   8   78.87   15.63
   6   9   8   75.15   17.57
  -6   9  -8   82.68   17.82
  -7   9  -8  268.55   31.63
   7   9   8  211.07   28.71
  -7 -10   8   14.53   10.83
   7  10  -8   38.51   13.23
   7 -10  -8   48.69   15.74
   6 -10  -8   48.71   12.84
   6 -10  -8   25.44   12.07
  -6 -10   8   40.66   12.44
   6  10  -8   55.04   15.85
   5 -10  -8  291.33   24.03
   5 -10  -8  311.72   32.90
  -5 -10   8  251.08   26.91
   5  10  -8  281.15   30.68
   4 -10  -8   24.49   10.25
   4  10  -8   30.52   12.25
  -4 -10   8   15.53    9.79
  -4  10   8   21.47   10.17
  -3  10   8  148.54   22.66
  -3 -10   8  191.94   23.91
   3  10  -8  173.32   22.95
   3 -10  -8  140.62   20.20
   2 -10  -8   54.85   13.18
  -2 -10   8   53.47   12.93
  -2  10   8   51.34   13.63
   2  10  -8   66.90   14.91
   1  10  -8  226.91   24.73
  -1 -10   8  222.47   24.90
  -1  10   8  302.45   30.84
   1 -10  -8  260.80   27.71
   0 -10   8  158.79   21.41
   0  10  -8  145.63   20.50
   0  10   8  207.56   24.75
   0 -10  -8  153.64   21.34
  -1  10  -8  435.10   30.00
  -1 -10  -8  516.79   32.42
   1  10   8  524.92   34.23
   1 -10   8  523.58   33.11
  -2 -10  -8   27.34   10.58
   2 -10   8   16.64    8.12
  -2  10  -8   22.40    9.77
   2  10   8   13.15    9.46
  -3  10  -8  288.97   29.93
  -3 -10  -8  214.14   24.99
   3  10   8  194.24   24.77
   3 -10   8  215.55   24.64
   4  10   8   91.28   18.72
  -4 -10  -8   73.08   14.70
   4 -10   8  126.04   19.21
  -4  10  -8   93.05   18.26
  -5 -10  -8  110.63   18.46
  -5  10  -8  123.35   21.07
   5  10   8  127.04   21.96
   5 -10   8  164.67   22.36
   6 -10   8   32.82   11.89
  -6 -10  -8   31.15   11.09
  -6  10  -8   41.70   14.81
   6  10   8   13.23   10.57
  -6 -11   8  237.96   28.67
   6 -11  -8  232.28   30.41
   6  11  -8  199.33   27.27
   6 -11  -8  224.13   26.18
   5 -11  -8   -2.17    6.76
   5  11  -8    6.39    9.97
  -5  11   8    0.40    7.91
  -5 -11   8   -5.58    6.16
   4  11  -8   44.55   13.80
   4 -11  -8   44.86   13.02
  -4 -11   8   23.66   10.72
  -4  11   8   49.75   14.98
  -3  11   8   14.58    8.91
   3  11  -8   42.13   13.46
  -3 -11   8   15.90    9.87
   3 -11  -8   49.86   13.57
  -2 -11   8  774.95   43.40
  -2  11   8  839.07   46.51
   2  11  -8  887.80   45.19
   2 -11  -8  881.03   44.74
   1 -11  -8   71.22   15.43
  -1  11   8   87.00   17.19
   1  11  -8   55.75   14.32
  -1 -11   8   51.34   13.75
   0  11  -8    2.40    6.68
   0  11   8   19.59   10.86
   0 -11  -8   -2.48    5.21
   0 -11   8   -2.37    6.26
   1 -11   8   29.91   11.79
   1  11   8   11.70    8.80
  -1 -11  -8   32.96   11.30
  -1  11  -8   37.62   12.98
  -2 -11  -8  361.60   28.26
   2 -11   8  308.71   26.53
   2  11   8  378.19   30.86
  -2  11  -8  331.41   27.56
  -3 -11  -8   12.77    8.84
   3  11   8   15.45    9.92
   3 -11   8   19.83    9.06
  -3  11  -8   25.31   10.64
  -4  11  -8   86.26   17.79
   4 -11   8   52.03   12.40
   4  11   8   58.49   17.29
  -4 -11  -8   58.40   14.27
   5  11   8   17.97   11.72
  -5 -11  -8   24.61   10.38
  -5  11  -8   29.02   13.52
   5 -11   8   34.98   13.00
   5  12  -8   31.81   13.07
  -5  12   8   12.59   11.00
  -5 -12   8   12.69    9.92
   5 -12  -8   28.57   12.03
  -4  12   8  102.78   21.48
   4  12  -8   72.90   17.33
  -4 -12   8   82.24   18.00
   4 -12  -8   56.32   14.48
   3 -12  -8  182.68   24.45
   3  12  -8  142.33   22.21
  -3 -12   8  172.92   25.42
  -3  12   8  106.26   20.32
  -2  12   8   46.44   15.35
   2 -12  -8   47.51   13.15
   2  12  -8   44.79   13.77
  -2 -12   8   48.91   13.70
  -1  12   8   58.43   14.98
   1  12  -8   55.54   14.15
   1 -12  -8   33.16   11.68
  -1 -12   8   81.67   17.33
   0  12  -8   38.47   12.78
   0 -12  -8   38.73   12.37
   0 -12   8   26.36   11.54
   0  12   8   53.64   14.85
   1  12   8  221.35   27.72
  -1  12  -8  223.81   27.02
  -1 -12  -8  230.98   26.64
   1 -12   8  244.30   28.60
  -2 -12  -8   21.56   11.01
   2  12   8    9.13    9.76
   2 -12   8   38.79   13.20
  -2  12  -8   21.77   10.70
   3 -12   8   70.92   16.84
   3  12   8  113.86   22.13
  -3 -12  -8   67.50   15.60
  -3  12  -8   89.07   18.97
  -4 -12  -8   64.00   16.12
  -4  12  -8   54.33   16.45
   4 -12   8   69.71   16.90
   4  12   8   39.93   15.12
   3 -13  -8   58.99   15.54
  -3  13   8   35.09   14.40
   3  13  -8   33.74   13.49
  -3 -13   8   45.54   15.48
   2  13  -8  175.10   24.79
  -2 -13   8  204.66   27.60
   2 -13  -8  116.00   20.47
  -2  13   8  131.17   22.98
   1  13  -8  110.85   19.91
  -1  13   8  102.92   20.07
   1 -13  -8   69.68   15.92
  -1 -13   8   81.45   18.79
   0 -13  -8   90.52   18.05
   0  13  -8  113.31   20.12
   0 -13   8   43.90   13.45
   0  13   8   71.40   17.78
  -1  13  -8   37.73   12.65
   1 -13   8   39.18   13.58
  -1 -13  -8   16.26    8.99
   1  13   8    9.43   10.17
   2 -13   8  251.86   31.71
   2  13   8  155.08   25.25
  -2 -13  -8  222.58   28.42
  -2  13  -8  181.69   25.35
 -10   0   9   -0.52    7.51
  10   0  -9   -3.02    7.73
  -9   0   9    1.80    6.66
   9   0  -9    3.34    6.63
   8   0  -9    6.32    6.75
   8   0  -9   -1.70    5.67
   7   0  -9 1234.53   50.21
   7   0  -9 1262.39   49.90
   6   0  -9    6.20    5.07
   6   0  -9    1.09    4.19
   6   0  -9   -2.00    3.55
   5   0  -9  538.62   26.06
   5   0  -9  553.41   27.98
   5   0  -9  589.01   28.08
   4   0  -9    0.86    3.60
   4   0  -9   -1.95    2.73
   4   0  -9   -3.89    2.40
   3   0  -9 1356.87   45.15
   3   0  -9 1452.78   48.04
   3   0  -9 1420.86   47.01
   2   0  -9    1.11    3.27
   2   0  -9   -0.02    3.22
  -2   0   9    0.75    3.58
   1   0  -9  121.38   14.28
  -1   0   9  133.99   11.56
   1   0  -9  142.62   11.87
   0   0   9   -1.63    2.71
   0   0  -9   -0.15    3.02
   0   0  -9    1.07    3.34
  -1   0  -9 1238.94   44.94
   1   0   9 1333.06   42.06
  -2   0  -9    3.49    3.58
  -2   0  -9    0.36    3.37
   2   0   9    4.56    3.75
  -3   0  -9   22.60    6.86
   3   0   9   38.44    8.15
  -3   0  -9   37.22    8.76
  -4   0  -9   -1.32    3.64
  -4   0  -9   -0.57    3.79
   4   0   9   -2.11    3.11
  -5   0  -9  474.45   27.26
   5   0   9  423.45   24.79
  -5   0  -9  452.74   24.27
   6   0   9    0.98    5.25
  -6   0  -9    0.62    4.48
  -6   0  -9   -7.22    4.79
  -7   0  -9  318.02   25.37
   7   0   9  244.24   21.42
   8   0   9    0.53    6.57
  -8   0  -9    2.73    6.52
  -9   0  -9   12.48    9.73
   9   0   9   23.28   10.65
  10  -1  -9  349.98   35.46
 -10   1   9  251.37   29.95
  10   1  -9  257.28   29.41
 -10  -1   9  351.09   30.45
   9  -1  -9  104.81   18.09
  -9   1   9  115.75   19.50
   9   1  -9   95.44   17.91
   9   1  -9  119.52   18.63
   8   1  -9  477.06   30.03
   8  -1  -9  454.45   30.15
  -8   1   9  460.38   30.42
   8   1  -9  468.94   31.31
   7   1  -9  104.99   16.81
   7   1  -9  113.26   16.51
   7  -1  -9   96.81   15.63
   7  -1  -9  103.74   15.87
   6   1  -9   30.56    8.84
   6   1  -9   30.57    8.07
   6   1  -9   31.78    8.07
   6  -1  -9   44.23   10.15
   6  -1  -9   21.31    6.74
   6  -1  -9   29.36    8.61
   5  -1  -9  765.80   32.18
   5  -1  -9  807.46   35.03
   5  -1  -9  767.92   33.44
   5   1  -9  802.05   32.99
   5   1  -9  803.81   35.88
   5   1  -9  809.75   33.08
   4   1  -9  723.73   32.24
   4  -1  -9  683.56   30.18
   4  -1  -9  657.02   28.89
   4   1  -9  701.25   30.49
   4   1  -9  694.39   28.58
   4  -1  -9  687.83   30.54
   3  -1  -9  155.83   13.71
   3   1  -9  169.70   14.24
   3  -1  -9  147.10   15.35
   3  -1  -9  148.07   12.21
   3   1  -9  139.68   11.46
   3   1  -9  142.66   15.61
  -2  -1   9   20.57    5.49
   2  -1  -9   19.52    6.27
  -2   1   9   31.87    7.56
   2   1  -9   25.01    7.22
   2   1  -9   24.15    7.17
   2  -1  -9   28.51    6.40
   1   1  -9   29.32    7.33
  -1   1   9   43.16    8.56
  -1  -1   9   40.64    7.08
   1   1  -9   35.64    8.33
   1  -1  -9   30.89    6.45
   1  -1  -9   25.61    7.02
   0   1  -9  506.50   24.25
   0   1  -9  517.97   25.85
   0  -1   9  508.62   20.85
   0   1   9  511.71   24.24
   0  -1  -9  511.91   25.51
   0  -1  -9  523.83   22.36
   1   1   9   40.76    8.41
  -1   1  -9   40.43    8.12
  -1   1  -9   24.83    6.86
  -1  -1  -9   37.63    8.39
  -1  -1  -9   39.44    7.56
   1  -1   9   44.55    6.92
   2   1   9  149.71   12.93
  -2   1  -9  145.06   15.68
   2  -1   9  162.88   11.87
  -2   1  -9  159.86   13.95
  -2  -1  -9  165.34   12.75
  -2  -1  -9  163.04   14.26
   3  -1   9  285.88   16.81
  -3  -1  -9  270.75   17.80
  -3  -1  -9  310.05   19.45
   3   1   9  288.88   18.88
  -3   1  -9  319.69   19.94
  -3   1  -9  288.88   19.59
  -4  -1  -9  776.33   33.00
  -4  -1  -9  741.82   32.70
  -4   1  -9  752.74   32.66
   4   1   9  774.03   34.04
   4  -1   9  753.89   31.25
  -4   1  -9  756.06   34.95
  -5  -1  -9   10.65    6.48
  -5   1  -9   15.70    6.97
  -5   1  -9    3.20    4.64
  -5  -1  -9   19.70    7.09
   5   1   9    8.64    6.17
   5  -1   9    5.52    4.73
  -6   1  -9    5.86    5.06
  -6  -1  -9    5.52    5.76
  -6  -1  -9    2.64    4.36
   6   1   9   -3.20    5.10
  -6   1  -9   14.75    7.67
   6  -1   9    4.81    5.92
  -7  -1  -9   23.78    8.99
   7   1   9   24.27    9.41
   7  -1   9   28.01    9.63
  -7   1  -9   30.85   10.52
  -8   1  -9  418.41   32.30
   8   1   9  474.84   31.53
   8  -1   9  517.42   31.27
  -8  -1  -9  503.73   33.45
   9  -1   9   48.36   13.87
  -9  -1  -9   43.10   13.74
   9   1   9   55.14   13.98
  -9   1  -9   21.16   11.69
  10   2  -9  213.17   25.66
 -10  -2   9  198.07   27.88
 -10   2   9  198.47   26.77
  10  -2  -9  172.40   25.24
   9  -2  -9   -2.86    6.08
  -9   2   9   12.05    8.54
   9   2  -9    0.98    6.58
   9   2  -9    0.44    7.39
   8  -2  -9  266.43   23.38
   8   2  -9  280.27   28.96
   8   2  -9  319.40   23.64
  -8   2   9  257.28   22.70
  -7   2   9   96.79   15.30
   7  -2  -9  110.62   16.78
   7   2  -9  114.14   16.04
   7   2  -9  115.72   17.93
  -6  -2   9   28.82    8.16
   6  -2  -9   19.43    7.28
   6  -2  -9   14.55    7.59
   6   2  -9   20.18    8.73
   6  -2  -9   15.32    6.32
   6   2  -9   21.35    7.22
  -5  -2   9    5.64    4.65
   5  -2  -9    1.85    4.52
   5   2  -9   -0.60    4.35
   5   2  -9    4.43    4.10
   5  -2  -9    6.38    5.16
   5  -2  -9   -1.64    3.27
   4  -2  -9  707.53   28.70
   4  -2  -9  667.73   29.93
   4   2  -9  678.17   30.22
   4   2  -9  708.70   32.69
   4  -2  -9  664.90   31.40
   4   2  -9  684.43   27.26
   3   2  -9  540.43   27.04
   3   2  -9  541.89   21.89
   3  -2  -9  478.52   25.19
   3  -2  -9  478.37   24.91
   3  -2  -9  510.91   22.43
   3   2  -9  506.16   25.53
   2  -2  -9 1461.73   43.16
   2   2  -9 1503.58   49.86
  -2   2   9 1362.61   48.50
   2  -2  -9 1454.70   49.31
  -2  -2   9 1412.56   41.99
   2   2  -9 1453.22   49.51
   1   2  -9   31.61    7.52
   1  -2  -9   29.63    5.99
  -1  -2   9   33.72    5.78
   1   2  -9   22.84    7.47
  -1   2   9   42.28    8.90
   1  -2  -9   24.16    6.82
   0  -2  -9    4.85    3.48
   0   2   9    7.01    5.14
   0  -2   9    7.91    3.22
   0   2  -9   10.54    5.40
   0   2  -9    8.25    4.84
   0  -2  -9   10.21    5.21
   1   2   9   76.64   11.79
   1  -2   9   90.77    8.99
  -1  -2  -9   86.28   12.55
  -1  -2  -9   84.48    9.83
  -1   2  -9   79.12   11.97
  -1   2  -9   77.67   11.95
  -2   2  -9  779.27   33.86
  -2   2  -9  798.23   34.89
  -2  -2  -9  831.07   30.38
   2  -2   9  837.46   28.17
   2   2   9  869.53   35.02
  -2  -2  -9  781.57   33.90
  -3   2  -9   61.06   11.19
  -3  -2  -9   70.51   10.27
  -3  -2  -9   90.82   12.92
   3  -2   9   50.24    8.15
   3   2   9   71.51   11.86
  -3   2  -9   89.89   12.74
  -4  -2  -9    2.13    4.26
  -4   2  -9   11.83    6.48
   4   2   9   -3.56    4.07
  -4   2  -9    3.47    4.70
  -4  -2  -9    4.66    4.56
   4  -2   9    3.49    4.08
  -5  -2  -9  178.31   18.88
   5  -2   9  180.39   14.89
  -5   2  -9  161.04   19.92
   5   2   9  177.90   19.83
  -5  -2  -9  177.68   15.33
  -6  -2  -9  431.59   26.04
   6  -2   9  318.42   21.66
   6  -2   9  363.22   22.13
  -6  -2  -9  398.13   22.87
  -6   2  -9  350.61   26.09
  -7   2  -9  282.14   24.67
   7  -2   9  252.67   20.25
  -7  -2  -9  238.72   25.02
   7   2   9  231.88   25.39
  -8   2  -9   15.53   10.67
   8   2   9    3.27    7.73
   8  -2   9   19.05    9.02
  -8  -2  -9    6.70    7.49
   9  -2   9   96.31   17.16
  -9  -2  -9  119.57   20.29
   9   2   9  111.33   20.91
  -9   2  -9  112.33   20.89
  10   3  -9   -0.29    6.15
  10   3  -9   -2.60    8.63
 -10   3   9    7.14    8.77
  10  -3  -9    1.86    7.29
   9   3  -9  465.93   30.66
   9   3  -9  601.38   38.44
  -9   3   9  437.86   31.39
   9  -3  -9  489.73   34.67
   8  -3  -9    5.85    7.75
  -8   3   9    4.64    7.09
   8   3  -9    9.55    7.30
   8   3  -9    8.28    7.71
  -7   3   9    0.98    5.68
   7   3  -9   11.98    7.74
   7   3  -9   18.17    7.84
   7  -3  -9    3.71    6.36
  -7  -3   9   -1.46    5.12
   6   3  -9   53.89   13.00
   6  -3  -9   34.51    9.68
   6  -3  -9   39.56    8.37
   6   3  -9   44.85    9.56
  -6   3   9   65.47   12.42
  -6  -3   9   48.33   10.19
   5   3  -9  517.18   24.14
   5  -3  -9  516.87   25.11
   5  -3  -9  535.91   29.71
   5   3  -9  547.93   30.95
   5  -3  -9  524.89   26.45
  -5  -3   9  572.61   28.20
   4  -3  -9   56.72    8.92
   4  -3  -9   57.49   10.45
   4   3  -9   59.86    8.55
  -4  -3   9   73.91   12.17
   4  -3  -9   44.06    9.89
   4   3  -9   60.38   11.90
   3  -3  -9    1.04    3.55
   3  -3  -9    5.67    3.45
  -3  -3   9   13.82    6.26
   3  -3  -9    1.53    4.37
   3   3  -9    1.69    4.12
  -2  -3   9  112.43    9.34
  -2   3   9  116.17   15.35
   2  -3  -9   99.50    8.45
   2  -3  -9   97.07   13.23
   2   3  -9  116.84   14.44
   2   3  -9  125.34   15.76
   1  -3  -9  992.66   30.67
  -1   3   9  988.52   39.86
   1   3  -9  980.34   38.96
   1   3  -9 1064.06   40.57
   1  -3  -9 1025.24   39.79
   0  -3  -9  222.93   11.73
   0   3  -9  233.84   17.50
   0   3   9  201.70   16.56
   0  -3  -9  208.83   16.70
   0   3  -9  230.76   17.02
  -1   3  -9  439.34   24.92
  -1   3  -9  412.46   23.50
   1   3   9  407.00   23.63
  -1  -3  -9  410.59   17.49
  -1  -3  -9  424.39   23.92
  -2   3  -9    0.97    4.31
  -2   3  -9   11.47    6.13
  -2  -3  -9    7.32    4.06
   2  -3   9    8.58    3.41
   2   3   9    9.91    6.14
  -2  -3  -9    8.38    5.06
  -3   3  -9  674.01   33.39
   3  -3   9  652.96   24.74
  -3  -3  -9  676.62   31.20
   3   3   9  684.65   33.15
  -3  -3  -9  648.28   26.58
   3  -3   9  683.49   31.63
  -4  -3  -9  225.64   17.34
  -4   3  -9  218.43   19.21
   4   3   9  240.62   19.70
   4  -3   9  228.68   17.57
   4  -3   9  240.00   15.08
  -4  -3  -9  212.62   15.57
   5  -3   9  395.15   21.75
   5   3   9  470.00   29.08
   5  -3   9  466.38   25.49
  -5  -3  -9  443.66   24.51
  -5  -3  -9  408.70   24.07
  -5   3  -9  454.38   28.93
   6  -3   9   79.40   12.44
   6   3   9   91.52   15.68
   6  -3   9  102.44   14.19
  -6   3  -9   86.59   16.65
  -6  -3  -9  123.96   15.48
  -6  -3  -9   90.58   14.05
  -7   3  -9   90.12   17.17
   7  -3   9  165.67   19.05
  -7  -3  -9  117.91   16.57
   7   3   9  118.02   18.89
  -8  -3  -9   17.39    9.82
  -8   3  -9   45.13   15.11
   8  -3   9   42.44   11.44
   8   3   9   47.39   14.11
  -9  -3  -9  199.23   26.30
   9  -3   9  216.51   24.51
  -9   3  -9  191.13   27.21
   9   3   9  187.86   25.68
   9  -4  -9    3.22    7.86
   9   4  -9    4.69    7.66
  -9   4   9    5.55    8.25
   8  -4  -9  410.53   30.47
   8   4  -9  308.86   32.20
  -8   4   9  363.88   26.12
   7   4  -9    1.39    7.34
   7  -4  -9    1.21    6.62
  -7  -4   9    3.40    5.96
  -7   4   9    5.44    6.00
  -6   4   9  426.56   24.20
  -6  -4   9  409.64   24.60
   6   4  -9  439.63   29.51
   6  -4  -9  413.41   28.19
   6  -4  -9  391.28   23.09
   5   4  -9    7.62    6.46
  -5  -4   9    0.69    4.74
  -5   4   9    2.73    4.60
   5  -4  -9   -1.41    4.09
   5  -4  -9    7.67    6.09
   4   4  -9  359.27   24.41
  -4  -4   9  340.32   21.99
   4  -4  -9  340.19   21.81
   4  -4  -9  371.44   24.64
   3  -4  -9   68.64   11.52
   3  -4  -9   73.17   12.96
  -3  -4   9   69.59   11.58
   3   4  -9   71.09   12.61
   2   4  -9  609.26   30.78
  -2  -4   9  651.53   31.25
  -2   4   9  585.69   30.76
   2  -4  -9  646.26   30.46
  -1  -4   9   55.33   11.06
   1  -4  -9   63.28   11.14
   1   4  -9   61.74   11.37
  -1   4   9   64.30   12.05
   0   4  -9  125.42   16.01
   0  -4   9  161.00   17.55
   0   4   9  148.63   17.82
   0  -4  -9  150.89   16.99
   1  -4   9  362.11   22.60
   1   4   9  316.37   22.14
  -1   4  -9  328.73   22.38
  -1  -4  -9  352.14   21.92
   2   4   9 1814.01   62.92
  -2   4  -9 1916.05   63.56
  -2  -4  -9 1937.59   61.91
   2  -4   9 1814.95   60.94
  -3  -4  -9   50.39    9.81
   3   4   9   40.89   10.08
  -3   4  -9   53.54   11.73
   3  -4   9   24.82    7.50
  -4   4  -9   89.06   14.99
  -4  -4  -9  101.35   14.51
   4  -4   9   91.54   13.74
   4   4   9   79.83   14.22
  -5  -4  -9   37.53    9.54
   5  -4   9   29.37    8.61
   5   4   9   30.99   10.32
  -5   4  -9   22.26    9.53
   6  -4   9  423.99   25.46
  -6  -4  -9  480.59   26.84
   6   4   9  488.26   32.17
  -6   4  -9  471.89   31.98
  -7   4  -9   42.07   13.82
   7   4   9    7.74    7.91
  -8   4  -9    6.72    8.14
   8   4   9   19.43   11.11
   9   5  -9  227.50   29.74
   9  -5  -9  251.35   30.92
  -9   5   9  285.27   24.89
  -8   5   9  114.89   17.59
   8  -5  -9  144.32   22.53
   8   5  -9  143.76   22.70
  -7  -5   9   39.74   10.12
  -7   5   9    8.68    6.84
   7  -5  -9   21.88   10.08
   7   5  -9   39.31   12.49
  -6   5   9   -1.50    4.18
  -6  -5   9   -1.31    4.79
   6   5  -9   -2.71    5.36
   6  -5  -9    2.02    4.83
   6  -5  -9    1.38    5.61
   5  -5  -9  329.71   25.34
   5  -5  -9  330.53   22.11
   5   5  -9  326.94   24.68
  -5  -5   9  315.74   22.10
  -4  -5   9    4.57    4.99
   4  -5  -9    6.99    6.03
   4  -5  -9    2.48    4.64
   4   5  -9    2.40    6.00
   3  -5  -9    4.65    5.06
   3  -5  -9   -0.26    4.39
   3   5  -9   -0.64    4.96
  -3  -5   9   -2.76    3.84
  -2  -5   9    2.83    4.31
  -2   5   9   12.34    7.26
   2  -5  -9   14.13    6.37
   2   5  -9   15.61    6.91
  -1  -5   9  627.18   31.60
  -1   5   9  711.60   34.40
   1  -5  -9  654.24   31.84
   1   5  -9  625.53   32.35
   0  -5  -9  269.30   19.58
   0   5  -9  249.96   19.66
   0  -5   9  262.29   19.56
   0   5   9  236.17   20.16
   1   5   9  831.34   38.98
  -1  -5  -9  892.00   38.33
  -1   5  -9  820.85   38.70
   1  -5   9  904.32   38.30
   2  -5   9   45.82   10.34
   2   5   9   34.75   10.14
  -2   5  -9   18.08    7.65
  -2  -5  -9   30.04    8.64
  -3   5  -9  414.58   27.36
  -3  -5  -9  414.76   25.31
   3   5   9  392.58   26.64
   3  -5   9  398.35   24.67
  -4   5  -9  241.66   25.54
   4  -5   9  244.45   19.19
  -4  -5  -9  202.13   17.94
   4   5   9  262.37   26.55
  -5   5  -9  449.12   29.67
  -5  -5  -9  405.19   25.52
   5  -5   9  364.96   24.01
   5   5   9  388.46   28.38
  -6   5  -9   31.61   11.41
   6   5   9   14.01    8.69
  -6  -5  -9   22.06    8.36
   6  -5   9   16.06    7.08
   7   5   9   13.16    9.99
  -7   5  -9   11.02    8.08
  -8   5  -9  110.77   21.65
   8   5   9   87.20   18.85
   9  -6  -9   -5.01    6.93
   9   6  -9    0.51    8.28
   8  -6  -9  167.07   24.58
   8   6  -9  190.26   26.92
   7  -6  -9  346.80   28.31
  -7  -6   9  318.25   23.29
   7   6  -9  347.33   29.21
   6  -6  -9  185.74   24.23
  -6  -6   9  201.82   21.70
   6  -6  -9  208.68   22.47
   6   6  -9  194.09   24.63
   5   6  -9  218.32   25.56
   5  -6  -9  238.58   19.35
   5  -6  -9  257.64   26.90
  -5  -6   9  231.06   19.96
   4  -6  -9    8.72    7.33
   4   6  -9   17.26    8.10
  -4  -6   9   19.34    7.50
   4  -6  -9   26.53    8.29
  -3   6   9  479.33   30.61
   3   6  -9  467.53   29.29
  -3  -6   9  490.49   28.35
   3  -6  -9  498.28   27.95
   2  -6  -9  358.93   23.55
  -2   6   9  374.97   25.99
  -2  -6   9  317.78   22.77
   2   6  -9  405.22   26.23
   1  -6  -9  209.85   21.38
  -1  -6   9  172.49   19.25
   1   6  -9  167.58   20.97
  -1   6   9  155.64   19.39
   0   6   9   31.14    9.52
   0  -6  -9   35.11    9.66
   0  -6   9   40.79    9.94
   0   6  -9   53.59   12.04
   1   6   9   40.21   11.34
  -1  -6  -9   42.09   10.01
  -1   6  -9   62.79   13.24
   1  -6   9   51.72   11.56
  -2   6  -9   13.98    6.73
   2   6   9   14.77    7.76
  -2  -6  -9   19.89    7.81
   2  -6   9    8.03    5.77
  -3   6  -9  224.92   24.77
   3   6   9  256.49   26.42
  -3  -6  -9  225.69   19.16
   3  -6   9  214.83   22.85
  -4   6  -9  139.40   20.23
   4  -6   9  164.74   19.38
   4   6   9  140.18   20.66
  -4  -6  -9  151.94   18.82
   5   6   9  234.31   26.97
  -5   6  -9  223.80   26.71
   5  -6   9  201.46   21.59
  -5  -6  -9  218.46   19.21
  -6   6  -9  206.90   25.90
   6   6   9  203.75   25.96
  -6  -6  -9  231.61   23.54
   6  -6   9  237.60   20.42
  -7   6  -9  111.41   20.49
   7   6   9   97.53   19.11
   8   6   9   20.86   11.69
  -8   6  -9    3.04    7.58
   8   7  -9  342.24   36.08
   8  -7  -9  346.49   30.44
   7   7  -9    7.00    8.20
   7  -7  -9    5.28    7.93
  -7  -7   9    3.22    6.71
   6  -7  -9   72.94   14.01
   6  -7  -9   74.95   16.60
  -6  -7   9   67.96   13.50
   6   7  -9   72.43   16.78
   5  -7  -9    6.79    7.14
   5   7  -9   11.44    8.04
   5  -7  -9   21.42    8.60
  -5  -7   9    7.39    7.12
   4  -7  -9  333.07   23.28
   4  -7  -9  287.02   24.54
   4   7  -9  323.54   25.64
  -4  -7   9  319.44   23.71
   3  -7  -9   23.85    9.11
  -3  -7   9   26.52    9.31
  -3   7   9   20.34    8.98
   3   7  -9   16.41    7.78
  -2   7   9   72.59   14.70
  -2  -7   9   71.06   13.25
   2  -7  -9   83.84   14.35
   2   7  -9   73.57   14.07
   1   7  -9  104.98   16.52
   1  -7  -9   87.60   14.44
  -1  -7   9   84.05   14.29
  -1   7   9  107.86   17.61
   0  -7   9  305.52   22.86
   0   7   9  335.87   26.06
   0   7  -9  398.08   26.54
   0  -7  -9  348.92   24.21
   1   7   9  166.77   21.36
  -1   7  -9  195.20   22.20
   1  -7   9  173.00   20.23
  -1  -7  -9  183.01   20.19
  -2  -7  -9  342.54   24.51
   2  -7   9  399.25   26.12
  -2   7  -9  365.72   26.50
   2   7   9  433.93   29.39
   3  -7   9   46.76   10.95
  -3   7  -9   61.67   13.82
  -3  -7  -9   55.77   11.93
   3   7   9   36.47   11.30
  -4   7  -9  588.50   36.03
   4  -7   9  599.18   32.93
   4   7   9  549.26   36.02
  -4  -7  -9  603.90   32.88
  -5  -7  -9   36.94   10.74
   5  -7   9   67.34   13.82
   5   7   9   54.51   13.53
  -5   7  -9   44.82   12.83
   6  -7   9   95.92   15.31
  -6  -7  -9  102.13   16.23
  -6   7  -9   73.99   17.43
   6   7   9   74.35   16.90
   7   7   9  147.51   23.56
  -7   7  -9  147.90   24.42
   8   8  -9   56.28   16.33
   8  -8  -9   65.07   18.03
  -7  -8   9  476.92   31.18
   7  -8  -9  468.96   36.39
   6   8  -9   29.66   12.29
   6  -8  -9   38.92   13.04
   6  -8  -9   57.05   12.79
  -6  -8   9   56.79   13.64
   5  -8  -9   78.42   14.57
   5   8  -9  106.48   18.28
  -5  -8   9  112.81   18.03
   5  -8  -9   69.44   16.06
   4   8  -9   42.30   12.79
  -4  -8   9   58.28   13.19
   4  -8  -9   46.08   11.77
  -4   8   9   51.96   13.93
  -3  -8   9  328.29   24.77
   3   8  -9  294.50   24.49
  -3   8   9  330.67   26.74
   3  -8  -9  309.58   23.31
   2   8  -9   54.26   12.77
  -2  -8   9   43.26   11.89
  -2   8   9   46.10   12.97
   2  -8  -9   39.27   10.54
  -1   8   9  180.28   22.81
   1   8  -9  186.89   22.63
   1  -8  -9  169.02   20.28
  -1  -8   9  135.39   18.80
   0  -8   9    7.22    6.90
   0  -8  -9   13.30    7.06
   0   8  -9   13.16    7.58
   0   8   9    3.01    5.93
  -1   8  -9  439.12   29.54
  -1  -8  -9  458.18   29.16
   1  -8   9  426.67   28.41
   1   8   9  469.53   31.78
  -2  -8  -9   11.11    7.35
  -2   8  -9    8.00    6.85
   2  -8   9   10.12    7.49
   2   8   9   10.03    8.14
  -3   8  -9   11.36    7.51
   3  -8   9   26.13    9.36
  -3  -8  -9   10.54    7.04
   3   8   9   22.65   10.75
   4   8   9    5.36    8.08
  -4   8  -9    7.64    7.75
   4  -8   9    8.06    6.80
  -4  -8  -9  -10.25    5.23
  -5  -8  -9  359.44   26.08
   5   8   9  300.07   32.70
   5  -8   9  292.14   23.87
  -5   8  -9  317.18   27.94
  -6  -8  -9  157.95   21.00
  -6   8  -9  119.51   21.34
   6  -8   9  174.63   21.53
   6   8   9  163.02   24.32
  -7   8  -9  193.94   28.45
   7   8   9  130.13   22.88
   7  -9  -9   19.58   10.79
  -7  -9   9   -0.91    8.50
   7   9  -9   15.02    9.78
  -6  -9   9    7.42    8.31
   6   9  -9   35.83   13.26
   6  -9  -9   12.44   10.03
   6  -9  -9   15.49    9.07
  -5  -9   9  155.61   21.39
   5  -9  -9  178.03   22.11
   5  -9  -9  201.01   26.30
   5   9  -9  160.01   22.65
  -4  -9   9  272.76   23.92
  -4   9   9  268.10   29.59
   4   9  -9  274.98   30.15
   4  -9  -9  288.97   23.46
  -3   9   9   10.32    8.67
   3   9  -9   13.05    8.45
  -3  -9   9   25.68    9.39
   3  -9  -9   29.17   10.03
   2  -9  -9  197.17   23.07
  -2  -9   9  170.89   22.09
   2   9  -9  172.82   21.79
  -2   9   9  162.99   22.91
  -1   9   9  384.64   29.39
  -1  -9   9  371.08   26.70
   1   9  -9  346.59   26.74
   1  -9  -9  363.08   26.72
   0  -9  -9  115.52   18.36
   0  -9   9  140.63   19.14
   0   9   9  157.22   22.02
   0   9  -9  113.87   18.01
   1   9   9  186.14   24.10
  -1  -9  -9  197.84   23.46
   1  -9   9  217.17   24.84
  -1   9  -9  169.67   21.99
   2   9   9   48.91   14.12
  -2   9  -9   35.03   11.46
   2  -9   9   33.39   10.86
  -2  -9  -9   49.79   12.37
  -3   9  -9  195.84   24.51
  -3  -9  -9  171.21   21.74
   3   9   9  187.46   24.55
   3  -9   9  174.15   21.80
  -4  -9  -9  188.66   23.03
   4   9   9  217.99   28.33
  -4   9  -9  248.45   28.99
   4  -9   9  229.35   25.58
  -5  -9  -9  132.04   19.59
  -5   9  -9   93.56   18.58
   5   9   9   83.42   18.99
   5  -9   9  117.80   19.54
  -6  -9  -9   12.14    8.76
   6  -9   9   14.28    9.15
   6   9   9   21.85   12.51
  -6   9  -9   11.66    9.61
   6  10  -9  362.89   38.00
  -6 -10   9  318.06   28.09
   6 -10  -9  314.72   26.37
   6 -10  -9  300.18   35.37
  -5 -10   9   99.00   17.88
   5 -10  -9   32.31   10.95
  -5  10   9   95.98   21.30
   5  10  -9   63.15   15.52
   4 -10  -9  277.68   28.71
   4  10  -9  210.45   26.16
  -4  10   9  249.44   30.71
  -4 -10   9  292.74   25.50
  -3 -10   9   50.82   13.58
  -3  10   9   25.45   11.46
   3 -10  -9   66.49   14.61
   3  10  -9   43.93   12.20
   2 -10  -9  597.78   35.41
  -2  10   9  547.33   36.96
  -2 -10   9  560.01   35.02
   2  10  -9  552.32   35.66
   1  10  -9   34.37   11.62
  -1  10   9   58.34   14.44
  -1 -10   9   52.05   14.03
   1 -10  -9   28.21   10.16
   0  10  -9    7.19    7.82
   0 -10  -9   -0.53    5.26
   0 -10   9   -2.06    4.85
   0  10   9    4.99    7.57
  -1  10  -9  123.22   19.85
   1 -10   9  106.60   18.05
  -1 -10  -9  108.67   17.58
   1  10   9  126.37   21.02
   2 -10   9  183.93   23.75
  -2 -10  -9  219.75   25.22
  -2  10  -9  214.99   25.75
   2  10   9  180.02   25.79
   3 -10   9   86.40   17.13
  -3  10  -9   73.30   16.83
  -3 -10  -9   59.05   14.22
   3  10   9   82.03   18.63
   4  10   9   39.78   14.64
   4 -10   9   70.87   15.76
  -4 -10  -9   56.05   12.92
  -4  10  -9   61.80   15.68
   5  10   9   20.65   11.22
  -5  10  -9   -3.98    6.58
  -5 -10  -9    4.28    7.62
   5 -10   9   15.02    9.08
  -5 -11   9  224.67   27.47
   5 -11  -9  230.92   27.09
  -5  11   9  230.25   31.60
  -4  11   9   19.91   12.34
  -4 -11   9   31.86   11.13
   4  11  -9   20.54   11.88
   4 -11  -9   32.28   11.35
  -3 -11   9   23.19   10.65
   3  11  -9   28.20   11.72
  -3  11   9   17.92   11.02
   3 -11  -9   19.57   10.10
   2 -11  -9   14.49    8.97
  -2  11   9    7.68    8.43
   2  11  -9    9.52    8.41
  -2 -11   9   16.05    9.01
  -1  11   9  256.43   30.86
   1  11  -9  287.66   31.04
  -1 -11   9  234.93   27.76
   1 -11  -9  230.68   27.44
   0  11   9    5.68    8.91
   0  11  -9    8.76    7.96
   0 -11   9    0.24    6.38
   0 -11  -9    4.79    7.98
   1  11   9  387.34   31.76
  -1  11  -9  395.64   30.79
  -1 -11  -9  395.31   30.72
   1 -11   9  384.49   29.87
  -2  11  -9   22.50   11.04
  -2 -11  -9   15.81    9.13
   2 -11   9   27.68    9.66
   2  11   9   17.15   10.94
  -3  11  -9  262.28   30.57
   3 -11   9  331.81   28.13
   3  11   9  290.30   33.27
  -3 -11  -9  268.87   29.50
  -4 -11  -9    5.38    8.27
   4  11   9   -7.73    6.85
  -4  11  -9    4.97    7.91
   4 -11   9    7.51    9.93
   4  12  -9   61.72   16.07
   4 -12  -9   89.64   17.94
  -4 -12   9   72.29   17.65
  -4  12   9   51.61   16.60
  -3 -12   9   21.63   10.66
  -3  12   9   10.06    9.99
   3 -12  -9   17.00    9.97
   3  12  -9   13.88   10.34
  -2 -12   9  247.48   29.51
   2 -12  -9  197.12   26.17
  -2  12   9  181.79   26.53
   2  12  -9  207.52   26.75
   1 -12  -9   72.04   16.45
  -1 -12   9  117.85   20.66
  -1  12   9  117.37   21.51
   1  12  -9  109.23   19.68
   0 -12  -9   25.74   10.73
   0  12   9   23.60   12.13
   0  12  -9   20.75   10.56
   0 -12   9   19.73   11.09
  -1  12  -9   27.69   12.66
   1 -12   9   11.00    9.06
   1  12   9   12.86    9.48
  -1 -12  -9    6.57    9.20
   2  12   9  422.50   35.11
  -2  12  -9  443.14   33.42
   2 -12   9  413.16   32.48
  -2 -12  -9  425.42   32.70
  -3  12  -9   26.35   11.83
   3 -12   9    6.34    8.04
   3  12   9    8.36    9.75
  -3 -12  -9   12.16    8.77
   9   0 -10    2.25    7.62
  -9   0  10   -1.58    7.02
   8   0 -10  529.15   32.73
   8   0 -10  526.41   32.61
   7   0 -10    1.39    4.65
   7   0 -10   -3.07    4.83
   6   0 -10   29.93    8.52
   6   0 -10   30.11    9.08
   6   0 -10   27.07    8.60
   5   0 -10    1.16    4.49
   5   0 -10   -2.18    4.00
   5   0 -10   -2.11    3.64
   4   0 -10  463.54   24.75
   4   0 -10  523.26   27.02
   4   0 -10  576.61   28.15
   3   0 -10   -0.60    3.59
   3   0 -10   -3.25    2.87
   3   0 -10   -3.78    2.85
   2   0 -10 1115.29   42.83
  -2   0  10 1129.43   39.71
   2   0 -10 1111.05   40.01
   1   0 -10   -1.15    3.74
   1   0 -10    1.33    3.18
  -1   0  10    2.42    3.70
   0   0  10  329.13   18.24
   0   0 -10  246.03   18.50
   0   0 -10  289.92   17.94
   1   0  10   -0.95    3.42
  -1   0 -10   -2.21    3.06
  -1   0 -10    2.32    4.07
   2   0  10  878.04   33.36
  -2   0 -10  825.10   36.01
  -2   0 -10  857.29   34.69
  -3   0 -10   -0.07    3.44
  -3   0 -10   -1.41    3.40
   3   0  10   -0.58    3.68
   4   0  10  204.18   16.37
  -4   0 -10  178.88   18.91
  -4   0 -10  214.57   21.49
  -5   0 -10   -0.57    4.27
   5   0  10   -2.26    4.91
  -5   0 -10   -0.57    4.38
   6   0  10  266.17   21.07
  -6   0 -10  239.28   25.14
  -6   0 -10  252.69   19.42
   7   0  10   -5.99    5.50
  -7   0 -10    3.46    6.57
   8   0  10  363.46   27.99
  -8   0 -10  417.59   31.94
   9   1 -10   10.07    8.14
  -9   1  10   15.82    9.45
   9  -1 -10    5.44    7.92
   9   1 -10   24.06   11.30
   8  -1 -10   37.01   10.79
  -8   1  10   32.84   11.30
   8   1 -10   42.39   12.60
   8   1 -10   36.40   10.58
   7   1 -10  438.51   27.09
   7  -1 -10  451.94   28.86
  -7  -1  10  414.16   24.89
   7   1 -10  440.83   29.12
   7  -1 -10  416.54   27.18
   6   1 -10   61.42   12.54
   6  -1 -10   52.48   11.90
   6   1 -10   45.56   10.12
   6  -1 -10   54.77   10.60
   6   1 -10   51.17   10.38
   6  -1 -10   54.51   11.43
   5   1 -10   15.50    6.99
   5   1 -10   27.58    7.99
   5  -1 -10   28.09    7.88
   5  -1 -10   22.50    7.58
   5  -1 -10   19.37    6.97
   5   1 -10   28.29    8.45
   4  -1 -10  285.01   18.36
   4   1 -10  262.39   19.31
   4   1 -10  272.56   19.22
   4  -1 -10  236.21   18.19
   4  -1 -10  282.51   19.41
   4   1 -10  253.41   16.84
   3   1 -10  565.63   28.06
   3   1 -10  508.61   27.05
   3  -1 -10  503.85   24.46
   3  -1 -10  569.86   28.23
   3  -1 -10  536.23   26.58
   3   1 -10  562.53   24.49
  -2  -1  10  164.16   12.77
   2  -1 -10  152.26   16.93
   2  -1 -10  156.97   12.54
   2   1 -10  171.02   18.33
  -2   1  10  178.88   14.75
   2   1 -10  152.06   16.38
   1   1 -10   18.56    6.73
  -1  -1  10   32.14    6.98
   1  -1 -10   21.35    7.41
  -1   1  10   17.37    6.27
   1   1 -10   38.88    9.48
   0   1 -10   94.53   12.71
   0   1 -10   76.24   12.13
   0  -1 -10  103.36   12.09
   0   1  10  116.97   13.69
   0  -1  10  115.29   10.05
   0  -1 -10   99.75   13.60
  -1  -1 -10 1120.74   43.43
  -1   1 -10 1147.86   42.69
   1   1  10 1130.75   41.19
  -1   1 -10 1187.18   44.67
   1  -1  10 1142.70   37.06
  -1  -1 -10 1115.18   39.01
   2   1  10  212.64   16.31
  -2   1 -10  201.76   16.38
   2  -1  10  196.91   13.62
  -2  -1 -10  195.27   19.68
  -2  -1 -10  192.61   14.67
  -2   1 -10  205.85   17.27
  -3  -1 -10   39.37    8.90
  -3  -1 -10   56.95   10.54
   3  -1  10   48.59    8.79
   3   1  10   43.95    9.62
  -3   1 -10   53.66   11.05
  -3   1 -10   61.40   11.28
   4  -1  10   69.73   10.57
  -4   1 -10   67.17   11.92
  -4   1 -10   79.00   14.10
  -4  -1 -10   65.16   11.96
  -4  -1 -10   77.99   12.88
   4   1  10   59.12   11.07
  -5   1 -10  559.46   28.70
  -5   1 -10  512.50   30.32
   5  -1  10  546.70   27.81
   5   1  10  519.44   29.40
  -5  -1 -10  541.29   28.05
  -5  -1 -10  528.02   29.30
  -6  -1 -10   33.90    9.88
   6   1  10   51.35   12.18
   6  -1  10   47.40   10.55
  -6   1 -10   42.11    9.87
  -6   1 -10   43.05   12.02
  -6  -1 -10   32.44    8.94
   7  -1  10  309.32   23.50
  -7  -1 -10  301.19   25.09
  -7   1 -10  309.49   26.54
   7   1  10  287.45   24.24
   8  -1  10    7.56    7.70
  -8  -1 -10   18.84   10.35
  -8   1 -10   31.60   12.70
   8   1  10   13.95    8.57
   9   2 -10  262.94   30.07
   9  -2 -10  278.70   31.20
   9   2 -10  307.05   25.86
  -9   2  10  294.15   30.75
  -8   2  10   27.61   11.49
   8   2 -10   29.86    9.54
   8   2 -10   21.93   10.00
   8  -2 -10   19.65    8.79
   7  -2 -10   84.39   14.37
   7   2 -10   72.16   13.10
   7  -2 -10   72.43   14.49
   7   2 -10   88.68   16.06
  -7  -2  10   80.89   13.20
  -6  -2  10  362.20   23.34
   6  -2 -10  391.56   25.76
   6   2 -10  417.58   23.59
   6   2 -10  384.41   26.55
   6  -2 -10  383.59   22.92
   6  -2 -10  371.33   23.60
   5   2 -10  774.49   31.98
   5  -2 -10  760.84   33.99
   5  -2 -10  801.86   33.82
   5   2 -10  797.76   37.79
  -5  -2  10  771.63   34.99
   5  -2 -10  754.93   36.08
   4  -2 -10    8.76    5.80
   4   2 -10    8.02    5.22
   4   2 -10    9.73    6.06
   4  -2 -10    8.71    4.69
   4   2 -10   10.09    4.76
   4  -2 -10   13.23    6.04
   3  -2 -10   55.00   10.95
   3  -2 -10   42.94    8.15
   3  -2 -10   59.79   11.20
   3   2 -10   35.54    9.17
   3   2 -10   64.78   12.28
   3   2 -10   47.44    8.07
   2  -2 -10  130.21   13.09
   2  -2 -10  152.01   17.22
   2   2 -10  165.53   18.23
  -2   2  10  121.91   15.55
  -2  -2  10  127.29   12.53
   2   2 -10  116.46   15.35
   1   2 -10  509.42   27.36
  -1  -2  10  555.45   21.44
   1  -2 -10  537.41   28.03
   1   2 -10  471.58   25.96
   1  -2 -10  498.13   21.82
  -1   2  10  582.77   28.21
   0   2 -10  528.31   28.59
   0  -2  10  586.41   21.94
   0  -2 -10  572.85   29.16
   0   2  10  588.57   28.84
   0   2 -10  636.03   29.62
   0  -2 -10  594.94   24.04
   1  -2  10   20.52    5.09
   1   2  10    7.57    5.42
  -1   2 -10   15.49    6.66
  -1  -2 -10   21.19    7.18
  -1   2 -10   16.11    6.94
  -1  -2 -10   23.84    5.84
   2  -2  10  373.15   17.84
  -2  -2 -10  399.67   20.16
  -2  -2 -10  384.75   23.21
  -2   2 -10  380.32   23.52
   2   2  10  356.59   22.58
  -2   2 -10  370.77   23.15
  -3   2 -10  298.68   22.09
   3  -2  10  319.46   17.53
   3   2  10  314.24   21.56
  -3  -2 -10  327.79   19.36
  -3  -2 -10  325.58   21.44
  -3   2 -10  337.65   21.80
   4   2  10  211.85   18.65
  -4  -2 -10  227.56   18.00
  -4   2 -10  254.09   18.98
  -4  -2 -10  232.77   17.39
   4  -2  10  221.65   15.67
  -4   2 -10  224.58   19.75
  -5  -2 -10   90.56   13.78
   5  -2  10  157.71   16.34
   5   2  10  118.27   16.52
  -5   2 -10  137.47   19.07
  -5   2 -10  127.10   16.05
  -5  -2 -10  124.08   16.41
  -6  -2 -10   56.29   11.35
  -6  -2 -10   79.67   14.44
   6   2  10   85.69   15.28
   6  -2  10   63.28   12.09
  -6   2 -10   63.98   13.64
   6  -2  10   78.75   13.03
  -7  -2 -10  537.50   32.69
   7   2  10  509.77   33.29
   7  -2  10  496.24   29.04
  -7   2 -10  529.79   35.20
  -8   2 -10  156.35   23.31
   8  -2  10  159.15   20.56
  -8  -2 -10  161.37   22.47
   8   2  10  161.54   22.83
   9   3 -10   35.24   13.95
  -9   3  10   47.92   13.17
   9  -3 -10   12.52    9.14
  -8   3  10  558.17   33.04
   8  -3 -10  541.84   35.30
   8   3 -10  556.50   37.17
  -7   3  10   11.68    7.63
  -7  -3  10   18.05    7.53
   7  -3 -10   23.04    9.06
   7   3 -10   17.82   10.11
   6   3 -10  164.60   21.38
  -6  -3  10  163.22   18.41
   6  -3 -10  182.09   21.23
   6  -3 -10  179.12   18.55
  -6   3  10  166.31   18.48
   5  -3 -10  131.57   17.64
   5   3 -10  144.59   19.22
  -5  -3  10  185.81   19.80
   5  -3 -10  159.23   17.74
   5  -3 -10  126.61   14.44
   4  -3 -10  870.93   36.93
   4  -3 -10  780.76   36.85
  -4  -3  10  801.67   36.49
   4   3 -10  881.60   39.63
   4  -3 -10  785.38   31.31
   3  -3 -10    4.75    5.28
   3  -3 -10   15.91    6.51
  -3  -3  10   10.33    6.29
   3  -3 -10   13.10    4.98
   3   3 -10    9.54    6.73
   2  -3 -10  577.24   23.29
   2   3 -10  571.69   29.29
   2  -3 -10  572.75   29.36
  -2   3  10  567.20   29.69
   2   3 -10  628.60   30.92
   1   3 -10    8.04    5.25
   1  -3 -10   16.49    7.02
  -1   3  10   17.47    7.25
   1   3 -10   10.45    5.94
   0   3 -10  250.77   18.81
   0   3 -10  261.86   19.51
   0   3  10  211.63   18.07
   0  -3 -10  233.02   18.48
  -1   3 -10   88.66   14.35
   1   3  10   81.63   13.27
  -1   3 -10   91.93   13.75
  -1  -3 -10  108.81   15.02
  -2   3 -10 1115.63   45.34
  -2  -3 -10 1171.79   45.46
  -2   3 -10 1152.78   45.01
   2   3  10 1189.45   46.32
   3  -3  10   29.34    8.64
  -3  -3 -10   27.44    8.54
   3   3  10   26.31    9.17
  -3   3 -10   38.79    9.86
   4  -3  10   14.22    6.82
  -4   3 -10   35.93   10.59
   4   3  10   20.00    8.48
  -4  -3 -10   24.60    8.06
   5   3  10   39.48   10.82
   5  -3  10   33.60    9.30
  -5   3 -10   36.00   11.44
  -5  -3 -10   33.07    9.28
   6  -3  10  379.20   23.96
  -6  -3 -10  351.24   23.58
  -6   3 -10  416.48   30.25
   6   3  10  358.12   27.57
  -7   3 -10   31.71   12.49
   7   3  10   11.86    8.84
  -8   3 -10   17.98   11.40
   8   3  10   17.84   10.78
   9  -4 -10  261.52   31.11
  -9   4  10  245.48   26.74
   9   4 -10  193.49   27.05
   8   4 -10   36.02   13.07
  -8   4  10   61.15   14.25
   8  -4 -10   34.76   11.78
   7  -4 -10  142.85   21.10
  -7  -4  10  115.23   15.88
   7   4 -10  122.14   20.11
  -7   4  10  136.53   17.11
  -6  -4  10   46.32   11.06
   6  -4 -10   51.57   12.52
  -6   4  10   40.63    9.79
   6  -4 -10   49.43   11.16
   6   4 -10   50.07   13.67
   5  -4 -10  619.66   31.01
  -5  -4  10  606.62   31.64
   5  -4 -10  581.44   33.89
  -5   4  10  652.26   29.23
   5   4 -10  682.18   36.51
   4  -4 -10   92.83   14.88
   4   4 -10   85.00   15.20
   4  -4 -10   77.10   12.87
  -4  -4  10   71.93   12.69
   3   4 -10  136.68   18.59
   3  -4 -10  130.04   16.55
  -3   4  10  166.11   20.55
  -3  -4  10  134.50   17.40
  -2   4  10  105.43   15.60
   2  -4 -10  103.75   15.39
   2   4 -10   75.58   12.95
  -2  -4  10  102.47   15.48
   1   4 -10 1420.03   53.44
   1  -4 -10 1511.79   54.26
  -1  -4  10 1506.44   54.75
  -1   4  10 1512.77   55.29
   0   4  10    9.44    6.91
   0  -4  10    3.48    5.14
   0  -4 -10    2.88    5.13
   0   4 -10   14.45    6.97
  -1  -4 -10  715.39   35.09
   1   4  10  783.15   36.48
   1  -4  10  761.90   35.88
  -1   4 -10  791.86   37.11
   2  -4  10   49.29   11.27
   2   4  10   44.41   11.10
  -2   4 -10   30.48    9.13
  -2  -4 -10   42.26   10.20
  -3   4 -10  274.88   22.00
  -3  -4 -10  257.29   20.30
   3  -4  10  279.26   20.86
   3   4  10  310.25   23.10
  -4   4 -10   22.85    9.28
   4  -4  10   14.47    6.56
  -4  -4 -10   17.51    7.77
   4   4  10   26.69    9.99
  -5  -4 -10  320.99   22.45
   5   4  10  254.78   26.78
  -5   4 -10  358.96   27.43
   5  -4  10  266.10   20.57
   6  -4  10   12.77    6.80
  -6  -4 -10   11.97    7.09
   6   4  10   25.29   10.54
  -6   4 -10    2.71    7.58
  -7   4 -10  144.27   23.39
   8   4  10    4.66    9.57
  -8   4 -10   13.69   11.70
   9  -5 -10   96.47   19.74
   9   5 -10  102.00   21.79
   8  -5 -10  481.71   34.71
   8   5 -10  440.68   34.14
   7  -5 -10   94.23   17.96
  -7  -5  10   94.16   15.81
   7   5 -10   98.59   18.50
  -6  -5  10  192.60   20.90
   6  -5 -10  208.92   18.17
   6   5 -10  194.64   23.98
   6  -5 -10  183.06   23.26
   5  -5 -10    0.73    5.33
   5  -5 -10   -1.18    4.73
  -5  -5  10   -1.46    5.08
   5   5 -10   -1.48    6.09
   4  -5 -10  247.46   21.52
   4   5 -10  276.81   22.70
   4  -5 -10  255.27   20.10
  -4  -5  10  273.52   21.39
  -3   5  10  108.95   17.17
  -3  -5  10   70.10   12.71
   3  -5 -10   94.68   14.97
   3   5 -10   80.24   14.44
  -2   5  10  312.43   23.67
  -2  -5  10  311.41   22.20
   2  -5 -10  300.82   22.03
   2   5 -10  314.33   23.38
   1  -5 -10   76.64   13.37
   1   5 -10   71.87   13.32
  -1  -5  10   61.25   11.91
  -1   5  10   88.86   15.12
   0  -5  10   -1.61    3.50
   0   5  10    3.45    5.52
   0  -5 -10   22.88    5.33
   0   5 -10    3.30    4.81
  -1   5 -10   31.55    9.13
   1   5  10   53.89   12.23
   1  -5  10   87.34   14.36
  -1  -5 -10   14.83    6.93
   2  -5  10   33.36    8.96
  -2  -5 -10   13.80    6.88
  -2   5 -10   17.26    8.49
   2   5  10   32.07    9.90
   3  -5  10   73.11   13.47
  -3   5 -10   84.98   15.29
  -3  -5 -10   96.02   15.23
   3   5  10   68.95   13.97
  -4   5 -10   72.12   15.32
   4  -5  10   43.66   10.89
  -4  -5 -10   48.99   12.08
   4   5  10   67.18   14.54
   5  -5  10  118.38   16.73
   5   5  10  102.17   17.56
  -5   5 -10  111.63   18.82
  -5  -5 -10   81.49   14.45
  -6  -5 -10  655.92   33.51
   6  -5  10  571.04   31.90
   6   5  10  632.06   38.75
  -6   5 -10  565.07   37.65
   7   5  10  116.75   20.19
  -7   5 -10   95.87   18.94
  -8   5 -10   84.64   19.37
   8   5  10  111.42   21.78
   8   6 -10   12.15   10.00
   8  -6 -10   -6.99    5.78
   7  -6 -10    0.64    6.67
   7   6 -10    5.22    8.09
  -7  -6  10    8.86    7.42
   6  -6 -10   79.67   16.19
   6   6 -10   96.81   18.37
   6  -6 -10   79.73   14.41
  -6  -6  10   60.77   13.20
  -5  -6  10  241.87   21.22
   5  -6 -10  228.26   25.86
   5   6 -10  293.52   24.51
   5  -6 -10  265.09   21.14
   4   6 -10  160.15   21.63
  -4  -6  10  162.91   19.71
   4  -6 -10  172.56   19.92
   4  -6 -10  174.80   21.83
  -3   6  10   26.50    9.72
  -3  -6  10   35.60   10.16
   3  -6 -10   11.78    7.33
   3   6 -10   27.65    9.99
   2  -6 -10  201.27   21.95
   2   6 -10  206.11   23.46
  -2  -6  10  228.31   19.84
  -2   6  10  205.90   23.62
  -1   6  10  359.43   26.32
   1  -6 -10  383.36   25.68
   1   6 -10  390.13   26.23
  -1  -6  10  370.34   25.21
   0  -6  10  269.32   21.40
   0  -6 -10  317.59   23.23
   0   6  10  273.20   23.33
   0   6 -10  283.88   22.73
  -1   6 -10   49.69   11.86
   1  -6  10   62.67   12.63
  -1  -6 -10   34.91   10.30
   1   6  10   45.31   11.30
  -2   6 -10  202.78   23.43
  -2  -6 -10  209.30   23.07
   2  -6  10  229.17   19.72
   2   6  10  227.81   25.21
   3  -6  10  284.71   22.50
  -3  -6 -10  276.72   22.39
  -3   6 -10  278.91   23.86
   3   6  10  278.59   28.68
   4  -6  10  326.19   24.09
  -4   6 -10  366.14   28.14
  -4  -6 -10  374.87   25.82
   4   6  10  413.81   29.91
   5  -6  10   52.56   12.34
   5   6  10   54.94   14.21
  -5   6 -10   59.06   15.07
  -5  -6 -10   68.65   14.16
  -6   6 -10   -3.42    6.12
   6   6  10    6.23    9.57
  -6  -6 -10   -5.83    5.62
   6  -6  10   -0.91    6.26
  -7   6 -10   37.28   13.94
   7   6  10   45.78   14.67
   8  -7 -10   56.39   16.34
   8   7 -10   37.91   14.31
   7  -7 -10  377.99   32.55
   7   7 -10  392.18   33.01
  -7  -7  10  393.14   28.67
   6   7 -10   45.49   13.78
  -6  -7  10   65.62   14.09
   6  -7 -10   17.51    9.49
   6  -7 -10   46.53   10.72
   5   7 -10   86.87   16.48
   5  -7 -10   86.79   15.52
  -5  -7  10   94.78   15.84
   5  -7 -10  104.66   19.33
   4   7 -10   92.56   17.12
  -4   7  10   80.34   17.71
   4  -7 -10  109.43   17.36
  -4  -7  10   87.38   14.91
   3   7 -10  340.86   26.19
   3  -7 -10  351.46   25.01
  -3   7  10  287.46   24.93
  -3  -7  10  291.37   23.30
   2  -7 -10   26.44    9.50
   2   7 -10   41.04   11.41
  -2   7  10   30.44   10.53
  -2  -7  10   38.07   10.32
   1   7 -10    7.55    5.57
   1  -7 -10   -4.29    4.41
  -1   7  10   -6.42    4.58
  -1  -7  10    3.17    6.28
   0  -7 -10   58.42   12.59
   0   7 -10   63.19   13.79
   0   7  10   58.06   13.99
   0  -7  10   48.59   12.06
  -1   7 -10  543.99   33.22
   1   7  10  563.94   34.12
  -1  -7 -10  513.73   31.09
   1  -7  10  611.51   33.25
  -2   7 -10   13.73    7.94
  -2  -7 -10   19.91    8.03
   2  -7  10   20.05    8.38
   2   7  10   18.27    8.98
  -3   7 -10   96.42   17.27
  -3  -7 -10   64.73   12.99
   3  -7  10   81.77   15.68
   3   7  10   38.19   11.81
   4  -7  10   19.47    8.39
  -4   7 -10   25.49    9.50
   4   7  10   60.40   15.11
  -4  -7 -10   33.75   10.48
  -5   7 -10  495.64   35.22
   5   7  10  436.34   33.39
   5  -7  10  412.51   28.69
   6  -7  10   -1.61    6.02
  -6  -7 -10    8.63    8.38
  -6   7 -10   10.17    9.97
   6   7  10    3.14    8.10
   7   7  10  181.40   26.23
  -7   7 -10  164.72   25.62
   7   8 -10   95.56   19.37
  -7  -8  10  121.82   19.69
   7  -8 -10  154.44   25.20
   6  -8 -10   50.15   13.46
   6  -8 -10   52.96   15.42
   6   8 -10   32.16   12.29
  -6  -8  10   39.58   12.33
   5  -8 -10   68.46   15.66
   5   8 -10   60.30   15.12
  -5  -8  10   67.17   14.34
   5  -8 -10   63.33   13.94
   4   8 -10  119.77   19.80
  -4  -8  10  132.14   18.71
   4  -8 -10  197.10   22.94
  -4   8  10  131.05   20.93
  -3  -8  10   19.08    8.78
   3  -8 -10   25.91   10.04
  -3   8  10   32.19   11.79
   3   8 -10   15.37    8.49
  -2  -8  10  646.46   37.06
  -2   8  10  721.33   41.03
   2  -8 -10  699.32   37.49
   2   8 -10  700.15   38.74
  -1  -8  10  136.56   19.00
  -1   8  10  164.34   23.48
   1  -8 -10  172.01   21.77
   1   8 -10  180.18   22.75
   0  -8  10  424.89   28.73
   0   8  10  359.03   28.61
   0  -8 -10  406.65   28.07
   0   8 -10  402.78   28.78
   1  -8  10   78.86   15.68
   1   8  10   69.03   14.77
  -1  -8 -10   57.87   12.93
  -1   8 -10   50.89   13.13
  -2   8 -10  265.95   28.86
  -2  -8 -10  233.96   24.75
   2  -8  10  168.99   21.56
   2   8  10  233.22   27.26
   3  -8  10   92.58   15.94
   3   8  10   93.69   18.51
  -3   8 -10   89.60   17.08
  -3  -8 -10  109.48   17.82
   4  -8  10  329.27   25.90
  -4  -8 -10  344.49   26.35
   4   8  10  257.88   30.10
  -4   8 -10  323.64   33.17
   5  -8  10   23.75    9.80
  -5   8 -10   13.30    9.72
  -5  -8 -10   14.74    9.28
   5   8  10   40.73   14.62
   6   8  10   12.51   11.14
   6  -8  10   60.67   14.15
  -6  -8 -10   30.16   11.51
  -6   8 -10   27.49   11.87
   6  -9 -10  128.74   22.84
  -6  -9  10  163.07   23.06
   6  -9 -10  148.19   21.15
   6   9 -10  107.05   21.73
   5   9 -10   39.11   13.04
   5  -9 -10   63.92   13.85
  -5  -9  10   54.53   14.57
  -5   9  10   52.78   15.38
  -4  -9  10  198.81   23.93
   4  -9 -10  210.25   24.67
  -4   9  10  189.46   26.48
   4   9 -10  172.70   23.94
   3  -9 -10  285.11   24.55
  -3  -9  10  234.51   26.29
   3   9 -10  202.13   24.85
  -3   9  10  264.63   30.57
  -2   9  10  113.84   20.02
  -2  -9  10  140.18   20.76
   2   9 -10  174.45   23.88
   2  -9 -10  133.48   19.64
  -1   9  10    1.89    6.91
  -1  -9  10    5.16    6.15
   1   9 -10    0.97    6.78
   1  -9 -10    2.56    5.79
   0   9  10   15.77    9.40
   0  -9  10   15.84    8.60
   0  -9 -10    3.60    7.03
   0   9 -10   22.95   10.28
   1  -9  10  375.26   28.29
  -1  -9 -10  426.50   30.09
   1   9  10  419.53   31.28
  -1   9 -10  398.64   29.98
  -2  -9 -10  104.41   18.17
   2   9  10   90.27   17.89
   2  -9  10   66.61   14.68
  -2   9 -10  121.22   19.92
   3   9  10   38.44   12.64
  -3   9 -10   40.19   12.56
  -3  -9 -10   24.34    9.77
   3  -9  10   22.20    9.50
   4   9  10  112.59   21.14
  -4  -9 -10  114.53   18.44
  -4   9 -10  130.66   21.45
   4  -9  10  134.80   20.58
  -5   9 -10  258.92   32.40
  -5  -9 -10  317.58   26.59
   5   9  10  277.95   33.74
   5  -9  10  298.04   25.78
   6 -10 -10    9.25    7.04
  -6 -10  10   -2.78    8.32
   5 -10 -10  140.95   20.95
  -5  10  10  197.33   28.80
  -5 -10  10  186.41   24.34
   4 -10 -10   86.31   16.31
  -4 -10  10   83.08   16.82
   4  10 -10   56.14   15.05
  -4  10  10   65.07   17.23
   3 -10 -10   18.83    9.16
  -3 -10  10   17.49    9.05
   3  10 -10   33.22   11.32
  -3  10  10   30.69   12.96
   2  10 -10   27.94   10.66
   2 -10 -10   46.15   12.44
  -2 -10  10   38.40   11.72
  -2  10  10    4.22    8.75
  -1 -10  10  556.85   35.68
  -1  10  10  530.11   37.20
   1 -10 -10  606.37   36.61
   1  10 -10  556.91   36.08
   0 -10 -10   32.86   11.21
   0  10  10   35.43   12.45
   0 -10  10   49.74   12.87
   0  10 -10   16.90    8.80
   1  10  10   72.72   16.13
  -1  10 -10   42.46   12.58
  -1 -10 -10   69.21   15.24
   1 -10  10   91.17   17.32
  -2  10 -10   38.28   12.66
  -2 -10 -10   24.91   10.62
   2  10  10   43.98   14.00
   2 -10  10   40.58   12.68
   3  10  10  204.33   28.66
   3 -10  10  210.43   26.01
  -3  10 -10  154.12   23.42
  -3 -10 -10  249.59   28.48
  -4  10 -10   49.95   15.19
   4  10  10   60.71   16.94
   4 -10  10   75.76   16.79
  -4 -10 -10   68.60   15.57
  -4 -11  10  345.14   35.68
  -4  11  10  350.36   37.76
   4 -11 -10  373.89   29.85
  -3 -11  10   21.56   10.85
   3  11 -10    7.26    9.56
   3 -11 -10   10.59    8.45
  -3  11  10    2.37    9.69
  -2  11  10  230.89   29.63
   2 -11 -10  199.92   26.47
   2  11 -10  226.95   28.88
  -2 -11  10  211.04   26.29
   1 -11 -10   15.63    9.89
  -1 -11  10    1.06    8.19
  -1  11  10    2.23    8.18
   1  11 -10   26.87   12.46
   0  11 -10   39.71   13.27
   0  11  10   55.53   16.46
   0 -11 -10   62.74   15.54
   0 -11  10   51.77   14.66
   1 -11  10   -6.96    6.87
   1  11  10    0.16    8.49
  -1  11 -10    7.93    9.75
  -1 -11 -10    7.60    9.41
  -2  11 -10  266.02   29.87
   2 -11  10  277.40   31.07
   2  11  10  254.24   31.68
  -2 -11 -10  267.00   29.33
  -3  11 -10   11.46    9.91
  -3 -11 -10   -9.18    6.21
   3 -11  10    6.43    9.19
   3  11  10   18.04   11.77
   2 -12 -10   10.50    8.79
   2  12 -10   10.94   10.28
  -2  12  10   16.31   10.83
  -2 -12  10    5.00    9.96
  -1 -12  10  112.55   21.57
   1  12 -10  130.99   22.04
   1 -12 -10  148.87   23.37
  -1  12  10  162.00   25.63
   0  12 -10   -4.07    7.27
   0  12  10   -3.71    7.03
   0 -12  10   -2.27    6.59
   0 -12 -10    0.65    7.92
  -1 -12 -10   66.62   16.24
   1  12  10   16.91   11.17
   1 -12  10   56.35   14.70
  -1  12 -10   40.83   14.13
   9   0 -11   67.89   15.61
  -9   0  11  118.52   20.31
   8   0 -11    6.12    7.66
   8   0 -11    8.22    8.00
   7   0 -11  187.82   23.00
   7   0 -11  156.24   19.96
   6   0 -11    5.41    5.10
   6   0 -11   -5.22    4.10
   6   0 -11    0.00    4.63
   5   0 -11  381.27   23.79
   5   0 -11  390.98   24.13
   5   0 -11  386.23   24.70
   4   0 -11   -3.94    3.35
   4   0 -11   -0.13    4.55
   4   0 -11   -3.28    3.47
   3   0 -11  225.55   17.42
  -3   0  11  253.53   18.40
   3   0 -11  231.79   18.78
   2   0 -11    1.83    4.57
  -2   0  11   -1.10    3.97
   2   0 -11    0.79    3.79
   1   0 -11  192.12   15.25
  -1   0  11  222.35   16.07
   1   0 -11  184.07   19.51
   0   0  11    2.45    3.89
   0   0 -11    0.21    4.10
   0   0 -11    0.88    4.15
  -1   0 -11  865.32   38.36
   1   0  11  905.07   34.54
  -1   0 -11  842.39   35.13
  -2   0 -11   -2.61    4.00
  -2   0 -11    7.38    5.31
   2   0  11   -1.84    3.48
   3   0  11   48.04    9.73
  -3   0 -11   53.01   11.24
  -3   0 -11   72.38   12.22
   4   0  11    0.54    4.02
  -4   0 -11   -2.09    4.61
  -4   0 -11   -1.70    4.69
  -5   0 -11 1536.67   57.73
  -5   0 -11 1504.42   54.86
   6   0  11   -0.90    6.25
  -6   0 -11    0.52    5.86
  -6   0 -11   -3.55    5.01
   7   0  11   51.31   13.17
  -7   0 -11   54.35   14.24
   8   0  11   -0.96    6.92
  -8   0 -11   -4.68    7.51
   9  -1 -11   67.41   16.65
   9   1 -11  101.09   18.20
  -9   1  11   53.71   15.57
   9   1 -11   92.33   18.65
   8   1 -11    0.64    7.47
   8   1 -11   12.28    8.24
   8  -1 -11    1.21    7.00
   8  -1 -11   17.28    9.06
   7   1 -11   86.30   14.39
   7  -1 -11   96.35   16.38
  -7  -1  11   86.63   13.96
   7  -1 -11   72.38   13.93
   7   1 -11   39.67   11.67
   6  -1 -11   70.94   12.59
   6   1 -11   86.40   14.94
   6  -1 -11   79.81   13.58
   6  -1 -11   95.86   15.41
   6   1 -11   80.09   13.53
   6   1 -11  129.29   16.36
   5  -1 -11   55.71   11.19
   5   1 -11   56.50   10.61
   5  -1 -11   76.43   13.37
   5  -1 -11   42.71   10.31
   5   1 -11   69.83   13.98
   5   1 -11   86.54   13.85
   4  -1 -11   87.05   12.86
   4  -1 -11   49.54   10.15
   4   1 -11   75.18   12.75
   4   1 -11   81.29   11.79
   4   1 -11   73.34   12.79
   4  -1 -11   54.28   11.02
  -3   1  11   54.17   11.20
   3   1 -11   48.69   10.61
   3  -1 -11   37.54    9.11
  -3  -1  11   40.53    8.97
   3  -1 -11   52.90   10.09
   3   1 -11   64.86   11.88
   2  -1 -11  605.89   31.43
  -2  -1  11  626.43   27.33
   2  -1 -11  630.04   27.94
   2   1 -11  647.22   30.70
   2   1 -11  644.13   32.06
  -2   1  11  666.06   30.99
   1   1 -11  265.99   18.67
  -1  -1  11  238.54   15.61
   1  -1 -11  233.67   19.16
  -1   1  11  246.02   18.17
   1   1 -11  251.05   19.74
   1  -1 -11  229.41   15.75
   0   1  11  321.02   20.67
   0   1 -11  345.62   23.08
   0  -1 -11  390.37   20.57
   0  -1  11  361.70   18.90
   0  -1 -11  345.42   23.07
   0   1 -11  330.70   21.24
   1   1  11   26.59    7.73
  -1   1 -11   17.42    7.70
  -1  -1 -11   26.58    8.28
  -1   1 -11   34.25    8.40
  -1  -1 -11   29.98    7.33
   1  -1  11   17.39    5.79
  -2   1 -11 1102.75   44.53
  -2   1 -11 1045.86   42.42
   2  -1  11 1039.58   37.28
  -2  -1 -11 1046.87   43.82
   2   1  11 1092.63   41.78
  -2  -1 -11 1125.01   40.86
  -3  -1 -11   23.99    8.30
   3  -1  11   43.16    8.87
  -3   1 -11   25.78    8.75
  -3  -1 -11   40.78    9.21
   3   1  11   55.36   10.83
  -3   1 -11   35.60    9.81
  -4   1 -11  282.89   21.92
   4  -1  11  298.41   19.66
  -4  -1 -11  356.31   23.26
  -4  -1 -11  282.93   20.36
  -4   1 -11  319.18   22.47
   4   1  11  282.07   21.31
  -5   1 -11   -2.15    4.79
  -5  -1 -11    1.59    5.41
  -5  -1 -11   -3.11    4.62
   5   1  11    6.39    6.42
  -5   1 -11   -6.41    4.53
   5  -1  11   -4.45    4.21
   6  -1  11  327.95   23.27
  -6  -1 -11  348.95   25.26
  -6   1 -11  350.35   27.18
  -6  -1 -11  336.18   23.31
  -6   1 -11  342.18   23.30
   7   1  11  232.40   25.81
  -7  -1 -11  232.41   26.50
  -7   1 -11  274.88   30.67
   7  -1  11  252.19   25.92
   8  -1  11  113.63   18.71
  -8  -1 -11  173.96   24.60
   8   1  11  147.18   22.29
  -8   1 -11  116.33   21.67
   9   2 -11  238.72   29.49
  -9   2  11  251.13   27.99
   9  -2 -11  225.61   27.74
   8   2 -11  135.06   21.01
  -8   2  11  193.50   23.74
   8  -2 -11  203.87   25.01
  -7  -2  11  310.49   22.51
   7  -2 -11  295.54   22.82
   7  -2 -11  329.48   26.07
   7   2 -11  337.49   26.99
   6  -2 -11  442.51   26.30
   6  -2 -11  423.05   25.95
  -6  -2  11  523.55   28.92
   6   2 -11  485.60   31.04
   6  -2 -11  496.93   30.30
   5  -2 -11   57.57   12.07
   5   2 -11   61.03   13.12
   5  -2 -11   63.81   11.42
   5   2 -11   70.89   13.06
   5  -2 -11   68.67   12.87
   4  -2 -11  472.16   24.18
   4   2 -11  443.67   26.47
   4   2 -11  489.56   28.98
   4  -2 -11  482.61   27.29
   4  -2 -11  454.00   26.60
   3  -2 -11   40.42    7.95
   3  -2 -11   38.04    9.23
  -3   2  11   42.87   10.03
   3   2 -11   44.63   10.47
   3   2 -11   43.42   10.78
   2   2 -11  111.02   15.81
   2  -2 -11  121.16   16.27
   2  -2 -11  120.33   13.28
  -2   2  11   94.94   14.20
   2   2 -11  120.78   16.51
   1   2 -11   97.66   14.72
   1  -2 -11  117.08   15.95
   1   2 -11  106.67   14.74
   1  -2 -11   94.65   11.17
  -1   2  11   84.52   13.20
   0  -2 -11  773.86   29.92
   0  -2 -11  828.35   37.19
   0   2 -11  730.91   34.56
   0   2 -11  818.31   37.28
   0   2  11  728.67   34.36
  -1   2 -11  250.82   19.95
  -1  -2 -11  241.33   19.26
  -1  -2 -11  215.79   15.15
  -1   2 -11  205.21   17.75
   1   2  11  266.39   19.67
  -2   2 -11  564.38   30.63
   2   2  11  657.44   31.63
  -2  -2 -11  561.93   26.19
  -2  -2 -11  537.56   29.72
  -2   2 -11  586.23   30.92
  -3   2 -11    8.30    6.38
  -3  -2 -11    6.77    6.10
   3   2  11   -3.70    4.76
  -3  -2 -11   -2.57    3.77
  -3   2 -11    3.61    5.17
   4   2  11  113.19   16.23
  -4   2 -11  155.95   19.57
  -4  -2 -11  157.83   18.82
  -4   2 -11  129.03   16.52
  -4  -2 -11  145.82   16.38
  -5  -2 -11  296.63   22.46
  -5   2 -11  302.84   22.03
  -5   2 -11  309.06   24.52
   5   2  11  326.47   24.57
  -5  -2 -11  299.71   21.85
   6  -2  11   67.83   12.90
  -6  -2 -11   90.73   14.47
  -6   2 -11   54.24   13.88
  -6  -2 -11   90.40   15.05
   6   2  11   56.29   12.33
   7   2  11   -5.34    6.93
  -7   2 -11   22.27   11.09
   8   2  11   31.53   11.70
  -8   2 -11   65.47   18.23
   9  -3 -11   79.22   18.14
  -9   3  11   94.24   17.73
   9   3 -11   87.13   18.81
   8   3 -11   51.77   15.04
   8  -3 -11   36.00   13.26
  -8   3  11   50.61   13.96
  -7   3  11  355.34   25.38
   7   3 -11  400.73   30.24
   7  -3 -11  364.27   27.98
  -7  -3  11  362.91   24.87
   6  -3 -11   81.75   15.73
  -6  -3  11  109.10   16.34
   6  -3 -11  129.49   17.12
   6   3 -11   97.85   16.44
   6  -3 -11  100.65   14.70
   5  -3 -11 1196.98   46.81
  -5  -3  11 1149.83   46.99
   5   3 -11 1149.09   50.00
   5  -3 -11 1140.27   48.81
   4   3 -11    2.94    6.00
   4  -3 -11    4.86    5.61
   4  -3 -11   -2.82    4.39
  -4  -3  11    5.32    6.17
  -3   3  11  317.77   22.86
   3   3 -11  278.94   22.06
   3  -3 -11  318.97   22.75
  -3  -3  11  373.57   24.45
   2   3 -11  131.42   17.74
   2  -3 -11  113.32   16.28
  -2   3  11  145.43   18.73
   2   3 -11  123.35   16.90
   1   3 -11  499.00   28.51
  -1   3  11  534.63   29.23
   1   3 -11  458.69   27.50
   1  -3 -11  455.24   27.29
   0   3  11   -0.50    4.62
   0   3 -11    2.99    5.38
   0   3 -11    1.83    4.72
   0  -3 -11    7.21    4.62
  -1   3 -11  215.57   18.82
  -1   3 -11  222.12   22.49
  -1  -3 -11  201.39   21.65
   1   3  11  195.69   20.68
  -2   3 -11   81.58   14.29
  -2  -3 -11   83.19   14.13
  -2   3 -11   77.34   13.87
   2   3  11   64.54   12.67
   3   3  11  141.12   18.74
   3  -3  11  129.73   16.86
  -3  -3 -11  121.32   17.15
  -3   3 -11  148.49   19.92
   4   3  11   97.60   15.79
  -4  -3 -11  105.19   15.96
  -4   3 -11  133.75   19.51
   4  -3  11  103.06   16.30
  -5  -3 -11    7.49    6.59
   5   3  11    5.09    6.60
   5  -3  11    1.15    5.86
  -5   3 -11    4.92    6.83
  -6  -3 -11   11.25    6.28
  -6   3 -11    8.85    8.11
   6   3  11   10.35    7.85
   6  -3  11    6.70    6.52
  -7   3 -11  232.23   29.06
   8   4 -11  610.74   40.87
   8  -4 -11  657.45   40.94
   7  -4 -11   28.71   10.92
  -7  -4  11   58.29   12.76
   7   4 -11   41.71   13.76
  -6  -4  11   44.69   11.35
   6  -4 -11   54.64   11.74
   6   4 -11   40.52   12.24
   6  -4 -11   43.88   12.41
   5  -4 -11   42.04   11.06
   5  -4 -11   31.61   11.02
  -5  -4  11   31.07    9.91
   5   4 -11   47.20   12.48
   4   4 -11  730.44   38.47
  -4  -4  11  774.66   37.46
   4  -4 -11  781.33   36.62
   4  -4 -11  710.45   37.35
  -3  -4  11    6.25    5.83
   3  -4 -11   14.11    7.52
  -3   4  11    5.98    6.46
   3   4 -11   11.39    6.81
  -2  -4  11  250.66   20.69
  -2   4  11  227.74   20.08
   2   4 -11  308.52   22.78
   2  -4 -11  258.01   20.71
   1  -4 -11   41.96   10.44
  -1  -4  11   48.40   11.70
   1   4 -11   34.81   10.43
  -1   4  11   41.73   10.84
   0   4  11  145.04   19.06
   0  -4  11  108.55   16.17
   0  -4 -11  121.33   17.07
   0   4 -11   86.37   14.65
   1   4  11   60.97   13.23
   1  -4  11   51.74   11.57
  -1  -4 -11   86.77   14.78
  -1   4 -11   50.69   11.49
  -2   4 -11   34.52   10.85
   2   4  11   25.09    9.95
   2  -4  11   24.88    9.15
  -2  -4 -11   51.01   11.66
   3  -4  11   17.04    7.34
  -3   4 -11   29.36    9.47
   3   4  11   25.32   10.34
  -3  -4 -11   33.63    9.72
   4  -4  11   99.15   15.99
  -4   4 -11  148.25   21.16
  -4  -4 -11  156.86   19.74
   4   4  11  119.19   18.41
  -5  -4 -11   25.83    9.33
  -5   4 -11   10.83    7.78
   5  -4  11   23.55    9.15
   5   4  11    3.31    7.13
   6  -4  11  478.08   28.94
  -6  -4 -11  487.45   29.80
  -6   4 -11  471.33   34.10
   7   4  11   19.41   10.01
  -7   4 -11   16.80    9.54
   8   5 -11   40.97   14.36
   8  -5 -11   28.91   13.12
   7  -5 -11  152.83   23.16
  -7  -5  11  145.12   19.69
   7   5 -11  168.19   24.99
   6   5 -11   97.90   17.76
  -6  -5  11  129.18   18.35
   6  -5 -11  120.89   20.45
   6  -5 -11   97.73   15.57
  -5  -5  11  504.26   30.35
   5  -5 -11  504.27   29.85
   5  -5 -11  466.07   31.54
   5   5 -11  476.96   32.50
  -4  -5  11   22.80    8.49
   4   5 -11   66.55   15.01
   4  -5 -11   34.57    9.96
  -3  -5  11  246.75   20.79
   3  -5 -11  254.00   21.14
  -3   5  11  242.08   25.60
   3   5 -11  264.87   22.34
   2   5 -11   45.04   11.15
   2  -5 -11   76.23   13.74
  -2  -5  11   81.73   14.16
  -2   5  11   96.45   16.33
  -1  -5  11  593.28   33.23
  -1   5  11  650.21   35.79
   1  -5 -11  689.72   35.50
   1   5 -11  648.00   34.91
   0  -5 -11   47.25   11.64
   0  -5  11   64.35   13.32
   0   5 -11   25.53   10.20
   0   5  11   45.94   11.52
   1  -5  11    3.86    4.97
   1   5  11    3.74    5.62
  -1   5 -11    0.80    4.73
  -1  -5 -11    2.56    5.10
  -2   5 -11  155.02   20.76
   2  -5  11  143.10   18.48
  -2  -5 -11  163.64   20.39
   2   5  11  161.46   20.74
   3   5  11  165.07   21.41
  -3   5 -11  180.83   22.70
   3  -5  11  142.71   19.17
  -3  -5 -11  157.11   20.03
  -4  -5 -11   47.53   12.00
  -4   5 -11   65.92   14.90
   4   5  11   55.46   14.10
   4  -5  11   47.17   11.59
  -5  -5 -11   38.91   11.18
  -5   5 -11   15.75   10.58
   5  -5  11   15.23    7.60
   5   5  11   18.16    9.40
   6  -5  11   39.29   10.92
  -6   5 -11   17.03    9.21
  -6  -5 -11   65.86   14.91
   6   5  11   66.04   15.66
  -7   5 -11  175.72   26.50
   7   5  11  184.30   25.99
   8  -6 -11  161.73   25.49
   8   6 -11  138.67   23.71
   7   6 -11  109.32   20.37
  -7  -6  11  139.66   21.27
   7  -6 -11  133.78   23.32
  -6  -6  11   47.45   11.72
   6  -6 -11   50.13   12.76
   6   6 -11   43.04   13.17
   6  -6 -11   39.10   12.29
   5  -6 -11   25.78    9.47
  -5  -6  11   29.93    9.90
   5  -6 -11   16.97    8.39
   5   6 -11   21.51   10.59
  -4   6  11  243.08   26.98
  -4  -6  11  291.32   23.16
   4   6 -11  230.99   26.19
   4  -6 -11  291.18   23.09
  -3  -6  11   28.99    9.66
   3   6 -11   34.40   10.75
  -3   6  11    9.02    7.53
   3  -6 -11   35.36   10.29
  -2  -6  11   10.91    6.98
   2  -6 -11   -0.86    5.57
   2   6 -11    3.28    6.01
  -2   6  11    9.86    7.74
   1   6 -11   62.26   14.21
  -1   6  11   63.77   14.63
  -1  -6  11   70.48   14.45
   1  -6 -11   74.59   14.62
   0  -6  11   21.24    8.94
   0   6  11   19.25    8.75
   0   6 -11   20.43    9.81
   0  -6 -11   19.26    7.95
  -1   6 -11  560.78   33.50
   1   6  11  564.67   33.69
  -1  -6 -11  572.15   32.75
   1  -6  11  531.35   32.04
   2   6  11  144.38   21.06
   2  -6  11  113.40   17.30
  -2   6 -11   96.77   17.97
  -2  -6 -11  125.85   17.89
  -3   6 -11  186.07   23.78
   3   6  11  183.44   23.27
   3  -6  11  158.61   20.21
  -3  -6 -11  154.33   20.23
   4  -6  11   53.01   13.11
  -4  -6 -11   59.70   13.07
  -4   6 -11   56.33   14.82
   4   6  11   50.98   13.52
  -5   6 -11  462.71   34.25
  -5  -6 -11  510.48   32.07
   5  -6  11  489.84   30.66
  -6  -6 -11   76.67   15.60
   6   6  11   68.99   17.16
  -6   6 -11   59.65   16.67
   6  -6  11   73.04   14.81
  -7   6 -11   24.17   12.31
   7   7 -11   49.28   14.87
  -7  -7  11   38.43   12.41
   7  -7 -11   45.15   14.68
   6  -7 -11  415.43   29.16
   6   7 -11  404.75   32.83
   6  -7 -11  420.89   33.41
  -6  -7  11  404.30   29.19
  -5  -7  11   23.27   10.32
   5  -7 -11   20.31    9.30
   5  -7 -11   16.98    9.57
   5   7 -11   32.78   10.36
   4   7 -11   14.98    9.00
  -4   7  11    9.68    8.08
  -4  -7  11   24.44    9.86
   4  -7 -11   18.13    7.42
   3   7 -11   20.13   10.21
  -3   7  11   -0.76    6.01
  -3  -7  11   17.55    7.94
   3  -7 -11    8.24    8.05
   2   7 -11  412.96   29.40
   2  -7 -11  389.13   27.79
  -2   7  11  382.77   29.12
  -2  -7  11  393.26   27.50
   1  -7 -11   62.25   14.17
   1   7 -11   51.59   12.66
  -1  -7  11   73.64   15.53
  -1   7  11   55.04   13.60
   0  -7  11  281.86   23.53
   0   7  11  230.08   26.27
   0   7 -11  294.38   24.71
   0  -7 -11  281.47   23.48
  -1  -7 -11   43.46   12.08
   1   7  11   43.94   12.02
   1  -7  11   21.69    9.18
  -1   7 -11   19.32    8.73
  -2  -7 -11  216.02   24.25
   2   7  11  229.90   26.36
  -2   7 -11  256.88   28.46
   2  -7  11  293.20   24.05
  -3  -7 -11  125.94   19.08
   3  -7  11  110.03   17.06
  -3   7 -11   93.53   17.99
   3   7  11  145.26   22.22
   4   7  11  206.54   26.06
  -4   7 -11  261.41   29.01
   4  -7  11  233.86   25.46
  -4  -7 -11  253.71   26.92
   5   7  11    4.38    8.44
   5  -7  11    7.86    7.62
  -5  -7 -11    6.61    8.40
  -5   7 -11    6.43    8.26
   6   7  11  156.19   24.41
   6  -7  11  186.15   23.02
  -6  -7 -11  190.25   24.35
  -6   7 -11  189.32   27.37
   6  -8 -11   -4.38    8.48
  -6  -8  11   15.59   10.34
   6   8 -11    3.10    8.97
   6  -8 -11   15.21    9.22
   5  -8 -11   -4.27    5.00
   5   8 -11   -7.83    7.46
  -5   8  11    5.06    8.58
  -5  -8  11   -6.72    6.35
  -4  -8  11   30.56   11.25
   4   8 -11   25.21   10.96
   4  -8 -11   12.76    8.07
  -4   8  11   26.87   12.02
   3  -8 -11  155.86   20.93
   3   8 -11  162.92   23.11
  -3   8  11  146.00   22.75
  -3  -8  11  178.85   22.72
   2  -8 -11   17.99    8.93
  -2   8  11   44.41   13.59
  -2  -8  11   31.17   10.98
   2   8 -11   31.96   11.56
   1   8 -11   42.34   13.14
  -1  -8  11   46.84   12.32
  -1   8  11   61.51   14.27
   1  -8 -11   66.99   13.99
   0   8  11    6.11    7.09
   0  -8 -11   15.84    7.80
   0  -8  11   12.92    8.44
   0   8 -11   17.70    9.02
  -1   8 -11  975.09   48.67
  -1  -8 -11 1021.06   48.07
   1  -8  11  925.83   46.33
   1   8  11 1068.54   51.05
  -2  -8 -11   54.70   13.98
   2  -8  11   25.17    9.99
  -2   8 -11   57.53   14.17
   2   8  11   47.84   15.14
  -3   8 -11   63.06   15.15
   3  -8  11   87.15   16.30
   3   8  11   69.21   16.73
  -3  -8 -11   72.17   15.51
  -4   8 -11    5.52    7.74
  -4  -8 -11   10.70    8.00
   4  -8  11   17.37    9.85
   4   8  11   20.42   12.28
  -5  -8 -11  563.04   35.79
   5  -8  11  550.74   34.64
  -5   8 -11  551.97   38.87
   6  -9 -11  183.57   24.56
  -6  -9  11  113.87   20.35
   6   9 -11  142.67   24.85
   5   9 -11  184.23   26.01
  -5   9  11  205.37   28.80
   5  -9 -11  226.69   26.77
  -5  -9  11  229.38   27.26
  -4  -9  11   20.86   10.24
   4  -9 -11    8.92    7.36
   4   9 -11   -0.76    7.26
  -4   9  11    2.99    9.53
  -3   9  11   12.81    9.86
   3   9 -11   37.40   12.31
   3  -9 -11   19.16    9.71
  -3  -9  11   27.35   11.01
  -2   9  11   85.05   18.08
  -2  -9  11   77.63   16.77
   2   9 -11   85.76   17.97
   2  -9 -11   76.57   16.14
  -1  -9  11  365.85   28.32
   1  -9 -11  392.18   29.62
  -1   9  11  344.56   35.61
   1   9 -11  364.92   29.45
   0   9 -11  130.07   20.74
   0   9  11  150.04   23.43
   0  -9  11  134.11   21.07
   0  -9 -11  171.30   23.15
   1   9  11   47.05   13.81
   1  -9  11   36.83   12.19
  -1  -9 -11   21.03   10.35
  -1   9 -11   18.68   10.07
  -2   9 -11  389.11   31.13
   2   9  11  358.86   30.82
   2  -9  11  384.64   29.49
   3   9  11  226.98   29.27
  -3  -9 -11  213.62   25.71
  -3   9 -11  242.57   30.11
   3  -9  11  221.52   25.59
   4  -9  11   57.36   14.10
  -4  -9 -11   88.58   17.57
   4   9  11   59.50   17.25
  -4   9 -11   65.45   16.41
  -5   9 -11   31.50   12.85
   5  -9  11   29.86   11.35
  -5  10  11   41.51   14.36
   5  10 -11   28.05   14.20
  -5 -10  11   21.20   11.74
   5 -10 -11   15.96   10.30
  -4 -10  11  275.15   31.20
   4  10 -11  274.15   32.42
   4 -10 -11  299.03   31.33
  -4  10  11  287.79   34.11
   3  10 -11   29.24   11.94
  -3  10  11   23.97   13.27
  -3 -10  11   25.55   10.47
   3 -10 -11   18.94   10.24
   2 -10 -11   49.59   13.63
  -2 -10  11   29.13   11.06
  -2  10  11   19.89   11.74
   2  10 -11   38.91   13.17
   1  10 -11   18.30   10.34
  -1  10  11   15.83   10.04
  -1 -10  11   -2.58    6.78
   1 -10 -11    5.42    7.45
   0  10 -11  175.99   24.78
   0 -10  11  163.81   23.11
   0  10  11  179.14   25.58
   0 -10 -11  192.74   24.68
  -1 -10 -11   68.77   16.22
   1 -10  11   80.19   16.91
  -1  10 -11   48.42   15.16
   1  10  11   90.22   19.83
  -2  10 -11  108.89   20.77
   2 -10  11  171.16   23.55
  -2 -10 -11  148.05   22.42
   2  10  11  162.12   25.24
   3  10  11   -0.34    8.02
  -3  10 -11    7.34    8.66
   3 -10  11    3.60    7.89
  -3 -10 -11  -10.05    5.01
  -3 -11  11    8.46    9.45
   3  11 -11   36.70   12.78
  -3  11  11    3.95    9.17
   3 -11 -11   20.59   10.94
   2  11 -11   15.55    8.69
   2 -11 -11    7.35    8.13
  -2  11  11    4.34    8.97
  -2 -11  11   19.87   11.21
   1  11 -11  436.22   34.28
  -1 -11  11  499.63   35.95
  -1  11  11  437.45   35.64
   1 -11 -11  426.89   33.11
   0 -11 -11   10.22    9.14
   0  11 -11   23.91   11.50
   0  11  11   31.77   13.05
   0 -11  11   14.55    9.51
   1 -11  11    8.12    8.85
   1  11  11    1.50    8.74
  -1  11 -11    0.59    8.01
  -1 -11 -11    9.49    6.54
  -2 -11 -11    3.24    8.19
   2  11  11    9.13    9.00
  -2  11 -11   24.80   11.92
   2 -11  11    5.77    9.09
   8   0 -12   58.95   13.99
   8   0 -12   73.46   15.43
   7   0 -12   -2.77    5.88
   7   0 -12    5.52    7.52
   6   0 -12  867.83   39.50
   6   0 -12  872.95   40.01
   6   0 -12  810.91   40.07
   5   0 -12   -1.78    5.25
   5   0 -12   -5.48    3.29
   5   0 -12    3.16    5.58
   4   0 -12   28.01    9.14
   4   0 -12   40.88   10.26
   4   0 -12   33.82    8.95
  -3   0  12    0.80    4.75
   3   0 -12   -0.73    4.37
   3   0 -12   -1.54    4.24
   2   0 -12  476.38   28.86
  -2   0  12  449.62   25.06
   2   0 -12  528.02   27.00
   1   0 -12   -0.18    3.97
   1   0 -12    7.63    6.20
  -1   0  12   -1.38    3.69
   0   0  12  224.99   16.65
   0   0 -12  227.51   19.86
   0   0 -12  191.89   16.64
  -1   0 -12   -5.03    3.63
   1   0  12   -1.20    3.92
  -1   0 -12    0.75    4.47
  -2   0 -12 2155.32   69.41
  -2   0 -12 2145.73   72.41
   2   0  12 2271.20   67.02
  -3   0 -12    0.59    5.08
   3   0  12   -2.01    4.39
  -3   0 -12   -0.75    5.31
  -4   0 -12  193.31   21.38
  -4   0 -12  213.12   22.61
   4   0  12  230.23   18.40
   5   0  12    6.84    5.75
  -5   0 -12    1.78    5.70
  -5   0 -12    0.97    5.12
   6   0  12  385.73   26.92
  -6   0 -12  365.69   28.16
  -6   0 -12  343.79   25.42
   7   0  12    5.61    8.85
  -7   0 -12   -2.83    6.80
   8   1 -12   36.35   12.48
   8  -1 -12   31.25   11.11
   8  -1 -12   29.20    9.98
   7  -1 -12   22.37    8.72
   7   1 -12   20.10    9.82
  -7  -1  12   19.23    8.75
   7  -1 -12   29.98   10.23
   6  -1 -12   13.55    8.07
   6   1 -12   20.17    8.91
   6  -1 -12   19.05    8.19
   6   1 -12   22.12    8.39
   6  -1 -12   10.57    7.51
   5   1 -12  197.44   21.92
   5   1 -12  186.24   21.68
   5  -1 -12  197.78   21.36
   5  -1 -12  177.18   19.12
   5  -1 -12  189.61   20.90
   4   1 -12   56.89   12.43
   4  -1 -12   53.64   11.11
   4  -1 -12   42.28   10.17
   4  -1 -12   53.27   11.75
   4   1 -12   57.59   12.20
   3   1 -12  112.82   16.01
   3   1 -12  123.41   16.90
   3  -1 -12  140.81   16.07
   3  -1 -12  157.73   19.53
  -3   1  12   90.23   14.50
   2  -1 -12   30.51    9.31
   2   1 -12   26.28    8.70
  -2   1  12   27.08    8.08
   2   1 -12   22.75    8.05
   2  -1 -12   21.84    7.21
   1   1 -12  565.02   29.36
   1   1 -12  560.09   31.49
  -1   1  12  544.61   28.71
   1  -1 -12  581.97   27.23
   1  -1 -12  570.65   31.89
   0   1  12  602.47   29.54
   0   1 -12  584.98   30.14
   0  -1 -12  598.88   32.68
   0  -1 -12  594.50   27.90
   0   1 -12  621.23   33.11
  -1  -1 -12  843.57   39.85
  -1   1 -12  886.08   40.57
   1   1  12  839.56   36.62
  -1   1 -12  896.79   38.14
  -1  -1 -12  809.79   34.26
   2   1  12   32.62    9.48
  -2   1 -12   41.80   11.16
  -2  -1 -12   22.46    7.76
  -2   1 -12   23.98    7.88
  -2  -1 -12   26.49    9.26
  -3   1 -12  107.13   16.84
   3   1  12   80.73   13.20
  -3  -1 -12   84.26   14.98
  -3  -1 -12  117.61   15.81
  -3   1 -12   69.74   13.00
  -4   1 -12  120.99   17.47
  -4   1 -12  130.64   17.79
  -4  -1 -12  109.93   16.37
   4   1  12   89.70   14.65
  -4  -1 -12  113.24   16.97
   5   1  12  780.15   38.53
  -5  -1 -12  741.09   37.10
  -5  -1 -12  775.54   38.32
  -5   1 -12  783.77   40.06
  -5   1 -12  792.84   38.28
  -6   1 -12   37.13   12.59
  -6  -1 -12   64.06   13.97
   6   1  12   76.66   15.22
  -6  -1 -12   69.52   14.68
  -6   1 -12   59.29   13.29
  -7   1 -12   16.56   10.41
   7   1  12   19.61    9.73
  -7  -1 -12   10.50    8.41
   8   2 -12   38.05   13.22
   8  -2 -12   37.16   12.34
  -8   2  12   42.13   12.76
   7  -2 -12  285.34   29.20
   7  -2 -12  272.51   22.05
   7   2 -12  258.86   28.10
  -7  -2  12  248.37   21.56
  -6  -2  12  175.43   21.23
   6  -2 -12  175.94   19.89
   6  -2 -12  159.68   18.97
   6  -2 -12  169.11   21.37
   6   2 -12  166.51   22.43
   5  -2 -12  253.39   21.41
   5   2 -12  250.11   20.59
   5  -2 -12  227.73   19.93
   5   2 -12  257.54   22.55
   5  -2 -12  254.54   19.17
   4  -2 -12   27.59    8.95
   4  -2 -12   25.40    8.24
   4   2 -12   51.98   12.73
   4  -2 -12   19.72    7.38
   4   2 -12   31.14    9.65
   3   2 -12  155.05   19.58
   3   2 -12  147.77   19.50
  -3   2  12  161.80   19.11
   3  -2 -12  211.73   22.89
   2   2 -12  143.02   17.70
  -2   2  12  148.16   18.12
   2  -2 -12  144.08   18.43
   2   2 -12  135.69   17.93
   1   2 -12  698.49   34.53
   1   2 -12  654.47   34.88
   1  -2 -12  736.90   36.46
  -1   2  12  723.86   34.71
   0  -2 -12   34.18   10.40
   0   2 -12   33.77    9.89
   0   2 -12   51.51   10.44
   0   2  12   37.13    9.51
  -1   2 -12   30.72    9.47
  -1  -2 -12   11.31    6.99
  -1   2 -12   17.06    8.06
   1   2  12   29.02    9.29
   2   2  12  133.97   17.25
  -2   2 -12   79.03   14.37
  -2   2 -12  109.73   16.34
  -2  -2 -12  110.30   16.33
  -3  -2 -12  117.86   16.94
   3   2  12   79.25   14.01
  -3   2 -12   96.84   15.71
  -3   2 -12  146.09   18.72
  -4   2 -12   13.84    7.44
   4   2  12   24.58    9.16
  -4  -2 -12   15.76    7.93
  -4   2 -12   13.03    7.73
  -5  -2 -12   86.28   14.86
  -5   2 -12   48.35   11.38
  -5   2 -12   29.09   11.99
   5   2  12   61.72   13.65
  -6  -2 -12  216.40   23.98
   6  -2  12  241.36   21.28
  -6   2 -12  258.43   28.98
  -7   2 -12  206.50   26.77
  -8   3  12  337.27   27.74
   8   3 -12  308.52   33.36
   8  -3 -12  331.30   34.41
   7   3 -12   85.00   17.60
  -7  -3  12   64.09   14.16
   7  -3 -12   89.01   17.63
   6  -3 -12   27.73    9.81
   6  -3 -12   52.43   13.28
   6   3 -12   15.31    9.01
  -6  -3  12   25.64    9.33
  -5  -3  12   61.48   13.17
   5   3 -12   59.14   13.77
   5  -3 -12   80.12   14.61
   5  -3 -12   71.39   14.55
  -4  -3  12  452.61   28.46
   4   3 -12  420.54   28.90
  -4   3  12  403.28   28.23
   4  -3 -12  404.21   26.88
  -3   3  12   16.40    8.21
   3  -3 -12   47.39   11.54
   3   3 -12   29.96   10.52
  -3  -3  12   33.05   10.25
   2   3 -12   10.59    7.15
   2   3 -12    8.11    6.13
  -2   3  12   -1.10    5.53
   2  -3 -12   11.31    7.08
  -1   3  12   21.82    8.53
   1  -3 -12   39.20   10.81
   1   3 -12   14.78    7.94
   1   3 -12   24.33    8.91
   0  -3 -12  508.55   29.76
   0   3  12  420.72   27.40
   0   3 -12  434.76   27.43
   0   3 -12  423.37   27.86
  -1   3 -12  159.32   19.46
  -1   3 -12  181.44   20.86
   1   3  12  200.57   22.45
  -1  -3 -12  186.53   20.92
  -2   3 -12   10.28    7.10
  -2   3 -12    7.05    6.62
   2   3  12   23.37    9.21
  -2  -3 -12   15.80    7.29
   3  -3  12   80.55   14.63
  -3   3 -12   96.90   16.35
  -3  -3 -12   96.28   15.69
   3   3  12  108.06   17.31
  -4   3 -12  244.41   26.65
   4   3  12  214.57   23.58
   4  -3  12  218.57   23.97
  -4  -3 -12  243.37   21.19
  -5  -3 -12   13.88    7.76
   5  -3  12   15.46    8.11
   5   3  12   -4.29    6.15
  -5   3 -12    1.76    6.58
  -6  -3 -12   69.45   14.63
   6   3  12   83.27   17.14
  -6   3 -12   55.47   14.24
   6  -3  12   68.58   13.96
  -7   3 -12   -5.05    7.65
   7   3  12   -1.85    7.44
   8  -4 -12   -1.92    7.35
   8   4 -12    8.74   11.05
   7   4 -12  558.35   38.12
  -7  -4  12  560.36   33.45
   7  -4 -12  595.58   38.62
  -6  -4  12   25.31   10.07
   6  -4 -12   25.97   10.89
   6   4 -12   12.51    8.60
   6  -4 -12   31.35   10.31
  -5  -4  12  593.98   33.41
   5  -4 -12  533.49   34.04
   5  -4 -12  601.92   33.50
   5   4 -12  622.75   36.67
  -4   4  12   81.59   15.27
   4  -4 -12   90.93   15.53
  -4  -4  12   82.49   14.66
   4   4 -12  102.76   17.40
  -3  -4  12   39.51   11.15
  -3   4  12   53.64   12.72
   3   4 -12   38.48   11.06
   3  -4 -12   61.07   13.78
  -2  -4  12   28.73    9.76
   2  -4 -12   14.86    7.21
  -2   4  12   44.97   11.60
  -1   4  12  432.05   28.45
   1  -4 -12  409.13   27.50
   1   4 -12  472.06   29.23
  -1  -4  12  459.04   29.32
   0   4  12    3.61    7.95
   0   4 -12   15.17    8.16
   0  -4 -12    5.43    6.44
   0  -4  12   18.06    7.92
   1  -4  12  142.36   20.01
  -1   4 -12  145.64   19.68
   1   4  12   86.21   15.70
  -1  -4 -12  122.46   17.55
   2  -4  12   16.54    8.32
   2   4  12   11.52    8.44
  -2   4 -12   29.32   10.78
  -2  -4 -12   21.23    8.77
  -3   4 -12   26.48    9.58
   3  -4  12   26.55    9.71
   3   4  12   37.50   11.56
  -3  -4 -12   24.73    9.41
   4   4  12    6.26    8.52
  -4   4 -12   14.04    8.89
  -4  -4 -12   34.98    7.63
   4  -4  12    1.65    5.18
  -5  -4 -12   37.51   11.64
   5  -4  12   22.70    9.87
   5   4  12   14.50    8.79
  -5   4 -12   23.82   11.68
   6  -4  12    9.01    7.93
  -6  -4 -12    8.49    8.53
   6   4  12   19.10   11.26
  -6   4 -12   10.07    8.35
  -7   4 -12  387.98   33.36
   7  -5 -12   31.14   13.18
  -7  -5  12    5.31    8.21
   7   5 -12   15.08   11.48
   6  -5 -12   72.42   14.32
  -6  -5  12   90.19   16.62
   6  -5 -12   84.56   17.21
   6   5 -12  114.96   19.78
   5   5 -12  230.19   26.97
   5  -5 -12  234.27   26.58
   5  -5 -12  239.06   25.27
  -5  -5  12  248.23   25.81
  -4   5  12  606.05   36.30
   4   5 -12  606.84   36.68
  -4  -5  12  521.57   31.98
   3  -5 -12   18.82    8.93
  -3   5  12   12.02    7.39
  -3  -5  12   -6.03    4.42
   3   5 -12   14.72    7.65
   2  -5 -12    5.38    7.40
  -2  -5  12   12.56    7.67
  -2   5  12    2.91    6.14
   2   5 -12    4.43    7.05
  -1  -5  12  100.80   16.39
   1  -5 -12  107.51   17.03
   1   5 -12  123.05   18.74
  -1   5  12  105.24   17.01
   0  -5  12  407.31   28.14
   0  -5 -12  390.89   27.38
   0   5  12  330.10   26.16
   0   5 -12  456.96   29.99
  -1  -5 -12   79.71   15.01
  -1   5 -12  106.64   17.78
   1  -5  12  102.41   16.44
   1   5  12  112.02   17.56
  -2  -5 -12   29.22    9.93
   2  -5  12   13.69    7.83
   2   5  12   32.63   10.70
  -2   5 -12   23.49    9.95
   3   5  12   41.28   12.19
   3  -5  12   20.20    9.26
  -3  -5 -12   37.44   10.96
  -3   5 -12   35.24   11.25
  -4  -5 -12   77.12   15.17
  -4   5 -12   77.34   16.74
   4  -5  12   79.05   15.12
   4   5  12  101.14   18.10
   5  -5  12  142.10   19.73
  -5  -5 -12  109.74   18.36
   5   5  12  117.88   20.10
  -5   5 -12  143.45   23.42
  -6   5 -12   19.52   11.79
   6   5  12   31.39   13.08
  -6  -5 -12   27.50   11.50
   6  -5  12   15.61    8.12
  -7  -6  12    4.38    8.95
   7   6 -12    2.36    7.70
   7  -6 -12    1.48    8.81
   6  -6 -12  230.97   28.68
   6  -6 -12  219.30   24.80
  -6  -6  12  259.43   27.33
   6   6 -12  203.56   27.18
  -5  -6  12  136.74   19.92
   5  -6 -12  121.11   18.75
   5   6 -12  110.71   19.64
  -5   6  12  119.83   20.81
   4   6 -12   69.64   15.82
  -4  -6  12   58.32   13.98
  -4   6  12   55.45   14.60
   4  -6 -12   62.39   13.93
  -3   6  12   62.99   15.09
  -3  -6  12   42.34   11.23
   3  -6 -12   46.56   12.40
   3   6 -12   83.77   15.89
   2  -6 -12  561.86   34.18
   2   6 -12  505.60   33.20
  -2  -6  12  575.08   34.07
  -2   6  12  580.31   36.03
  -1   6  12  179.10   22.41
   1  -6 -12  170.44   22.41
   1   6 -12  177.93   22.75
  -1  -6  12  171.79   21.80
   0   6  12    5.30    6.71
   0  -6  12    4.73    6.31
   0  -6 -12   26.32    8.07
   0   6 -12   14.81    9.09
   1   6  12  112.74   18.04
  -1   6 -12   85.24   16.35
  -1  -6 -12  112.59   17.72
   1  -6  12   84.11   15.73
   2   6  12  275.47   29.19
  -2   6 -12  293.37   25.75
  -2  -6 -12  350.99   26.76
   2  -6  12  351.52   26.31
   3   6  12   48.44   13.03
   3  -6  12   57.10   13.34
  -3  -6 -12   67.33   14.65
  -3   6 -12   77.73   17.20
   4  -6  12    1.31    7.03
  -4   6 -12    1.80    6.87
   4   6  12    9.23   10.01
  -4  -6 -12    7.00    7.12
   5   6  12   16.12    9.50
   5  -6  12   10.63    8.12
  -5  -6 -12   24.57   10.96
  -5   6 -12   58.33   15.67
  -6   6 -12  211.50   29.71
   6  -6  12  279.00   24.34
  -6  -6 -12  252.34   28.07
   6   6  12  274.21   32.46
   6   7 -12   21.14   12.96
   6  -7 -12    9.54    9.06
   6  -7 -12   11.53    9.25
  -6  -7  12   -3.14    8.19
  -5   7  12  147.11   24.68
   5  -7 -12  129.47   19.73
  -5  -7  12  134.65   21.14
  -4  -7  12   12.87    7.97
   4   7 -12   32.06    7.87
   4  -7 -12   -2.26    6.07
  -4   7  12    1.45    7.08
  -3   7  12   73.62   16.13
   3  -7 -12   71.43   15.74
   3   7 -12   52.47   14.83
  -3  -7  12   70.75   15.36
  -2   7  12   21.49   10.68
  -2  -7  12   23.76    9.51
   2  -7 -12   23.57   10.84
   2   7 -12   51.33   13.75
  -1  -7  12  345.81   27.39
   1   7 -12  335.08   28.13
   1  -7 -12  334.35   26.73
  -1   7  12  339.20   28.12
   0   7  12   46.67   13.66
   0  -7  12   56.36   13.53
   0   7 -12   41.60   12.07
   0  -7 -12   50.35   13.16
  -1   7 -12  606.96   37.78
   1   7  12  647.82   38.92
  -1  -7 -12  619.25   36.59
   1  -7  12  585.37   36.14
  -2   7 -12   15.39   10.81
   2  -7  12   30.50   11.39
  -2  -7 -12   31.57   10.28
   2   7  12   11.79    8.75
   3   7  12   79.46   17.65
  -3  -7 -12   56.40   14.15
  -3   7 -12   58.31   15.77
   3  -7  12   81.22   15.92
   4   7  12   28.81   12.79
  -4  -7 -12   44.99   13.09
   4  -7  12   29.84    9.65
  -4   7 -12   19.36   10.21
   5  -7  12  640.92   37.90
   5   7  12  613.70   41.84
  -5   7 -12  638.23   41.84
  -5  -7 -12  679.36   39.81
  -6  -8  12  176.06   24.19
   6   8 -12  172.82   27.09
   6  -8 -12  141.52   21.43
  -6   8  12  158.55   25.88
  -5   8  12   11.48    9.96
   5   8 -12   18.27   11.55
   5  -8 -12    9.62    8.54
  -5  -8  12   10.93    7.75
  -4  -8  12    5.75    7.88
   4  -8 -12   12.27    5.45
  -4   8  12   -1.57    7.91
   4   8 -12    8.26    8.20
  -3  -8  12   19.49   10.24
   3  -8 -12    0.50    5.43
   3   8 -12    5.21    8.30
  -3   8  12   -0.79    6.85
   2  -8 -12  238.47   27.45
   2   8 -12  251.68   29.09
  -2  -8  12  287.64   25.06
  -2   8  12  247.37   29.37
   1  -8 -12   15.07    9.45
  -1  -8  12   14.53    8.98
  -1   8  12    7.95    8.73
   1   8 -12   21.15   10.89
   0  -8  12   -2.49    5.79
   0   8  12   -2.74    6.92
   0   8 -12   13.39   10.49
   0  -8 -12    1.94    6.09
  -1  -8 -12   -9.72    3.94
   1   8  12   -2.05    6.53
  -1   8 -12    6.37    7.05
   1  -8  12   -2.48    6.69
   2   8  12  477.67   35.48
  -2   8 -12  468.48   33.90
   2  -8  12  512.44   33.82
  -2  -8 -12  456.80   32.47
   3   8  12   -7.75    7.11
  -3  -8 -12   -7.54    5.31
  -3   8 -12    0.70    8.35
   3  -8  12    0.37    6.74
   4  -8  12  196.54   24.57
  -4   8 -12  191.77   28.08
   4   8  12  173.22   25.66
  -4  -8 -12  152.22   22.22
  -5  -9  12   49.86   14.87
   5  -9 -12   60.10   15.39
   5   9 -12   69.88   17.99
  -5   9  12   28.70   13.52
   4   9 -12  168.22   25.22
  -4   9  12  165.75   25.89
  -4  -9  12  181.47   24.37
   4  -9 -12  232.01   27.98
   3  -9 -12   80.97   17.44
  -3  -9  12   73.12   15.65
   3   9 -12   49.55   14.31
  -3   9  12   76.19   17.74
  -2   9  12    9.26    9.57
  -2  -9  12    7.77    7.81
   2   9 -12   -4.31    6.19
   2  -9 -12   11.07    7.84
  -1   9  12  136.51   22.55
  -1  -9  12  121.06   20.58
   1  -9 -12  108.44   18.95
   1   9 -12   77.54   17.41
   0  -9 -12  194.47   24.96
   0   9  12  134.93   23.38
   0  -9  12  180.03   25.00
   0   9 -12  169.76   24.72
   1   9  12  323.51   34.28
  -1   9 -12  314.96   34.46
  -1  -9 -12  275.29   30.00
   1  -9  12  321.03   27.95
   2   9  12   56.66   15.88
  -2   9 -12   58.24   15.04
  -2  -9 -12   54.39   15.18
   2  -9  12   74.00   16.41
  -3   9 -12   27.13   12.16
  -3  -9 -12   49.94   13.85
   3   9  12   45.83   14.67
   3  -9  12   33.92   12.50
  -3  10  12   29.46   14.22
   3 -10 -12   60.08   14.93
   3  10 -12   29.41   11.91
  -3 -10  12   32.92   12.79
  -2 -10  12   37.26   12.12
   2  10 -12   58.54   15.83
  -2  10  12   46.16   16.16
   2 -10 -12   71.94   16.21
   1  10 -12  196.22   26.33
  -1  10  12  236.29   29.45
   1 -10 -12  223.12   28.03
  -1 -10  12  199.34   26.33
   0 -10  12    2.33    7.23
   0  10  12    4.64    9.00
   0 -10 -12   20.08   10.55
   0  10 -12   17.92    9.51
   1 -10  12  129.65   22.19
  -1  10 -12  129.66   22.37
   1  10  12  101.83   20.40
  -1 -10 -12  102.87   18.79
   2 -10  12    9.30    8.53
   2  10  12    8.06    8.59
  -2  10 -12    7.20    9.28
  -2 -10 -12   16.29    8.32
   8   0 -13    1.81    7.70
   7   0 -13   26.25   11.51
   6   0 -13    5.68    6.70
   6   0 -13   -0.17    6.24
   5   0 -13  412.22   27.59
   5   0 -13  402.44   26.92
   4   0 -13   -1.74    4.76
  -4   0  13    4.81    6.16
   4   0 -13   -7.94    4.20
   3   0 -13   55.05   12.79
  -3   0  13   84.94   15.38
   3   0 -13   65.29   12.51
   2   0 -13   -1.04    4.97
   2   0 -13   -4.14    3.98
   1   0 -13  927.00   39.37
   1   0 -13  940.69   43.86
   0   0 -13    4.97    5.35
   0   0 -13    5.65    5.94
  -1   0 -13 1393.29   51.81
  -1   0 -13 1496.62   58.09
  -2   0 -13    4.44    5.45
  -2   0 -13   -0.22    4.85
  -3   0 -13   80.92   15.07
  -3   0 -13  115.47   16.46
  -4   0 -13   -1.43    5.30
  -4   0 -13   -6.09    5.02
  -5   0 -13  455.58   30.16
  -5   0 -13  450.23   30.42
  -6   0 -13    2.45    7.66
  -6   0 -13    4.90    6.59
   8   1 -13   97.28   19.60
   8  -1 -13  118.10   20.03
   8  -1 -13   94.90   18.75
   7   1 -13   81.48   17.35
  -7  -1  13   48.09   12.98
   7  -1 -13   89.63   17.34
   7  -1 -13   62.81   14.27
   6   1 -13  715.79   38.22
   6  -1 -13  685.01   35.82
   6   1 -13  588.41   33.62
   6  -1 -13  590.10   34.63
   6  -1 -13  651.74   35.02
   5  -1 -13  116.11   16.90
   5  -1 -13  127.00   16.95
   5   1 -13  112.73   17.56
   5  -1 -13  115.35   17.29
   5   1 -13  114.16   17.55
   4   1 -13   55.26   12.41
   4  -1 -13   55.19   12.76
   4   1 -13   51.46   11.72
  -4   1  13   74.64   13.89
   4  -1 -13   59.08   11.74
   3   1 -13   62.38   12.70
   3   1 -13   99.36   16.96
  -3   1  13   95.22   15.73
   3  -1 -13   90.26   13.93
   3  -1 -13   82.89   14.91
   2   1 -13  566.95   32.79
   2  -1 -13  547.94   28.34
   2   1 -13  587.69   31.07
  -2   1  13  535.43   29.77
   2  -1 -13  553.02   32.68
   1   1 -13  173.83   19.54
   1  -1 -13  152.04   17.05
   1  -1 -13  163.09   21.31
   1   1 -13  161.43   20.29
  -1   1  13  173.47   19.28
   0  -1 -13   54.47   12.29
   0   1 -13   78.68   13.51
   0   1 -13   65.47   12.61
   0   1  13   57.68   11.54
  -1   1 -13    5.68    6.03
  -1  -1 -13   -2.76    5.10
   1   1  13   12.04    7.08
  -1   1 -13    0.61    4.91
  -2  -1 -13  438.72   28.94
   2   1  13  422.15   26.24
  -2   1 -13  418.84   28.43
  -2   1 -13  396.23   26.32
  -3   1 -13   98.82   16.98
   3   1  13   89.46   14.43
  -3  -1 -13   64.24   13.71
  -3   1 -13   74.80   13.90
  -4   1 -13   74.24   14.89
   4   1  13   47.87   12.23
  -4   1 -13   65.93   13.55
  -4  -1 -13   69.31   14.23
   5   1  13   68.13   14.79
  -5   1 -13   75.22   14.57
  -5  -1 -13  110.16   17.12
  -5   1 -13  128.14   20.80
   6   1  13  443.15   30.90
  -6   1 -13  406.38   29.00
  -6   1 -13  418.13   31.31
  -6  -1 -13  428.34   29.88
  -7  -2  13   -3.25    6.88
   7   2 -13    1.39    6.65
   7  -2 -13    5.92    7.83
   6   2 -13   29.63   11.35
  -6  -2  13   33.20   11.25
   6  -2 -13   37.62   11.42
   6  -2 -13   47.59   12.20
   5  -2 -13  368.67   26.31
   5   2 -13  371.12   26.24
   5   2 -13  346.31   27.30
   5  -2 -13  335.37   25.39
   4   2 -13  176.80   21.72
   4   2 -13  185.22   21.77
   4  -2 -13  197.89   22.94
  -4   2  13  197.55   22.79
   3   2 -13   15.56    8.20
  -3   2  13   10.75    7.57
   3  -2 -13    7.79    6.85
   3   2 -13   13.24    8.51
   2   2 -13    5.22    5.77
   2   2 -13    9.47    7.01
   2  -2 -13    4.98    6.58
  -2   2  13   -0.13    5.39
  -1   2  13  290.53   22.34
   1   2 -13  295.18   22.62
   1  -2 -13  305.89   24.01
   1   2 -13  304.79   24.38
   0   2 -13  391.95   26.28
   0  -2 -13  392.95   27.37
   0   2 -13  388.88   27.51
   0   2  13  396.50   25.89
   1   2  13   37.76   10.50
  -1  -2 -13   16.63    7.79
[truncated: 39,043 more chars]
