# Supplementary material for: Crystal structure of poly[bis­(ammonium) [bis­(μ4-benzene-1,3,5-tri­carboxyl­ato)dizincate] 1-methyl­pyrrolidin-2-one disolvate]
Source: Acta Crystallogr E Crystallogr Commun. 2016 Apr 29;72(Pt 5):764–7. doi: 10.1107/S2056989016007027 (PMC4908521; doi:10.1107/S2056989016007027)
Supplement: Supplementary file 2 [file e-72-00764-Isup2.hkl]

data_I                                                                          
_shelx_title ' 2pn in Pn'                                                       
_shelx_refln_list_code          4                                               
_shelx_F_calc_maximum      208.54                                               
_exptl_crystal_F_000       800.00                                               
_reflns_d_resolution_high  0.8108                                               
                                                                                
loop_                                                                           
 _space_group_symop_operation_xyz                                               
 'x, y, z'                                                                      
 'x+1/2, -y, z+1/2'                                                             
                                                                                
_cell_length_a     9.4703                                                       
_cell_length_b    12.3505                                                       
_cell_length_c    13.5749                                                       
_cell_angle_alpha  90.000                                                       
_cell_angle_beta   94.327                                                       
_cell_angle_gamma  90.000                                                       
                                                                                
_shelx_F_squared_multiplier     1.000                                           
                                                                                
loop_                                                                           
 _refln_index_h                                                                 
 _refln_index_k                                                                 
 _refln_index_l                                                                 
 _refln_F_squared_calc                                                          
 _refln_F_squared_meas                                                          
 _refln_F_squared_sigma                                                         
 _refln_observed_status                                                         
  -2   0 -16        986.13        778.18       112.79 o                         
   0   0 -16       1248.54       1501.59       132.41 o                         
   2   0 -16         62.15        102.59        50.91 o                         
   4   0 -16       2011.17       2107.47       155.18 o                         
  -2   1 -16        241.98        313.47        86.61 o                         
  -1   1 -16        699.87        768.45       139.38 o                         
   0   1 -16         14.77          0.00        23.95 o                         
   1   1 -16        798.05        808.51        79.36 o                         
   2   1 -16         31.10         28.26        25.35 o                         
   3   1 -16         66.78         83.71        33.51 o                         
   4   1 -16         26.18         15.61        27.87 o                         
  -2   2 -16        117.29        134.08        32.00 o                         
  -1   2 -16        771.25        822.40        63.32 o                         
   0   2 -16        596.64        572.62        55.35 o                         
   1   2 -16        333.54        259.16        38.68 o                         
   2   2 -16        186.74        205.60        63.00 o                         
   3   2 -16        507.97        475.28        49.85 o                         
  -1   3 -16         48.30         43.77        29.34 o                         
   0   3 -16         14.91          0.00        28.50 o                         
   1   3 -16        487.82        489.21        64.91 o                         
   2   3 -16        861.41        884.07        81.35 o                         
   3   3 -16        446.62        402.81        58.51 o                         
   0   4 -16          1.68          0.00        25.42 o                         
   1   4 -16        973.17        990.51        88.64 o                         
   2   4 -16          2.64         12.20        51.86 o                         
  -3   0 -15       1345.06       1490.71       124.86 o                         
  -1   0 -15        156.27        149.31        52.55 o                         
   1   0 -15       1096.96       1138.63       128.00 o                         
   3   0 -15         65.63        104.82        46.26 o                         
   5   0 -15       1041.99        931.23       117.11 o                         
  -4   1 -15        264.89        336.70        42.49 o                         
  -3   1 -15         88.62         54.18        34.25 o                         
  -2   1 -15        791.30        873.24        63.72 o                         
  -1   1 -15        652.86        697.49        57.03 o                         
   0   1 -15       1343.78       1425.09        68.79 o                         
   1   1 -15         50.36         52.04        23.27 o                         
   2   1 -15        900.23        936.30        64.26 o                         
   3   1 -15         13.01          5.83        16.04 o                         
   4   1 -15       1510.18       1398.98        68.30 o                         
   5   1 -15         81.92         90.88        25.64 o                         
  -4   2 -15        488.84        469.84        48.13 o                         
  -3   2 -15        386.92        354.53        42.62 o                         
  -2   2 -15         87.38         99.43        26.77 o                         
  -1   2 -15          9.03          8.45        16.70 o                         
   0   2 -15          3.54          1.58        32.21 o                         
   1   2 -15       1599.89       1589.40        73.02 o                         
   2   2 -15        479.00        471.08        46.45 o                         
   3   2 -15        192.60        147.79        29.54 o                         
   4   2 -15        317.49        286.66        38.59 o                         
   5   2 -15        702.93        586.21        65.08 o                         
  -3   3 -15        169.81        161.73        39.93 o                         
  -2   3 -15        201.97        148.60        47.47 o                         
  -1   3 -15       2291.86       2357.37       111.81 o                         
   0   3 -15        925.17        861.16        63.49 o                         
   1   3 -15        225.33        243.37        43.46 o                         
   2   3 -15         70.28         36.04        25.65 o                         
   3   3 -15       1083.52       1249.80        96.94 o                         
   4   3 -15         44.33          0.00        24.90 o                         
   5   3 -15        463.80        521.73        90.02 o                         
  -3   4 -15         40.30          9.65        31.24 o                         
  -2   4 -15       1960.09       1828.38       251.62 o                         
  -1   4 -15        140.90        157.87        39.79 o                         
   0   4 -15        253.59        215.28        43.35 o                         
   1   4 -15         33.86         38.31        40.21 o                         
   2   4 -15        819.06        801.39        77.44 o                         
   3   4 -15          1.11          0.00        23.26 o                         
   4   4 -15        344.21        400.18        59.37 o                         
  -2   5 -15        230.09        194.94        60.83 o                         
  -1   5 -15        690.92        722.90       107.14 o                         
   0   5 -15       1020.67       1066.33        89.71 o                         
   1   5 -15        310.96        346.35        54.27 o                         
   2   5 -15        203.72        147.90        54.89 o                         
   3   5 -15        704.09        649.67        97.69 o                         
   4   5 -15        706.66        790.08        78.22 o                         
  -1   6 -15        248.41        170.32        40.93 o                         
   0   6 -15        354.19        394.84        90.09 o                         
   1   6 -15       1775.13       1741.06       143.02 o                         
   2   6 -15         89.11         89.37        33.77 o                         
   3   6 -15         20.04         24.98        27.07 o                         
  -4   0 -14         37.39         99.04        44.03 o                         
  -2   0 -14        244.20        306.52        44.27 o                         
   0   0 -14        511.13        487.29        64.61 o                         
   2   0 -14       1980.82       2071.23        93.64 o                         
   4   0 -14       1032.26        995.92       114.56 o                         
   6   0 -14        938.30        901.28        76.82 o                         
  -5   1 -14        579.39        616.95        53.92 o                         
  -4   1 -14        351.40        358.99        41.21 o                         
  -3   1 -14       1026.49       1152.71        65.90 o                         
  -2   1 -14         36.44         34.37        24.70 o                         
  -1   1 -14        992.20        994.79        64.32 o                         
   0   1 -14         53.43         41.63        23.66 o                         
   1   1 -14       3216.52       3303.38       100.93 o                         
   2   1 -14         21.30         16.11        16.60 o                         
   3   1 -14         10.27          0.00        15.41 o                         
   4   1 -14        290.63        242.06        34.89 o                         
   5   1 -14       1779.65       2000.25        87.85 o                         
   6   1 -14        354.85        335.78        61.36 o                         
   7   1 -14        170.07        148.94        56.87 o                         
  -5   2 -14       1184.82       1448.17        93.29 o                         
  -4   2 -14         20.52         10.32        18.43 o                         
  -3   2 -14        271.11        283.49        37.01 o                         
  -2   2 -14       1920.87       1880.14        79.15 o                         
  -1   2 -14       1193.11       1335.79        64.74 o                         
   0   2 -14       1083.90       1131.67        65.25 o                         
   1   2 -14        290.79        281.50        48.07 o                         
   2   2 -14        128.69        123.61        25.82 o                         
   3   2 -14        131.56        157.89        28.74 o                         
   4   2 -14       1342.65       1193.44        88.81 o                         
   5   2 -14         90.28         80.02        47.08 o                         
   6   2 -14        448.62        475.83        47.93 o                         
  -5   3 -14         17.66          8.41        24.88 o                         
  -4   3 -14        899.57        996.95        85.29 o                         
  -3   3 -14          7.31         13.66        23.58 o                         
  -2   3 -14       1093.21       1247.64        92.47 o                         
  -1   3 -14        273.07        351.78        40.48 o                         
   0   3 -14       1613.21       1648.94        72.44 o                         
   1   3 -14        292.78        278.75        35.51 o                         
   2   3 -14        609.50        542.93        49.23 o                         
   3   3 -14         23.47         13.06        20.67 o                         
   4   3 -14        759.61        642.82        65.75 o                         
   5   3 -14        558.09        455.84        57.38 o                         
   6   3 -14       2488.71       2654.95        97.08 o                         
  -4   4 -14         31.60          5.37        27.48 o                         
  -3   4 -14        116.28         83.07        33.29 o                         
  -2   4 -14         25.99         10.11        21.94 o                         
  -1   4 -14       2056.54       2218.12       105.52 o                         
   0   4 -14          7.99         23.90        22.71 o                         
   1   4 -14         13.79          0.00        20.71 o                         
   2   4 -14        205.23        239.00        59.90 o                         
   3   4 -14        991.98       1035.48       105.75 o                         
   4   4 -14        103.87         87.60        31.85 o                         
   5   4 -14         70.23         51.80        28.63 o                         
   6   4 -14        127.49        135.86        32.18 o                         
  -4   5 -14        377.93        380.66        56.99 o                         
  -3   5 -14        256.17        306.36        52.94 o                         
  -2   5 -14        181.73        183.72        57.90 o                         
  -1   5 -14         55.11         57.00        28.26 o                         
   0   5 -14        809.13        760.74        73.98 o                         
   1   5 -14        976.72        905.96        90.70 o                         
   2   5 -14        118.43        196.73        41.72 o                         
   3   5 -14         36.64         47.94        28.03 o                         
   4   5 -14        579.59        616.19        68.33 o                         
   5   5 -14        346.05        338.07        53.03 o                         
  -3   6 -14          8.99          0.00        22.66 o                         
  -2   6 -14       1947.46       1973.83       150.22 o                         
  -1   6 -14        756.61        651.71        78.84 o                         
   0   6 -14       1395.10       1422.59        96.23 o                         
   1   6 -14          9.91          9.42        24.35 o                         
   2   6 -14        250.79        244.60        47.99 o                         
   3   6 -14        310.22        348.44        52.47 o                         
   4   6 -14        687.49        572.69        98.04 o                         
   5   6 -14         25.31         53.36        29.16 o                         
  -2   7 -14        172.39        177.31        43.13 o                         
  -1   7 -14        208.82        183.99        43.69 o                         
   0   7 -14        124.24         95.79        33.21 o                         
   1   7 -14       1814.94       1915.23       152.36 o                         
   2   7 -14         57.93         29.86        26.43 o                         
   3   7 -14         86.88         42.82        28.48 o                         
   4   7 -14         32.56         67.72        30.97 o                         
  -1   8 -14        410.03        444.97        93.85 o                         
   0   8 -14        266.58        197.34        45.19 o                         
   1   8 -14         84.63         63.16        36.22 o                         
   2   8 -14       1178.30       1079.22       138.20 o                         
  -5   0 -13       1950.93       2062.46        97.52 o                         
  -3   0 -13        416.17        454.15        78.66 o                         
  -1   0 -13       6161.48       6561.06       235.25 o                         
   1   0 -13       4336.54       4249.09       133.41 o                         
   3   0 -13        246.18        276.48        40.72 o                         
   5   0 -13       1801.91       1854.48        87.74 o                         
   7   0 -13         94.06        119.53        52.41 o                         
  -6   1 -13       1863.94       1901.38        78.92 o                         
  -5   1 -13        430.20        470.31        64.17 o                         
  -4   1 -13        321.03        317.52        37.31 o                         
  -3   1 -13        398.74        360.24        41.74 o                         
  -2   1 -13       1885.44       1900.06        73.15 o                         
  -1   1 -13         34.29          4.23        13.89 o                         
   0   1 -13        283.60        304.65        33.58 o                         
   1   1 -13        755.26        738.57        44.04 o                         
   2   1 -13       2451.40       2566.85        70.71 o                         
   3   1 -13        448.94        380.87        32.75 o                         
   4   1 -13        298.32        252.20        27.62 o                         
   5   1 -13        548.15        534.62        35.11 o                         
   6   1 -13       2936.94       2942.57       103.73 o                         
   7   1 -13        332.27        353.73        42.35 o                         
  -6   2 -13        188.29        176.05        45.22 o                         
  -5   2 -13        921.28        927.34        77.10 o                         
  -4   2 -13       1572.84       1528.05        67.93 o                         
  -3   2 -13        350.55        414.88        60.49 o                         
  -2   2 -13        257.55        290.41        35.92 o                         
  -1   2 -13         76.96         91.53        22.19 o                         
   0   2 -13       1731.10       1781.74        71.08 o                         
   1   2 -13       1268.01       1373.91        62.13 o                         
   2   2 -13         39.92         29.31        16.80 o                         
   3   2 -13         47.84         54.23        20.37 o                         
   4   2 -13        894.57        849.81        58.16 o                         
   5   2 -13       1528.70       1620.28        59.84 o                         
   6   2 -13        185.20        176.92        30.60 o                         
   7   2 -13          6.01         15.80        23.08 o                         
  -6   3 -13        147.71        106.40        36.31 o                         
  -5   3 -13       1547.39       1602.46        90.02 o                         
  -4   3 -13         48.78         66.68        28.42 o                         
  -3   3 -13         27.47         11.76        20.02 o                         
  -2   3 -13        433.92        540.30        47.55 o                         
  -1   3 -13       1592.74       1570.55       116.98 o                         
   0   3 -13        304.30        348.25        38.38 o                         
   1   3 -13        707.93        749.95        55.25 o                         
   2   3 -13        172.71        194.95        41.51 o                         
   3   3 -13        621.00        631.49        62.59 o                         
   4   3 -13        175.08        206.48        40.26 o                         
   5   3 -13        350.91        320.60        38.29 o                         
   6   3 -13          6.37         36.16        21.73 o                         
   7   3 -13       1676.08       1913.34       145.25 o                         
  -5   4 -13        166.17        292.75        49.04 o                         
  -4   4 -13        631.80        658.74       139.88 o                         
  -3   4 -13        231.85        157.19        35.48 o                         
  -2   4 -13         51.36         55.04        27.12 o                         
  -1   4 -13        232.41        153.42        35.85 o                         
   0   4 -13       1955.24       2265.55       101.40 o                         
   1   4 -13         74.88         45.58        23.91 o                         
   2   4 -13        411.77        381.44        77.36 o                         
   3   4 -13         95.61         69.95        30.08 o                         
   4   4 -13       2628.01       2856.85       136.92 o                         
   5   4 -13        147.50        189.05        40.01 o                         
   6   4 -13         84.45         70.68        24.41 o                         
   7   4 -13        243.17        209.17        46.77 o                         
  -5   5 -13        636.16        604.59        75.13 o                         
  -4   5 -13         21.33         39.21        48.56 o                         
  -3   5 -13        283.35        249.51        45.35 o                         
  -2   5 -13        267.98        310.13        79.98 o                         
  -1   5 -13       1679.81       1744.81        92.54 o                         
   0   5 -13        332.75        284.54        48.11 o                         
   1   5 -13        182.99        152.50        37.92 o                         
   2   5 -13        397.58        385.47        66.80 o                         
   3   5 -13        448.81        444.73        55.04 o                         
   4   5 -13        441.45        439.39        69.83 o                         
   5   5 -13        437.84        421.93        55.66 o                         
   6   5 -13       1167.32       1330.04        76.76 o                         
  -5   6 -13       1175.92       1406.95       105.72 o                         
  -4   6 -13        242.08        286.39        49.06 o                         
  -3   6 -13         51.57         76.44        50.61 o                         
  -2   6 -13         23.50          0.00        20.84 o                         
  -1   6 -13        758.07        791.73        73.83 o                         
   0   6 -13       1223.36       1171.43        89.81 o                         
   1   6 -13       1425.82       1448.60        86.39 o                         
   2   6 -13        103.60         59.73        27.28 o                         
   3   6 -13        170.48        167.78        37.88 o                         
   4   6 -13        757.92        652.64        96.01 o                         
   6   6 -13        300.83        205.68        46.01 o                         
  -4   7 -13        274.01        208.39        45.87 o                         
  -3   7 -13        113.68        119.50        36.91 o                         
  -2   7 -13       2780.12       2738.53       179.04 o                         
  -1   7 -13         18.40         40.49        29.92 o                         
   0   7 -13        400.15        355.34        52.52 o                         
   1   7 -13         83.62         76.63        44.40 o                         
   2   7 -13       1437.69       1544.24        92.76 o                         
   3   7 -13         47.62         29.44        31.74 o                         
   4   7 -13        681.21        588.28        66.61 o                         
   5   7 -13         88.91         47.40        36.11 o                         
  -3   8 -13        473.48        412.47        59.29 o                         
  -2   8 -13         75.97         47.56        29.01 o                         
  -1   8 -13        787.55        798.46       123.38 o                         
   0   8 -13         42.67          0.00        34.24 o                         
   1   8 -13       2080.31       2156.87       111.12 o                         
   2   8 -13         37.76         60.49        30.32 o                         
   3   8 -13        102.38        108.17        35.75 o                         
   4   8 -13        197.61        194.26        45.47 o                         
  -1   9 -13        602.58        529.23        67.02 o                         
   0   9 -13        156.50        147.85        38.44 o                         
   1   9 -13         45.98         13.01        24.92 o                         
   2   9 -13        287.47        333.27        58.58 o                         
   3   9 -13        135.77         98.25        34.45 o                         
  -6   0 -12       1614.04       1611.73        85.92 o                         
  -4   0 -12        948.68        925.01        70.74 o                         
  -2   0 -12       9658.40       9793.27       228.16 o                         
   0   0 -12        988.45        947.44        81.10 o                         
   2   0 -12       2176.97       2300.56       117.57 o                         
   4   0 -12        135.69        157.15        24.71 o                         
   6   0 -12       3792.95       3878.05       104.78 o                         
   8   0 -12        274.36        301.86        47.19 o                         
  -7   1 -12         38.63         60.14        29.79 o                         
  -6   1 -12        282.65        268.43        30.89 o                         
  -5   1 -12       3513.15       3520.15        87.42 o                         
  -4   1 -12        508.45        540.75        38.99 o                         
  -3   1 -12        424.98        434.70        46.49 o                         
  -2   1 -12        120.82        128.92        19.89 o                         
  -1   1 -12       3949.89       3903.22        86.41 o                         
   0   1 -12       2739.63       2727.63        69.98 o                         
   1   1 -12       2552.66       2597.06        67.87 o                         
   2   1 -12         93.70        114.50        18.68 o                         
   3   1 -12        584.23        609.24        40.95 o                         
   4   1 -12        250.42        239.52        23.30 o                         
   5   1 -12        832.74        862.11        42.60 o                         
   6   1 -12        104.05         76.91        16.65 o                         
   7   1 -12        111.76        109.29        25.04 o                         
   8   1 -12        131.27        145.72        29.05 o                         
  -7   2 -12        939.46        940.29       121.90 o                         
  -6   2 -12       1023.72       1071.46        95.69 o                         
  -5   2 -12        288.71        265.06        71.96 o                         
  -4   2 -12         35.98         64.62        20.22 o                         
  -3   2 -12        521.12        549.81        55.96 o                         
  -2   2 -12        509.14        456.23        43.80 o                         
  -1   2 -12         84.24         86.48        22.91 o                         
   0   2 -12        160.25        187.96        26.90 o                         
   1   2 -12       3222.09       3174.06        92.70 o                         
   2   2 -12        596.09        641.99        47.35 o                         
   3   2 -12        719.00        782.37        86.64 o                         
   4   2 -12        141.75        138.40        18.58 o                         
   5   2 -12       1090.35       1132.32        42.01 o                         
   6   2 -12        715.65        764.28        46.76 o                         
   7   2 -12       1168.08       1240.18        67.91 o                         
   8   2 -12        241.69        171.16        41.08 o                         
  -7   3 -12          6.34          0.00        34.83 o                         
  -6   3 -12        291.71        287.12        46.46 o                         
  -5   3 -12         36.29         33.34        27.59 o                         
  -4   3 -12        967.13       1110.01        75.52 o                         
  -3   3 -12        388.60        439.76        51.55 o                         
  -2   3 -12         67.70         49.67        18.37 o                         
  -1   3 -12        803.66        800.47        53.57 o                         
   0   3 -12       2101.53       2076.65       114.28 o                         
   1   3 -12        102.71        116.77        27.62 o                         
   2   3 -12         41.96         45.12        17.71 o                         
   3   3 -12        158.88        180.48        39.68 o                         
   4   3 -12       1858.38       1875.77        89.62 o                         
   5   3 -12        326.63        322.65        37.58 o                         
   6   3 -12        128.65        141.87        43.52 o                         
   7   3 -12        232.94        396.37        56.72 o                         
   8   3 -12       1293.31       1456.93       109.06 o                         
  -6   4 -12         55.03         42.29        27.17 o                         
  -5   4 -12        140.11        140.80        37.54 o                         
  -4   4 -12         31.00        124.99        47.67 o                         
  -3   4 -12        180.53        116.56        30.57 o                         
  -2   4 -12        104.66        113.19        30.98 o                         
  -1   4 -12        629.07        608.92        59.64 o                         
   0   4 -12         47.77         44.29        23.02 o                         
   1   4 -12       1873.17       2007.73       143.27 o                         
   2   4 -12         97.60         67.66        32.83 o                         
   3   4 -12        208.69        227.22        51.43 o                         
   4   4 -12        459.19        439.56        52.76 o                         
   5   4 -12       2752.19       2672.63       111.87 o                         
   6   4 -12         78.87        102.85        25.71 o                         
   7   4 -12       2569.80       2628.81       123.53 o                         
   8   4 -12         18.43         10.65        27.87 o                         
  -6   5 -12         66.33        107.28        37.49 o                         
  -5   5 -12        512.29        568.07        76.75 o                         
  -4   5 -12        330.02        351.61        51.19 o                         
  -3   5 -12        172.88        165.75        35.75 o                         
  -2   5 -12        116.96        120.02        32.00 o                         
  -1   5 -12        485.84        422.81        61.31 o                         
   0   5 -12       1881.87       1928.37       150.42 o                         
   1   5 -12        521.36        523.92        57.39 o                         
   2   5 -12         27.51         22.28        23.24 o                         
   3   5 -12        107.32         75.64        26.45 o                         
   4   5 -12       2486.92       2763.21       167.02 o                         
   5   5 -12       1030.86       1068.97        68.99 o                         
   6   5 -12        390.16        407.72        51.00 o                         
   7   5 -12        147.38        102.71        39.42 o                         
  -6   6 -12       1099.82       1069.43        92.98 o                         
  -5   6 -12        110.84        183.30        76.86 o                         
  -4   6 -12         34.95         19.82        22.51 o                         
  -3   6 -12        316.50        328.17        50.78 o                         
  -2   6 -12       1483.36       1473.74       131.18 o                         
  -1   6 -12        476.04        454.05        62.27 o                         
   0   6 -12         64.72         96.29        27.48 o                         
   1   6 -12        836.27        793.25        72.70 o                         
   2   6 -12       2571.24       2433.34       128.09 o                         
   3   6 -12        261.81        300.59        84.72 o                         
   4   6 -12        329.51        299.41        47.60 o                         
   5   6 -12        580.78        529.95        61.75 o                         
   6   6 -12        930.79        993.28        70.30 o                         
   7   6 -12          7.71          8.88        26.40 o                         
  -5   7 -12       2659.34       3007.35       131.33 o                         
  -4   7 -12        112.69        143.23        58.35 o                         
  -3   7 -12        315.97        260.77        47.96 o                         
  -2   7 -12         81.61        108.27        36.84 o                         
  -1   7 -12       2760.09       2792.92       119.68 o                         
   0   7 -12        185.46        209.52        40.50 o                         
   1   7 -12       1528.39       1524.02        88.23 o                         
   2   7 -12        179.41        169.92        63.20 o                         
   3   7 -12        262.79        286.16        49.15 o                         
   4   7 -12          5.71         69.65        78.14 o                         
   5   7 -12        615.68        589.53        89.84 o                         
   6   7 -12         65.87         60.54        26.37 o                         
  -4   8 -12        805.67        772.54        90.04 o                         
  -3   8 -12          4.42          0.00        20.40 o                         
  -2   8 -12       2159.70       2105.80       106.77 o                         
  -1   8 -12          2.69          0.00        36.63 o                         
   0   8 -12         45.21         27.98        26.07 o                         
   1   8 -12         48.31         81.48        32.50 o                         
   2   8 -12       1112.92       1115.00        90.91 o                         
   3   8 -12         33.12         10.76        20.69 o                         
   4   8 -12         28.78         48.58        20.67 o                         
   5   8 -12         57.94         60.55        31.27 o                         
  -3   9 -12        225.05        176.86        51.93 o                         
  -2   9 -12        301.29        256.81        48.65 o                         
  -1   9 -12       1400.20       1337.41       103.03 o                         
   0   9 -12        743.23        832.53        79.98 o                         
   1   9 -12        487.34        429.25        70.35 o                         
   2   9 -12         43.43         11.27        35.02 o                         
   3   9 -12        291.90        300.57        71.53 o                         
   4   9 -12        911.00        919.47       145.23 o                         
  -2  10 -12         87.91         54.61        28.21 o                         
  -1  10 -12        527.52        525.83        65.51 o                         
   0  10 -12         79.94         86.26        32.16 o                         
   1  10 -12        968.88        954.82        87.39 o                         
   2  10 -12        257.99        299.48        51.57 o                         
   3  10 -12        214.10        206.11        69.83 o                         
  -7   0 -11        287.68        247.48        64.84 o                         
  -5   0 -11       6790.85       6920.76       181.08 o                         
  -3   0 -11        251.55        288.65        44.10 o                         
  -1   0 -11       3875.52       3884.10       117.97 o                         
   1   0 -11        931.56        861.27        54.71 o                         
   3   0 -11        993.43       1040.36        58.15 o                         
   5   0 -11       1739.27       1758.33        63.61 o                         
   7   0 -11        697.15        779.76        71.90 o                         
   9   0 -11        306.16        309.13        71.08 o                         
  -8   1 -11        607.52        670.65       131.21 o                         
  -7   1 -11       1071.29       1148.95        96.69 o                         
  -6   1 -11       1505.43       1565.85        56.04 o                         
  -5   1 -11          5.67          0.00        10.94 o                         
  -4   1 -11       1471.94       1414.88        72.08 o                         
  -3   1 -11        152.47        147.25        20.41 o                         
  -2   1 -11       4881.37       4927.53        97.53 o                         
  -1   1 -11        124.72        126.16        17.97 o                         
   0   1 -11       1603.16       1620.35        52.80 o                         
   1   1 -11       1101.25       1112.96        41.24 o                         
   2   1 -11       2784.65       2878.54        69.22 o                         
   3   1 -11        225.86        232.88        23.41 o                         
   4   1 -11        288.03        322.76        24.19 o                         
   5   1 -11        282.76        294.17        26.43 o                         
   6   1 -11        428.25        414.51        30.54 o                         
   7   1 -11        339.20        345.01        46.40 o                         
   8   1 -11         63.95         32.74        18.21 o                         
   9   1 -11        376.34        401.47        46.71 o                         
  -8   2 -11        246.27        298.11        83.01 o                         
  -7   2 -11         53.14        101.41        50.50 o                         
  -6   2 -11        325.37        370.60        48.83 o                         
  -5   2 -11       1391.40       1374.29        51.56 o                         
  -4   2 -11        613.43        667.73        40.21 o                         
  -3   2 -11         25.14         14.18        11.41 o                         
  -2   2 -11       2578.90       2561.38        66.41 o                         
  -1   2 -11       1082.51       1033.00        46.76 o                         
   0   2 -11       3512.59       3579.32        93.25 o                         
   1   2 -11        453.39        468.04        31.30 o                         
   2   2 -11        528.95        539.93        34.80 o                         
   3   2 -11        172.57        188.37        21.40 o                         
   4   2 -11       2174.44       2132.40        54.10 o                         
   5   2 -11        258.77        293.87        25.36 o                         
   6   2 -11       2266.53       2091.61        76.88 o                         
   7   2 -11       1449.20       1453.55        65.97 o                         
   8   2 -11        883.94        776.60       156.66 o                         
   9   2 -11       1020.16       1056.17        92.00 o                         
  -7   3 -11       1126.13       1057.45       132.32 o                         
  -6   3 -11         35.28         46.46        22.61 o                         
  -5   3 -11         40.74         28.36        21.59 o                         
  -4   3 -11        465.07        538.76        65.02 o                         
  -3   3 -11        568.02        611.27        61.86 o                         
  -2   3 -11        352.29        367.61        37.05 o                         
  -1   3 -11        925.92        971.67        54.68 o                         
   0   3 -11         15.07         18.56        12.81 o                         
   1   3 -11       2242.26       2144.90        72.96 o                         
   2   3 -11        530.23        558.39        44.54 o                         
   3   3 -11       1493.29       1364.58        91.14 o                         
   4   3 -11         18.88          5.68        13.64 o                         
   5   3 -11       5567.31       5299.62       127.47 o                         
   6   3 -11        454.71        473.91        37.72 o                         
   7   3 -11       1715.46       1739.21        93.52 o                         
   8   3 -11        224.06        200.03        45.29 o                         
   9   3 -11        401.58        378.94        59.46 o                         
  -7   4 -11         78.76         76.50        43.44 o                         
  -6   4 -11       2113.06       2188.40       102.17 o                         
  -5   4 -11        106.64         80.37        34.15 o                         
  -4   4 -11        557.56        696.56        65.73 o                         
  -3   4 -11        139.71        143.82        30.89 o                         
  -2   4 -11        167.98        199.33        37.54 o                         
  -1   4 -11        251.79        314.35        82.14 o                         
   0   4 -11        486.67        474.23        79.59 o                         
   1   4 -11        202.96        176.28        33.60 o                         
   2   4 -11       1336.95       1289.16       115.00 o                         
   3   4 -11         54.72         57.75        22.98 o                         
   4   4 -11       3294.08       3381.94        98.47 o                         
   5   4 -11        169.78        185.11        30.14 o                         
   6   4 -11        160.90        215.86        31.86 o                         
   7   4 -11        180.81        157.07        38.95 o                         
   8   4 -11       2623.83       2891.05       131.70 o                         
  -7   5 -11        874.67        800.13       120.67 o                         
  -6   5 -11        212.93        183.45       111.17 o                         
  -5   5 -11         96.59        126.91        52.73 o                         
  -4   5 -11        261.87        256.08        42.56 o                         
  -3   5 -11        726.43        766.44        68.39 o                         
  -2   5 -11        678.43        726.38        66.24 o                         
  -1   5 -11          5.69          7.50        15.79 o                         
   0   5 -11        183.51        169.90        49.45 o                         
   1   5 -11       2927.72       3046.99       113.34 o                         
   2   5 -11        308.92        279.95        71.01 o                         
   3   5 -11       1161.80       1180.48        69.92 o                         
   4   5 -11        165.37        224.22        72.81 o                         
   5   5 -11       2251.58       2203.54        82.12 o                         
   6   5 -11        545.40        475.65        46.27 o                         
   7   5 -11        657.82        729.89        77.35 o                         
   8   5 -11        127.55        157.86        44.10 o                         
  -6   6 -11        340.95        317.71        51.87 o                         
  -5   6 -11       2193.78       2228.13       108.76 o                         
  -4   6 -11        252.19        265.35        44.64 o                         
  -3   6 -11        797.86        770.08        72.26 o                         
  -2   6 -11        569.00        515.78        66.21 o                         
  -1   6 -11       2466.05       2580.21       106.63 o                         
   0   6 -11         82.85         90.08        28.12 o                         
   1   6 -11        261.74        313.30        46.40 o                         
   2   6 -11         19.24          5.15        18.60 o                         
   3   6 -11        150.92        158.95        33.85 o                         
   4   6 -11       1283.11       1221.34       137.04 o                         
   5   6 -11        125.74         96.66        24.60 o                         
   6   6 -11        211.98        202.48        33.45 o                         
   7   6 -11        571.14        551.56        69.86 o                         
   8   6 -11        694.28        684.17        79.05 o                         
  -6   7 -11        815.78        864.43        82.84 o                         
  -5   7 -11         41.08         29.69        26.82 o                         
  -4   7 -11       1057.43       1171.74        89.85 o                         
  -3   7 -11        514.06        506.29        73.79 o                         
  -2   7 -11       1030.05       1069.84        93.03 o                         
  -1   7 -11        111.45        139.01        54.96 o                         
   0   7 -11       1345.07       1310.21        77.50 o                         
   1   7 -11        311.61        258.73        42.99 o                         
   2   7 -11       1913.73       1824.69        91.96 o                         
   3   7 -11         48.60         61.39        28.78 o                         
   4   7 -11         80.10         76.07        26.07 o                         
   5   7 -11         79.63        105.85        25.54 o                         
   6   7 -11       1799.26       1884.48        83.14 o                         
   7   7 -11        155.56        215.28        47.57 o                         
  -5   8 -11       2525.21       2540.89       119.89 o                         
  -4   8 -11         49.51         36.73        25.33 o                         
  -3   8 -11        359.91        308.79        49.35 o                         
  -2   8 -11        273.67        255.59        45.32 o                         
  -1   8 -11       4550.46       4548.39       155.73 o                         
   0   8 -11         66.39         76.05        26.87 o                         
   1   8 -11        327.74        258.19        56.12 o                         
   2   8 -11        146.26        109.64        32.18 o                         
   3   8 -11        718.20        724.54        70.64 o                         
   4   8 -11        104.86         82.14        29.59 o                         
   5   8 -11          5.26          0.00        18.91 o                         
   6   8 -11         23.81         19.93        23.33 o                         
  -4   9 -11        256.56        355.04        54.61 o                         
  -3   9 -11       1047.89       1032.41        89.03 o                         
  -2   9 -11       1732.77       1771.79       141.75 o                         
  -1   9 -11        117.37         90.34        32.86 o                         
   0   9 -11        652.97        688.74        93.87 o                         
   1   9 -11       1796.94       1725.59        95.09 o                         
   2   9 -11        414.03        368.52        54.68 o                         
   3   9 -11        134.23        124.13        41.53 o                         
   4   9 -11         35.51         18.43        23.53 o                         
   5   9 -11       1036.11        942.78        96.67 o                         
   6   9 -11        673.32        755.51        93.12 o                         
  -3  10 -11         26.61          0.00        39.59 o                         
  -2  10 -11        564.34        591.85        89.16 o                         
  -1  10 -11        405.74        271.79        50.43 o                         
   0  10 -11        951.69        841.38        79.62 o                         
   1  10 -11         42.85         49.24        29.32 o                         
   2  10 -11        208.98        203.41        43.13 o                         
   3  10 -11        143.53        107.90        35.39 o                         
   4  10 -11       1310.98       1309.36       102.59 o                         
  -1  11 -11          9.09         25.00        23.07 o                         
   0  11 -11         86.28         74.14        32.58 o                         
   1  11 -11       2047.59       1964.55       108.44 o                         
   2  11 -11         62.78         51.52        27.03 o                         
   3  11 -11         73.74        127.59        37.84 o                         
  -8   0 -10       1776.58       1901.47       145.44 o                         
  -6   0 -10       1276.87       1128.56        69.98 o                         
  -4   0 -10        789.93        892.78        81.26 o                         
  -2   0 -10       3993.83       3834.47       113.76 o                         
   0   0 -10       1251.87       1231.44        99.93 o                         
   2   0 -10       5054.80       5068.12       133.13 o                         
   4   0 -10       2352.84       2369.46       124.46 o                         
   6   0 -10        151.45        132.38        22.93 o                         
   8   0 -10       2302.49       2403.21       105.19 o                         
  -8   1 -10         86.25        111.88        36.53 o                         
  -7   1 -10       1430.45       1389.55        83.02 o                         
  -6   1 -10        163.89        171.81        22.78 o                         
  -5   1 -10       2430.07       2443.45        66.15 o                         
  -4   1 -10        340.79        328.35        28.75 o                         
  -3   1 -10        222.40        240.38        23.46 o                         
  -2   1 -10        876.55        904.86        38.07 o                         
  -1   1 -10       5246.77       5196.98        96.27 o                         
   0   1 -10        432.36        429.63        28.66 o                         
   1   1 -10        136.80        119.71        27.11 o                         
   2   1 -10        724.44        718.02        35.39 o                         
   3   1 -10       2620.50       2464.49        50.68 o                         
   4   1 -10       1203.94       1209.49        34.36 o                         
   5   1 -10        102.32        107.24        14.10 o                         
   6   1 -10        252.86        242.05        20.57 o                         
   7   1 -10       1947.26       1988.76        63.78 o                         
   8   1 -10        152.27        174.72        29.50 o                         
   9   1 -10         75.07         54.67        23.10 o                         
  -8   2 -10        699.89        723.96        73.66 o                         
  -7   2 -10       2251.97       2431.35       109.07 o                         
  -6   2 -10        341.30        301.65        34.00 o                         
  -5   2 -10        516.12        541.25        39.67 o                         
  -4   2 -10       1030.84       1070.93        42.04 o                         
  -3   2 -10       1450.63       1473.18        48.01 o                         
  -2   2 -10       1773.42       1754.83        50.94 o                         
  -1   2 -10         84.25         89.86        15.01 o                         
   0   2 -10       2624.57       2667.32        85.32 o                         
   1   2 -10       2506.93       2291.59        57.86 o                         
   2   2 -10        626.97        637.08        46.58 o                         
   3   2 -10        222.07        228.78        18.21 o                         
   4   2 -10         52.87         44.07         9.92 o                         
   5   2 -10       3514.67       3543.18        70.38 o                         
   6   2 -10       1787.94       1777.84        49.62 o                         
   7   2 -10        349.17        360.89        32.77 o                         
   8   2 -10         98.49        108.42        24.72 o                         
   9   2 -10       1202.43       1306.11        75.59 o                         
  -8   3 -10         78.58         81.87        51.91 o                         
  -7   3 -10         72.43        144.39        56.87 o                         
  -6   3 -10       1482.37       1723.76       148.53 o                         
  -5   3 -10        119.75        156.15        32.82 o                         
  -4   3 -10        100.42        135.66        29.20 o                         
  -3   3 -10        159.18        151.55        29.39 o                         
  -2   3 -10       5413.43       5223.67       119.01 o                         
  -1   3 -10        425.44        440.51        37.71 o                         
   0   3 -10       1151.38       1132.05        49.74 o                         
   1   3 -10         72.75         51.23        15.63 o                         
   2   3 -10       2601.68       2668.84        63.05 o                         
   3   3 -10         38.43         48.61        13.04 o                         
   4   3 -10       3783.80       3763.53       122.50 o                         
   5   3 -10        671.58        637.08        38.63 o                         
   6   3 -10        776.23        801.33        53.25 o                         
   7   3 -10         63.23         93.68        30.72 o                         
   8   3 -10       2629.44       2499.34       116.55 o                         
   9   3 -10        179.66         97.96        51.73 o                         
  -8   4 -10         93.15         62.34        53.28 o                         
  -7   4 -10        576.85        656.93       106.51 o                         
  -6   4 -10         69.58         34.13        23.58 o                         
  -5   4 -10       1401.60       1535.66        86.45 o                         
  -4   4 -10         91.58         90.81        27.13 o                         
  -3   4 -10       1201.21       1209.71        67.93 o                         
  -2   4 -10        207.13        167.02        30.98 o                         
  -1   4 -10       3504.37       3430.69       174.10 o                         
   0   4 -10         64.95         35.45        26.34 o                         
   1   4 -10       6564.07       6678.30       208.91 o                         
   2   4 -10        449.09        407.37        64.14 o                         
   3   4 -10        624.77        605.87        56.29 o                         
   4   4 -10        405.19        385.61        37.33 o                         
   5   4 -10       2820.05       2856.23       116.29 o                         
   6   4 -10        222.71        229.09        32.39 o                         
   7   4 -10        584.78        604.74        66.29 o                         
   8   4 -10        171.89        161.00        39.84 o                         
   9   4 -10       1151.38       1037.60       154.89 o                         
  -7   5 -10        470.08        436.54        86.24 o                         
  -6   5 -10       2694.49       2818.90       206.84 o                         
  -5   5 -10        474.76        432.38        68.62 o                         
  -4   5 -10        226.66        273.41        52.66 o                         
  -3   5 -10        341.74        413.72        49.13 o                         
  -2   5 -10         63.96         69.89        24.34 o                         
  -1   5 -10        120.76        103.04        38.07 o                         
   0   5 -10         19.83         65.27        44.58 o                         
   1   5 -10        337.96        338.42        42.97 o                         
   2   5 -10       1448.66       1399.37        73.01 o                         
   3   5 -10        406.97        399.78        47.32 o                         
   4   5 -10       1083.82       1182.13        56.15 o                         
   5   5 -10          3.93          0.00        13.93 o                         
   6   5 -10        964.34        904.08        55.98 o                         
   7   5 -10        403.33        438.93        58.68 o                         
   8   5 -10       2008.97       2102.64       110.83 o                         
   9   5 -10        435.98        450.97        66.61 o                         
  -7   6 -10        101.93        169.75        63.48 o                         
  -6   6 -10         16.45          0.00        18.85 o                         
  -5   6 -10        230.08        293.74        46.99 o                         
  -4   6 -10       1744.48       1689.01        86.63 o                         
  -3   6 -10       1234.55       1264.72        74.34 o                         
  -2   6 -10        888.36        938.66        74.85 o                         
  -1   6 -10        209.47        193.80        35.41 o                         
   0   6 -10       1334.21       1372.02        76.75 o                         
   1   6 -10       1758.18       1760.83        83.56 o                         
   2   6 -10        883.20        926.89        72.98 o                         
   3   6 -10        119.23         84.22        36.13 o                         
   4   6 -10        777.30        772.10        55.40 o                         
   5   6 -10       1073.35       1211.30        71.04 o                         
   6   6 -10        337.00        385.85        42.29 o                         
   7   6 -10         11.03         12.34        23.43 o                         
   8   6 -10          3.23          0.09        43.58 o                         
  -7   7 -10        718.71        750.04       116.66 o                         
  -6   7 -10         39.43         42.50        29.21 o                         
  -5   7 -10       2126.78       2256.87       160.37 o                         
  -4   7 -10        182.52        134.62        32.05 o                         
  -3   7 -10        374.70        360.74        72.15 o                         
  -2   7 -10         69.89         76.51        25.71 o                         
  -1   7 -10       2450.08       2405.54       103.36 o                         
   0   7 -10        250.43        276.31        42.34 o                         
   1   7 -10         13.36          4.29        26.96 o                         
   2   7 -10        136.76        153.60        33.24 o                         
   3   7 -10       1532.92       1577.70        82.36 o                         
   4   7 -10        491.63        462.55        55.50 o                         
   5   7 -10        429.12        419.05        44.42 o                         
   6   7 -10        153.34        167.20        40.56 o                         
   7   7 -10       1680.69       1753.61       105.54 o                         
   8   7 -10        219.39        214.85        49.02 o                         
  -6   8 -10        180.62        131.35        37.63 o                         
  -5   8 -10        141.21         63.92        30.56 o                         
  -4   8 -10       1328.92       1533.28        93.95 o                         
  -3   8 -10        468.09        455.86        56.15 o                         
  -2   8 -10       1121.55       1131.65        85.55 o                         
  -1   8 -10        339.37        248.88        41.95 o                         
   0   8 -10       1773.29       1843.11        91.50 o                         
   1   8 -10        788.43        801.45        71.62 o                         
   2   8 -10       3447.57       3186.15       122.67 o                         
   3   8 -10        167.32         91.98        29.52 o                         
   4   8 -10        674.47        739.30       176.06 o                         
   5   8 -10        258.89        291.69        39.05 o                         
   6   8 -10        233.25        205.30        35.62 o                         
   7   8 -10        504.45        566.09       134.05 o                         
  -5   9 -10       1149.32       1351.40       133.55 o                         
  -4   9 -10        510.50        555.10        63.67 o                         
  -3   9 -10        143.82        143.56        36.09 o                         
  -2   9 -10        363.60        513.03        61.13 o                         
  -1   9 -10       1838.42       1880.53        96.71 o                         
   0   9 -10         50.15         52.18        44.05 o                         
   1   9 -10         27.51          8.32        20.05 o                         
   2   9 -10        635.42        695.33        93.28 o                         
   3   9 -10       1262.11       1143.71       188.92 o                         
   4   9 -10        866.20        877.70        85.49 o                         
   5   9 -10        247.94        244.92        56.49 o                         
   6   9 -10        607.94        594.85        57.50 o                         
  -4  10 -10        256.36        275.56        49.51 o                         
  -3  10 -10        923.00        929.00       217.36 o                         
  -2  10 -10        236.92        141.32        37.05 o                         
  -1  10 -10        278.52        257.43        60.90 o                         
   0  10 -10        181.10        108.91        36.34 o                         
   1  10 -10       2818.08       2651.61       117.01 o                         
   2  10 -10        178.67        169.88        41.46 o                         
   3  10 -10        115.96        115.05        32.76 o                         
   4  10 -10        356.56        333.51        68.69 o                         
   5  10 -10        822.00        641.81        95.39 o                         
  -3  11 -10         32.37          0.00        46.99 o                         
  -2  11 -10       1204.13       1213.58        95.29 o                         
  -1  11 -10         42.58         35.34        30.83 o                         
   0  11 -10        188.32        236.89        52.43 o                         
   1  11 -10        101.44         93.82        35.27 o                         
   2  11 -10        955.15        970.40        88.85 o                         
   3  11 -10         60.33         41.11        28.83 o                         
   4  11 -10       1733.47       1702.49       135.92 o                         
  -1  12 -10        305.74        249.72        58.72 o                         
   0  12 -10          0.86          0.00        24.39 o                         
   1  12 -10        609.84        637.38        73.01 o                         
   2  12 -10         39.15         48.73        30.42 o                         
  -9   0  -9        100.45         56.83        44.31 o                         
  -7   0  -9       1227.70       1448.09       115.52 o                         
  -5   0  -9       2021.02       2106.38        82.54 o                         
  -3   0  -9         75.50        136.36        33.29 o                         
  -1   0  -9       5653.23       5641.45       204.63 o                         
   1   0  -9        714.01        613.60        48.36 o                         
   3   0  -9       6621.34       6416.95       122.74 o                         
   5   0  -9       2471.25       2550.04        71.83 o                         
   7   0  -9       5688.12       5685.90       161.16 o                         
   9   0  -9         34.77         15.21        30.19 o                         
  -9   1  -9        166.08        143.38        49.95 o                         
  -8   1  -9       2133.72       2110.67       194.25 o                         
  -7   1  -9        109.08        123.12        31.12 o                         
  -6   1  -9         21.04         28.94        12.22 o                         
  -5   1  -9         25.86         51.25        14.16 o                         
  -4   1  -9       3447.22       3446.39        75.79 o                         
  -3   1  -9       1377.09       1352.93        46.08 o                         
  -2   1  -9        755.20        727.06        31.98 o                         
  -1   1  -9        170.41        164.05        17.45 o                         
   0   1  -9       2375.69       2347.39        55.49 o                         
   1   1  -9        129.17        138.38        16.37 o                         
   2   1  -9        109.79        112.41        15.31 o                         
   3   1  -9        664.74        685.16        25.10 o                         
   4   1  -9       3210.48       3145.17        55.92 o                         
   5   1  -9       3675.52       3608.70        62.64 o                         
   6   1  -9        133.96        142.00        15.29 o                         
   7   1  -9        452.22        477.15        36.85 o                         
   8   1  -9       2145.79       2126.39        80.13 o                         
   9   1  -9        565.78        488.03        47.85 o                         
  10   1  -9       1324.91       1375.56       211.05 o                         
  -9   2  -9        497.15        528.97        66.27 o                         
  -8   2  -9         63.72         47.09        27.91 o                         
  -7   2  -9       1101.91       1195.48        98.86 o                         
  -6   2  -9       1688.28       1805.29        88.70 o                         
  -5   2  -9        802.62        791.42        46.52 o                         
  -4   2  -9         14.65         22.66        10.97 o                         
  -3   2  -9        356.87        355.76        32.30 o                         
  -2   2  -9       3739.70       3643.06        75.40 o                         
  -1   2  -9        367.14        374.41        26.00 o                         
   0   2  -9         43.56         36.64        10.27 o                         
   1   2  -9        138.76        126.03        15.62 o                         
   2   2  -9       6476.03       6684.25       108.59 o                         
   3   2  -9       2435.18       2329.61        45.17 o                         
   4   2  -9       3115.38       3122.12        55.54 o                         
   5   2  -9         13.87          7.95         8.42 o                         
   6   2  -9         68.14         82.17        14.89 o                         
   7   2  -9        448.64        516.63        44.33 o                         
   8   2  -9       1264.71       1327.24        68.88 o                         
   9   2  -9          6.46          0.00        17.40 o                         
  10   2  -9        821.92        886.13        92.82 o                         
  -9   3  -9        828.14        889.75        86.11 o                         
  -8   3  -9        132.46        128.94        63.16 o                         
  -7   3  -9        574.04        484.28        63.27 o                         
  -6   3  -9        499.96        469.07        53.45 o                         
  -5   3  -9       2054.04       1977.00        67.24 o                         
  -4   3  -9       1057.57        995.26        45.17 o                         
  -3   3  -9       3094.38       3024.31        78.79 o                         
  -2   3  -9         41.41         30.15        10.73 o                         
  -1   3  -9       1964.84       1910.74        49.57 o                         
   0   3  -9       1038.26       1019.75        34.35 o                         
   1   3  -9       4514.24       4610.17        83.68 o                         
   2   3  -9        460.35        485.42        29.98 o                         
   3   3  -9         19.20         11.77         8.69 o                         
   4   3  -9        264.20        256.46        19.84 o                         
   5   3  -9       2450.84       2398.14        54.78 o                         
   6   3  -9        212.35        194.00        22.27 o                         
   7   3  -9         36.63         48.93        18.96 o                         
   8   3  -9         55.94         36.10        19.92 o                         
   9   3  -9       2247.48       2346.90       172.94 o                         
  10   3  -9          2.89          0.00        18.80 o                         
  -8   4  -9         88.48         30.60        37.07 o                         
  -7   4  -9        181.82        191.56        62.93 o                         
  -6   4  -9       1950.61       2172.14        93.61 o                         
  -5   4  -9        122.84        140.79        34.77 o                         
  -4   4  -9        406.95        436.22        47.47 o                         
  -3   4  -9        172.54        235.56        34.27 o                         
  -2   4  -9       8585.44       8775.24       201.94 o                         
  -1   4  -9       1560.40       1553.09        71.31 o                         
   0   4  -9        631.38        631.00        57.99 o                         
   1   4  -9        307.75        284.75        36.23 o                         
   2   4  -9       2966.60       2861.83        98.59 o                         
   3   4  -9        350.55        322.53        32.38 o                         
   4   4  -9       1528.15       1621.29        61.81 o                         
   5   4  -9         14.45         16.92        13.93 o                         
   6   4  -9       1880.83       1874.66        69.58 o                         
   7   4  -9         15.31          5.90        22.38 o                         
   8   4  -9       1504.81       1682.98       231.47 o                         
   9   4  -9         30.52         18.05        24.98 o                         
  -8   5  -9        508.03        504.39        98.58 o                         
  -7   5  -9         33.75         50.18        36.79 o                         
  -6   5  -9         64.82        118.84        30.71 o                         
  -5   5  -9       1760.37       1935.14       100.02 o                         
  -4   5  -9        955.56        987.17        90.00 o                         
  -3   5  -9       1853.10       1888.21        84.60 o                         
  -2   5  -9        145.20        109.91        27.23 o                         
  -1   5  -9       4019.16       3907.97       161.99 o                         
   0   5  -9       1231.70       1184.03        63.17 o                         
   1   5  -9       3069.91       2916.19       103.33 o                         
   2   5  -9         73.46         67.57        21.33 o                         
   3   5  -9          8.15          5.31        12.55 o                         
   4   5  -9          5.72         17.40        14.28 o                         
   5   5  -9       1336.26       1498.86        62.88 o                         
   6   5  -9          8.44          1.26        13.76 o                         
   7   5  -9        131.19        136.02        39.68 o                         
   8   5  -9        559.94        655.89        72.81 o                         
   9   5  -9       1232.94       1090.80        97.60 o                         
  -8   6  -9         34.03         13.84        34.52 o                         
  -7   6  -9        480.94        507.30        93.30 o                         
  -6   6  -9        959.55       1006.85        79.32 o                         
  -5   6  -9        952.38       1003.17        71.01 o                         
  -4   6  -9        661.42        666.58        62.74 o                         
  -3   6  -9        893.41       1026.36        69.01 o                         
  -2   6  -9         97.79         76.11        23.21 o                         
  -1   6  -9        272.06        235.04        47.13 o                         
   0   6  -9        194.74        201.58        42.07 o                         
   1   6  -9        955.79        868.24        96.24 o                         
   2   6  -9       1802.08       1734.80       105.39 o                         
   3   6  -9       2288.85       2204.38        92.07 o                         
   4   6  -9         59.88         78.92        20.70 o                         
   5   6  -9       1080.12       1086.42        60.94 o                         
   6   6  -9        916.14        898.48        62.36 o                         
   7   6  -9       1460.71       1580.31        92.57 o                         
   8   6  -9        789.49        812.17        82.65 o                         
   9   6  -9         22.08          0.00        24.20 o                         
  -7   7  -9        639.93        673.45       111.20 o                         
  -6   7  -9        513.15        415.61        64.07 o                         
  -5   7  -9        227.72        184.69        37.50 o                         
  -4   7  -9       2715.44       2718.41       110.59 o                         
  -3   7  -9        240.27        266.08        41.12 o                         
  -2   7  -9       1756.95       1610.12        81.93 o                         
  -1   7  -9        785.39        859.34        68.01 o                         
   0   7  -9       1780.87       1697.80       111.92 o                         
   1   7  -9        369.09        436.71        49.51 o                         
   2   7  -9        285.86        359.45        45.75 o                         
   3   7  -9        129.96         90.33        26.94 o                         
   4   7  -9       1399.22       1440.01        64.22 o                         
   5   7  -9         67.23         58.18        20.65 o                         
   6   7  -9        356.68        334.23        41.10 o                         
   7   7  -9         10.08         27.89        25.96 o                         
   8   7  -9       1415.07       1569.73       105.94 o                         
  -7   8  -9        818.10        883.10       129.55 o                         
  -6   8  -9        703.25        645.20        87.52 o                         
  -5   8  -9       1236.77       1553.05        96.21 o                         
  -4   8  -9         23.20          0.00        40.73 o                         
  -3   8  -9         46.63         49.80        23.39 o                         
  -2   8  -9         38.22         43.26        22.82 o                         
  -1   8  -9       2202.11       2044.39        94.49 o                         
   0   8  -9         47.78         60.25        23.52 o                         
   1   8  -9        754.02        807.90        68.77 o                         
   2   8  -9        207.55        211.91        37.01 o                         
   3   8  -9       1406.25       1377.87        76.88 o                         
   4   8  -9        171.75        202.29        39.44 o                         
   5   8  -9        446.14        388.11        47.07 o                         
   6   8  -9        199.21        199.70        34.69 o                         
   7   8  -9       2064.03       2135.38       165.70 o                         
   8   8  -9        243.55        275.75        55.11 o                         
  -6   9  -9         61.90         54.24        29.48 o                         
  -5   9  -9        439.18        524.03        87.61 o                         
  -4   9  -9        938.03        982.62       136.13 o                         
  -3   9  -9        931.71        832.72        74.06 o                         
  -2   9  -9        173.47        196.44        38.28 o                         
  -1   9  -9        871.01        837.49        73.05 o                         
   0   9  -9        596.76        522.21        58.54 o                         
   1   9  -9       1648.32       1616.62        86.06 o                         
   2   9  -9        830.75        842.85        72.13 o                         
   3   9  -9        181.77         92.99        36.70 o                         
   4   9  -9       1323.49       1292.52        84.31 o                         
   5   9  -9        712.53        815.63        61.73 o                         
   6   9  -9         67.73         90.16        29.73 o                         
   7   9  -9         58.38         78.26        33.00 o                         
  -5  10  -9         55.40          0.00        22.68 o                         
  -4  10  -9        277.13        266.43        45.40 o                         
  -3  10  -9        326.74        299.37        49.46 o                         
  -2  10  -9        959.37        990.13        82.04 o                         
  -1  10  -9        552.49        526.01        59.93 o                         
   0  10  -9          5.66         11.72        19.87 o                         
   1  10  -9        253.18        141.54        34.83 o                         
   2  10  -9       2672.62       2623.28       114.41 o                         
   3  10  -9        266.39        252.78        51.36 o                         
   4  10  -9       1158.92       1118.31       153.06 o                         
   5  10  -9        248.25        215.79        70.21 o                         
   6  10  -9       1422.77       1474.63        84.12 o                         
  -4  11  -9         24.68         23.54        26.03 o                         
  -3  11  -9       1280.89       1210.00        96.66 o                         
  -2  11  -9         97.70         85.78        32.04 o                         
  -1  11  -9       1881.55       1800.77        99.02 o                         
   0  11  -9         65.46         30.86        25.66 o                         
   1  11  -9       1147.38       1178.44       129.73 o                         
   2  11  -9         44.30         54.30        27.94 o                         
   3  11  -9         94.43        107.30        34.84 o                         
   4  11  -9        127.87        120.87        37.37 o                         
   5  11  -9       1000.37       1051.48       123.35 o                         
  -3  12  -9         57.04         82.88        32.31 o                         
  -2  12  -9       1822.59       1977.42       106.43 o                         
  -1  12  -9         91.51         70.39        48.08 o                         
   0  12  -9        156.95        105.75        34.27 o                         
   1  12  -9        542.72        415.14        84.67 o                         
   2  12  -9       1043.56        921.34        85.18 o                         
   3  12  -9         91.84         70.43        32.68 o                         
  -8   0  -8       1694.34       2012.94       142.98 o                         
  -6   0  -8        965.81        950.48        60.72 o                         
  -4   0  -8       9200.51       9032.69       194.75 o                         
  -2   0  -8          6.63          7.26        10.06 o                         
   0   0  -8        234.10        209.04        25.52 o                         
   2   0  -8        433.09        424.29        29.50 o                         
   4   0  -8       7372.70       7466.27       135.17 o                         
   6   0  -8       1955.55       1949.65        62.03 o                         
   8   0  -8       7728.17       7473.87       255.84 o                         
  10   0  -8        810.98        825.22       110.28 o                         
  -9   1  -8        272.73        292.54        61.88 o                         
  -8   1  -8         43.35         23.96        43.42 o                         
  -7   1  -8       2227.55       2211.82        99.03 o                         
  -6   1  -8         71.33         82.53        15.62 o                         
  -5   1  -8        120.41        112.93        16.78 o                         
  -4   1  -8        149.29        164.79        18.77 o                         
  -3   1  -8       2029.23       1897.27        50.00 o                         
  -2   1  -8       1221.05       1169.41        37.31 o                         
  -1   1  -8        365.69        380.56        28.78 o                         
   0   1  -8        160.04        155.19        15.60 o                         
   1   1  -8       1508.33       1429.18        44.92 o                         
   2   1  -8       3632.66       3662.64        56.14 o                         
   3   1  -8       4067.02       3886.88        59.74 o                         
   4   1  -8        272.58        287.71        18.31 o                         
   5   1  -8       4456.92       4516.53        69.89 o                         
   6   1  -8        892.26        847.14        29.88 o                         
   7   1  -8       2247.20       2306.06        66.51 o                         
   8   1  -8        694.30        741.48        55.06 o                         
   9   1  -8        680.34        655.44        70.17 o                         
  10   1  -8        118.34        174.25        46.22 o                         
  -9   2  -8        700.67        565.64        66.07 o                         
  -8   2  -8       1681.05       1716.88        91.75 o                         
  -7   2  -8         29.47         14.79        26.68 o                         
  -6   2  -8        337.93        349.92        39.19 o                         
  -5   2  -8       1018.00       1017.00        45.76 o                         
  -4   2  -8       1585.72       1514.87        45.76 o                         
  -3   2  -8       4067.61       4138.17        79.28 o                         
  -2   2  -8        291.67        327.31        23.85 o                         
  -1   2  -8        979.99        942.75        44.57 o                         
   0   2  -8        552.90        566.17        27.34 o                         
   1   2  -8       3740.26       3686.85        69.46 o                         
   2   2  -8        322.46        340.18        18.16 o                         
   3   2  -8       1431.39       1347.18        31.82 o                         
   4   2  -8       1424.03       1300.79        42.42 o                         
   5   2  -8       1956.41       1934.60        47.01 o                         
   6   2  -8        195.64        206.40        19.49 o                         
   7   2  -8       1324.42       1378.47        59.23 o                         
   8   2  -8       1907.50       1862.26        73.74 o                         
   9   2  -8       1673.41       1614.44        74.72 o                         
  10   2  -8        265.55        336.73        78.82 o                         
  -9   3  -8         15.47          0.00        25.84 o                         
  -8   3  -8         37.22         30.27        36.95 o                         
  -7   3  -8        725.59        682.40        64.34 o                         
  -6   3  -8       1992.79       1899.24        66.43 o                         
  -5   3  -8         29.15         28.76        15.14 o                         
  -4   3  -8        574.11        550.11        38.02 o                         
  -3   3  -8       1700.45       1728.62        55.31 o                         
  -2   3  -8       4489.45       4446.14        94.33 o                         
  -1   3  -8         74.91         77.98        12.37 o                         
   0   3  -8       1035.47       1000.77        31.75 o                         
   1   3  -8       1440.79       1515.22        40.09 o                         
   2   3  -8      10677.04      10757.25       144.63 o                         
   3   3  -8         65.25         62.26        10.04 o                         
   4   3  -8        550.68        544.47        26.24 o                         
   5   3  -8        370.98        402.70        25.45 o                         
   6   3  -8        129.05        152.39        20.54 o                         
   7   3  -8         12.43          0.36        13.74 o                         
   8   3  -8        211.93        235.28        33.24 o                         
   9   3  -8        236.45        262.28        36.92 o                         
  10   3  -8        961.43       1078.05        90.51 o                         
  -9   4  -8       1967.83       1888.28       104.51 o                         
  -8   4  -8        169.84        155.26        45.90 o                         
  -7   4  -8         84.33         90.08        28.66 o                         
  -6   4  -8         75.26         49.89        18.26 o                         
  -5   4  -8       4388.27       4309.93       102.34 o                         
  -4   4  -8        140.90        148.88        21.48 o                         
  -3   4  -8       1477.31       1466.24        50.06 o                         
  -2   4  -8        812.21        772.49        57.48 o                         
  -1   4  -8       5437.12       5303.25       140.28 o                         
   0   4  -8         69.84         77.21        29.67 o                         
   1   4  -8       1898.75       1916.30       136.38 o                         
   2   4  -8         38.75         51.85        12.01 o                         
   3   4  -8       2514.30       2480.85        61.39 o                         
   4   4  -8        126.35        122.97        17.19 o                         
   5   4  -8       1078.13       1020.53        39.11 o                         
   6   4  -8         99.77         79.27        16.41 o                         
   7   4  -8         36.06         42.56        17.58 o                         
   8   4  -8         17.32          5.07        16.60 o                         
   9   4  -8        861.23        851.22        63.40 o                         
  10   4  -8         31.76         29.31        23.14 o                         
  -9   5  -8         43.98         95.62        53.50 o                         
  -8   5  -8        764.98        805.55       115.07 o                         
  -7   5  -8       1037.35       1019.74       123.17 o                         
  -6   5  -8        371.02        463.53        50.88 o                         
  -5   5  -8        200.45        173.29        33.25 o                         
  -4   5  -8        314.78        261.07        51.39 o                         
  -3   5  -8       1032.62       1104.49        61.69 o                         
  -2   5  -8       8514.47       8675.80       240.10 o                         
  -1   5  -8        882.90        956.61       106.19 o                         
   0   5  -8        171.07        160.72        27.79 o                         
   1   5  -8       1000.52        984.11        54.96 o                         
   2   5  -8       4653.12       4658.32       139.43 o                         
   3   5  -8        650.23        665.78        67.31 o                         
   4   5  -8        349.09        338.81        34.14 o                         
   5   5  -8         65.50        100.22        20.91 o                         
   6   5  -8       1952.14       2037.74        72.49 o                         
   7   5  -8        580.73        544.29        61.44 o                         
   8   5  -8        312.38        300.63        54.08 o                         
   9   5  -8        629.15        718.77        62.19 o                         
  -7   6  -8        599.24        592.86        97.85 o                         
  -6   6  -8       1308.83       1298.64        74.74 o                         
  -5   6  -8        566.05        570.38        57.09 o                         
  -4   6  -8       2452.65       2462.60        97.37 o                         
  -3   6  -8         37.58         29.41        30.10 o                         
  -2   6  -8        216.80        208.91        34.57 o                         
  -1   6  -8       1590.10       1604.07        74.72 o                         
   0   6  -8       2796.73       2704.07       187.99 o                         
   1   6  -8        472.49        548.76        51.12 o                         
   2   6  -8          9.16          0.00        12.73 o                         
   3   6  -8        504.99        513.49        41.84 o                         
   4   6  -8       2940.03       3038.60        89.40 o                         
   5   6  -8        280.17        374.29        37.93 o                         
   6   6  -8        372.89        369.47        61.60 o                         
   7   6  -8          4.20          0.00        18.38 o                         
   8   6  -8       2214.82       2081.96       109.18 o                         
   9   6  -8        979.64        893.42        88.81 o                         
  -8   7  -8         86.84        176.26        58.15 o                         
  -7   7  -8       1701.95       1669.61       140.38 o                         
  -6   7  -8         25.76          9.99        42.46 o                         
  -5   7  -8        295.43        284.07        42.65 o                         
  -4   7  -8        185.34        139.72        31.25 o                         
  -3   7  -8       2250.15       2183.15        92.57 o                         
  -2   7  -8        791.60        802.29        64.93 o                         
  -1   7  -8         41.22         40.04        19.94 o                         
   0   7  -8        315.12        284.74        48.84 o                         
   1   7  -8        968.04        975.37        59.44 o                         
   2   7  -8        388.83        388.19        46.87 o                         
   3   7  -8       1816.12       1825.61        82.98 o                         
   4   7  -8         17.88         22.35        15.03 o                         
   5   7  -8       1082.95       1196.11        63.37 o                         
   6   7  -8        785.97        785.82        56.67 o                         
   7   7  -8       1779.87       1876.60       165.50 o                         
   8   7  -8         39.05         54.94        45.94 o                         
   9   7  -8        212.03        238.45        51.32 o                         
  -7   8  -8         64.46         11.57        43.71 o                         
  -6   8  -8        920.14        866.50        76.47 o                         
  -5   8  -8        236.74        220.04        50.95 o                         
  -4   8  -8       2060.47       2080.41        95.52 o                         
  -3   8  -8         16.55         22.60        28.98 o                         
  -2   8  -8        727.40        735.70       125.97 o                         
  -1   8  -8        102.01         97.94        28.08 o                         
   0   8  -8        273.07        188.20        34.90 o                         
   1   8  -8        968.77       1026.90        92.69 o                         
   2   8  -8         30.26         18.85        16.72 o                         
   3   8  -8        378.74        418.74        51.17 o                         
   4   8  -8       5614.04       5506.45       135.75 o                         
   5   8  -8        135.71        142.79        26.09 o                         
   6   8  -8         31.89          7.59        17.81 o                         
   7   8  -8        101.64        109.62        34.48 o                         
   8   8  -8       2490.37       2652.53       176.04 o                         
  -7   9  -8       1165.44       1222.83       144.03 o                         
  -6   9  -8        329.68        331.93        50.44 o                         
  -5   9  -8        374.25        429.66        54.37 o                         
  -4   9  -8        111.01        136.34        34.33 o                         
  -3   9  -8        770.54        818.52        71.86 o                         
  -2   9  -8        939.14       1055.80        94.35 o                         
  -1   9  -8        132.07         98.51        43.23 o                         
   0   9  -8         16.43         20.67        19.70 o                         
   1   9  -8        890.81        882.23        70.89 o                         
   2   9  -8       1299.39       1281.35        75.44 o                         
   3   9  -8       1847.95       1889.79       164.97 o                         
   4   9  -8          6.80          7.42        20.04 o                         
   5   9  -8        620.88        647.73        53.83 o                         
   6   9  -8        727.12        782.69        61.71 o                         
   7   9  -8        629.18        677.62        76.25 o                         
  -6  10  -8        149.49        162.41        40.42 o                         
  -5  10  -8        556.80        530.46        63.22 o                         
  -4  10  -8        435.06        373.88        52.14 o                         
  -3  10  -8       1133.62       1140.24       170.37 o                         
  -2  10  -8         85.08        112.80        32.68 o                         
  -1  10  -8       2312.33       2168.76       185.99 o                         
   0  10  -8        828.24        681.11        67.32 o                         
   1  10  -8       1121.81       1106.97        84.01 o                         
   2  10  -8        291.13        276.53        44.96 o                         
   3  10  -8        629.13        713.04        74.45 o                         
   4  10  -8        121.29        124.02        35.80 o                         
   5  10  -8       1282.98       1338.37        74.68 o                         
   6  10  -8        198.06        195.56        37.95 o                         
   7  10  -8        184.63        196.88        46.12 o                         
  -5  11  -8        150.49        120.78        37.49 o                         
  -4  11  -8        370.22        327.74        63.43 o                         
  -3  11  -8         91.60         84.06        30.96 o                         
  -2  11  -8       1625.42       1579.06        89.84 o                         
  -1  11  -8        105.77        159.96        38.81 o                         
   0  11  -8         13.95          0.00        18.71 o                         
   1  11  -8        334.94        290.76        47.79 o                         
   2  11  -8       3891.71       4027.04       144.77 o                         
   3  11  -8        165.34        210.77        43.51 o                         
   4  11  -8        201.54        203.61        43.12 o                         
   5  11  -8          5.20          5.87        25.48 o                         
   6  11  -8        889.16        995.81        73.05 o                         
  -4  12  -8        261.15        271.65        52.43 o                         
  -3  12  -8        429.30        353.67        54.86 o                         
  -2  12  -8        103.20         98.66        34.94 o                         
  -1  12  -8        964.13       1035.92        86.38 o                         
   0  12  -8        184.60        175.78        40.47 o                         
   1  12  -8        277.09        203.90        50.95 o                         
   2  12  -8        219.96        210.61        43.30 o                         
   3  12  -8        654.90        742.59        91.87 o                         
   4  12  -8        339.14        292.29        50.60 o                         
  -2  13  -8        788.13        919.22        93.10 o                         
  -1  13  -8        101.27        114.65        48.88 o                         
   0  13  -8        467.83        464.26        61.18 o                         
   1  13  -8        353.89        411.81        93.73 o                         
   2  13  -8        727.86        664.69       134.55 o                         
  -9   0  -7        170.30        141.75        52.68 o                         
  -7   0  -7        829.02        958.59       103.09 o                         
  -5   0  -7        201.91        189.57        27.24 o                         
  -3   0  -7       3123.05       2978.63        87.39 o                         
  -1   0  -7       1429.19       1421.68        53.81 o                         
   1   0  -7       7812.43       7446.14       171.07 o                         
   3   0  -7       7698.60       7628.96       174.71 o                         
   5   0  -7       3406.33       3386.84       106.20 o                         
   7   0  -7       4566.90       4585.08       136.69 o                         
   9   0  -7       3094.39       2856.47       163.42 o                         
 -10   1  -7       1675.65       1764.86       104.36 o                         
  -9   1  -7        425.35        488.46        61.55 o                         
  -8   1  -7       1404.15       1480.31        85.02 o                         
  -7   1  -7        265.20        277.92        40.64 o                         
  -6   1  -7       2879.46       2878.16        65.14 o                         
  -5   1  -7        233.54        227.90        21.15 o                         
  -4   1  -7       2427.43       2377.04        55.71 o                         
  -3   1  -7       1173.36       1280.97        38.26 o                         
  -2   1  -7        362.32        320.77        21.55 o                         
  -1   1  -7        580.87        582.15        24.91 o                         
   0   1  -7       2173.02       2009.12        45.77 o                         
   1   1  -7       5059.85       5593.50        88.19 o                         
   2   1  -7       4358.74       4538.46        62.14 o                         
   3   1  -7        262.59        238.13        15.00 o                         
   4   1  -7       3954.10       3809.54        58.61 o                         
   5   1  -7         37.70         37.92         8.86 o                         
   6   1  -7        184.30        167.37        17.26 o                         
   7   1  -7        159.96        164.96        24.94 o                         
   8   1  -7       3615.97       3688.01       142.13 o                         
   9   1  -7        876.49        979.81        78.49 o                         
  10   1  -7         45.17         36.34        26.54 o                         
 -10   2  -7        725.51        713.31        79.19 o                         
  -9   2  -7        178.49        129.21        37.48 o                         
  -8   2  -7        247.05        284.18        45.67 o                         
  -7   2  -7       1593.90       1579.37        80.66 o                         
  -6   2  -7        110.44         96.16        19.09 o                         
  -5   2  -7        207.65        196.65        23.40 o                         
  -4   2  -7       1404.19       1462.53        42.20 o                         
  -3   2  -7       5214.17       5303.47        90.35 o                         
  -2   2  -7       1584.49       1466.39        52.59 o                         
  -1   2  -7        187.86        206.42        16.99 o                         
   0   2  -7       2263.60       2250.51        48.34 o                         
   1   2  -7        989.80        939.69        29.40 o                         
   2   2  -7       4511.81       4270.36        59.46 o                         
   3   2  -7        357.31        373.18        18.12 o                         
   4   2  -7        437.74        447.72        22.49 o                         
   5   2  -7       2261.15       2251.90        69.24 o                         
   6   2  -7       2664.91       2625.95        63.20 o                         
   7   2  -7        621.26        622.31        47.02 o                         
   8   2  -7        123.41        106.22        27.89 o                         
   9   2  -7       1060.04       1024.79        80.76 o                         
  10   2  -7        416.83        426.46        63.07 o                         
  -9   3  -7       1786.64       1865.57       191.45 o                         
  -8   3  -7        231.26        220.15        41.10 o                         
  -7   3  -7        258.11        272.29        42.16 o                         
  -6   3  -7        106.92         95.45        18.81 o                         
  -5   3  -7       3207.13       3265.24        83.30 o                         
  -4   3  -7        546.09        541.53        36.48 o                         
  -3   3  -7        857.20        882.92        36.72 o                         
  -2   3  -7        502.65        497.86        27.66 o                         
  -1   3  -7       5463.85       5329.67        98.51 o                         
   0   3  -7        292.42        296.49        29.92 o                         
   1   3  -7        189.37        214.83        18.19 o                         
   2   3  -7        601.01        571.84        20.34 o                         
   3   3  -7       7272.89       7081.50        95.95 o                         
   4   3  -7       1470.66       1427.15        36.18 o                         
   5   3  -7        573.10        584.59        33.02 o                         
   6   3  -7        728.29        674.77        34.47 o                         
   7   3  -7       1931.48       2037.62        72.52 o                         
   8   3  -7        208.29        246.42        33.78 o                         
   9   3  -7        521.07        535.09        50.69 o                         
  10   3  -7         11.04         15.22        23.98 o                         
  -9   4  -7        159.72        212.44        46.65 o                         
  -8   4  -7       3360.96       3151.76       126.79 o                         
  -7   4  -7        521.10        505.02        54.68 o                         
  -6   4  -7       1277.50       1239.11        52.66 o                         
  -5   4  -7         50.29         54.92        18.38 o                         
  -4   4  -7       1853.60       1774.02        56.87 o                         
  -3   4  -7        749.91        779.49        37.55 o                         
  -2   4  -7       7497.31       7449.86       129.78 o                         
  -1   4  -7        213.53        217.91        28.46 o                         
   0   4  -7       1499.09       1472.00        94.89 o                         
   1   4  -7        358.91        292.41        55.07 o                         
   2   4  -7       8245.55       8050.37       119.44 o                         
   3   4  -7        212.43        223.84        18.48 o                         
   4   4  -7         46.56         31.32        10.05 o                         
   5   4  -7       1458.26       1503.19        46.20 o                         
   6   4  -7         36.86         30.11        13.08 o                         
   7   4  -7         46.64         34.38        16.20 o                         
   8   4  -7        455.92        448.67        43.41 o                         
   9   4  -7         16.85         17.22        27.99 o                         
  10   4  -7       2221.46       2431.66       115.18 o                         
  -9   5  -7       2197.85       2035.25       164.93 o                         
  -8   5  -7        536.58        462.91        58.30 o                         
  -7   5  -7        213.06        256.55        63.54 o                         
  -6   5  -7        983.26        943.60        48.42 o                         
  -5   5  -7       1066.53       1010.02        48.91 o                         
  -4   5  -7       2045.69       1932.05        80.96 o                         
  -3   5  -7        179.80        155.97        26.76 o                         
  -2   5  -7        560.06        548.12        47.88 o                         
  -1   5  -7       4831.89       4621.38       127.13 o                         
   0   5  -7         68.73         34.34        16.14 o                         
   1   5  -7        390.04        325.17        35.98 o                         
   2   5  -7       1941.06       2036.53       100.40 o                         
   3   5  -7       6093.91       6036.71       154.02 o                         
   4   5  -7       1279.41       1312.03        41.55 o                         
   5   5  -7       1402.02       1376.87        45.08 o                         
   6   5  -7         38.01         29.08        12.71 o                         
   7   5  -7        343.44        420.82        39.73 o                         
   8   5  -7       1249.41       1171.11       104.61 o                         
   9   5  -7        511.14        502.04        49.48 o                         
  10   5  -7         25.04         28.94        20.43 o                         
  -9   6  -7         82.09         57.28        48.08 o                         
  -8   6  -7         89.34         83.92        42.94 o                         
  -7   6  -7       2986.97       3168.24       185.55 o                         
  -6   6  -7        209.15        178.09        33.27 o                         
  -5   6  -7          9.25         25.89        26.73 o                         
  -4   6  -7       1383.67       1185.26        73.88 o                         
  -3   6  -7       6880.32       6725.80       171.69 o                         
  -2   6  -7       3080.30       2910.65       100.29 o                         
  -1   6  -7        924.62        895.16        53.26 o                         
   0   6  -7        490.07        578.10        90.70 o                         
   1   6  -7       2460.74       2444.96        88.90 o                         
   2   6  -7       1172.27       1133.66        67.96 o                         
   3   6  -7        432.01        453.68        46.76 o                         
   4   6  -7        236.90        219.08        28.21 o                         
   5   6  -7        595.72        602.22        45.30 o                         
   6   6  -7        566.80        633.23        65.91 o                         
   7   6  -7        267.56        220.77        41.38 o                         
   8   6  -7         65.86         25.71        19.04 o                         
   9   6  -7       1006.71       1073.80        71.94 o                         
  -8   7  -7        261.94        280.17        75.95 o                         
  -7   7  -7        387.98        397.38        85.38 o                         
  -6   7  -7        147.62        180.19        36.71 o                         
  -5   7  -7        215.49        198.59        36.33 o                         
  -4   7  -7       1596.38       1635.58       148.94 o                         
  -3   7  -7        111.13        101.59        26.01 o                         
  -2   7  -7       3143.02       3118.19       108.11 o                         
  -1   7  -7         24.40          0.00        11.61 o                         
   0   7  -7        494.36        516.68        49.88 o                         
   1   7  -7        499.30        510.81        49.57 o                         
   2   7  -7        877.66        892.89        67.25 o                         
   3   7  -7        562.13        623.62        46.54 o                         
   4   7  -7       5193.39       5106.61       171.44 o                         
   5   7  -7        582.25        627.08        47.49 o                         
   6   7  -7        196.07        201.59        30.01 o                         
   7   7  -7         47.59          1.67        20.09 o                         
   8   7  -7       5205.40       5425.10       181.85 o                         
   9   7  -7        120.64         92.40        37.58 o                         
  -8   8  -7        136.08        119.48        55.83 o                         
  -7   8  -7       1512.42       1694.93       141.11 o                         
  -6   8  -7         31.44         26.48        23.21 o                         
  -5   8  -7         57.98         71.70        26.37 o                         
  -4   8  -7        151.07        118.74        28.67 o                         
  -3   8  -7       2545.16       2638.30       104.10 o                         
  -2   8  -7       1593.52       1533.25        75.75 o                         
  -1   8  -7        182.96        214.04        34.68 o                         
   0   8  -7        113.49        134.52        33.47 o                         
   1   8  -7       2373.13       2350.86        93.76 o                         
   2   8  -7         48.93         37.80        20.76 o                         
   3   8  -7        999.86        948.64        64.88 o                         
   4   8  -7        217.88        235.50        31.71 o                         
   5   8  -7       1762.47       1763.41        70.87 o                         
   6   8  -7          3.25          7.21        17.57 o                         
   7   8  -7       1233.00       1292.87        99.53 o                         
   8   8  -7        113.99        220.76        46.79 o                         
   9   8  -7       1632.04       1826.32       362.43 o                         
  -7   9  -7         33.90          7.42        37.88 o                         
  -6   9  -7        897.22       1079.45        84.75 o                         
  -5   9  -7        281.92        248.53        41.86 o                         
  -4   9  -7       1176.37       1228.20        74.49 o                         
  -3   9  -7         61.23         49.85        40.25 o                         
  -2   9  -7         26.39         19.35        19.78 o                         
  -1   9  -7       1063.08        948.02        87.40 o                         
   0   9  -7        893.58        923.52        74.00 o                         
   1   9  -7        223.44        229.68        38.39 o                         
   2   9  -7        328.90        333.67        45.01 o                         
   3   9  -7       1715.58       1721.67       122.74 o                         
   4   9  -7        622.26        674.61        58.80 o                         
   5   9  -7        804.70        796.38        59.96 o                         
   6   9  -7         88.34         66.23        38.41 o                         
   7   9  -7        129.52        147.41        38.36 o                         
   8   9  -7       1768.25       2043.62       162.33 o                         
  -6  10  -7         57.85         74.85        30.15 o                         
  -5  10  -7         72.73         29.53        42.21 o                         
  -4  10  -7        741.02        803.44        72.55 o                         
  -3  10  -7        876.02        950.25        85.31 o                         
  -2  10  -7       2565.99       2830.50       115.24 o                         
  -1  10  -7        105.29        152.97        34.60 o                         
   0  10  -7          9.74          8.83        16.75 o                         
   1  10  -7        143.52        116.97        31.80 o                         
   2  10  -7       2655.31       2649.04       109.19 o                         
   3  10  -7          6.76         20.10        35.90 o                         
   4  10  -7         70.59         26.45        21.24 o                         
   5  10  -7        548.41        591.87        53.81 o                         
   6  10  -7        792.16        919.19        66.43 o                         
   7  10  -7        196.74        178.15        44.58 o                         
  -6  11  -7         19.75          0.00        23.20 o                         
  -5  11  -7       1159.60       1296.15       112.90 o                         
  -4  11  -7        368.97        400.14        53.10 o                         
  -3  11  -7        512.04        500.34        59.80 o                         
  -2  11  -7        178.13        180.59        37.72 o                         
  -1  11  -7       2189.89       2233.71       104.00 o                         
   0  11  -7        190.29        172.20        36.37 o                         
   1  11  -7        363.92        320.27        47.14 o                         
   2  11  -7         80.11         56.22        30.30 o                         
   3  11  -7       1254.04       1412.78        90.76 o                         
   4  11  -7         83.46         84.83        29.42 o                         
   5  11  -7        380.64        343.32        50.32 o                         
   6  11  -7         80.87         63.66        27.46 o                         
  -4  12  -7        514.10        631.70        70.48 o                         
  -3  12  -7        252.57        157.69        38.92 o                         
  -2  12  -7        615.77        740.99       114.06 o                         
  -1  12  -7        150.91        139.03        37.18 o                         
   0  12  -7       1174.66       1058.01        85.42 o                         
   1  12  -7        198.17        253.56        44.22 o                         
   2  12  -7       2937.13       3131.82       133.03 o                         
   3  12  -7        217.68        227.50        44.69 o                         
   4  12  -7         86.39         83.99        33.05 o                         
   5  12  -7        154.60        148.97        38.93 o                         
  -3  13  -7         80.16         43.12        29.23 o                         
  -2  13  -7        221.13        246.63       103.98 o                         
  -1  13  -7       1033.92        996.22       129.61 o                         
   0  13  -7        422.74        401.20        57.47 o                         
   1  13  -7         68.97         36.51        27.13 o                         
   2  13  -7        218.72        240.30        79.71 o                         
   3  13  -7        590.48        543.37        65.12 o                         
 -10   0  -6       3114.75       3639.43       213.06 o                         
  -8   0  -6        937.16        912.78       108.60 o                         
  -6   0  -6       2239.40       2216.71        75.97 o                         
  -4   0  -6       1968.39       1842.53        63.81 o                         
  -2   0  -6       6226.71       6213.35       132.28 o                         
   0   0  -6       1773.96       1662.12        52.89 o                         
   2   0  -6         18.09         38.12        13.95 o                         
   4   0  -6       4564.92       4434.68        93.82 o                         
   6   0  -6        631.40        599.12        33.42 o                         
   8   0  -6       4278.22       4458.96       199.58 o                         
  10   0  -6        139.11        131.96        51.36 o                         
 -10   1  -6         13.23          0.00        23.28 o                         
  -9   1  -6        735.49        760.40        75.37 o                         
  -8   1  -6         85.24         39.93        24.06 o                         
  -7   1  -6        530.22        613.17        57.90 o                         
  -6   1  -6         20.57         28.25        19.77 o                         
  -5   1  -6        385.88        408.51        25.71 o                         
  -4   1  -6        487.06        483.21        24.12 o                         
  -3   1  -6      12842.46      12842.53       171.08 o                         
  -2   1  -6       1039.86       1130.69        32.47 o                         
  -1   1  -6       2497.95       2513.73        50.04 o                         
   0   1  -6        763.86        724.97        23.93 o                         
   1   1  -6       6840.38       6821.74        98.60 o                         
   2   1  -6       4168.83       3975.01        54.40 o                         
   3   1  -6        225.85        260.26        14.95 o                         
   4   1  -6        107.85        114.40        11.02 o                         
   5   1  -6       3243.60       3133.65        61.84 o                         
   6   1  -6        469.07        458.43        25.98 o                         
   7   1  -6        539.72        508.32        40.38 o                         
   8   1  -6         68.98         51.40        20.93 o                         
   9   1  -6       2059.93       1898.26        92.71 o                         
  10   1  -6        201.40        246.97        46.91 o                         
  11   1  -6        962.47        986.76        89.59 o                         
 -10   2  -6       1045.09       1113.44        97.37 o                         
  -9   2  -6        813.12        770.66        76.81 o                         
  -8   2  -6          6.74         21.90        21.28 o                         
  -7   2  -6        423.60        505.82        54.70 o                         
  -6   2  -6       1336.65       1384.79        50.80 o                         
  -5   2  -6       1114.33       1093.39        43.10 o                         
  -4   2  -6       4565.96       4598.64        94.79 o                         
  -3   2  -6        501.28        534.73        25.65 o                         
  -2   2  -6       2845.42       2919.84        56.76 o                         
  -1   2  -6       2429.42       2352.36        48.57 o                         
   0   2  -6         82.39         87.36        10.40 o                         
   1   2  -6       2599.54       2819.42        52.57 o                         
   2   2  -6       8234.63       8695.02        97.41 o                         
   3   2  -6       2677.92       2664.15        43.54 o                         
   4   2  -6       3114.16       3130.45        55.48 o                         
   5   2  -6        145.59        133.00        14.18 o                         
   6   2  -6         20.54         24.21         8.89 o                         
   7   2  -6        890.00        915.42        66.95 o                         
   8   2  -6       3362.46       3285.87        97.33 o                         
   9   2  -6         34.41         18.13        23.95 o                         
  10   2  -6         63.96         88.79        42.28 o                         
  11   2  -6       1255.35       1261.82       109.03 o                         
 -10   3  -6        231.26        261.40        51.67 o                         
  -9   3  -6        270.18        248.84        47.26 o                         
  -8   3  -6       3541.66       3817.21       135.99 o                         
  -7   3  -6       2619.80       2633.19       104.82 o                         
  -6   3  -6          3.25          9.76        10.48 o                         
  -5   3  -6         66.70         62.83        14.94 o                         
  -4   3  -6       6709.10       6715.85       124.90 o                         
  -3   3  -6        914.45        915.45        37.77 o                         
  -2   3  -6       2796.17       2762.14        62.70 o                         
  -1   3  -6       1658.70       1640.79        60.77 o                         
   0   3  -6       1582.55       1568.80        58.35 o                         
   1   3  -6         20.17         47.39        14.85 o                         
   2   3  -6       6534.45       6417.43        97.40 o                         
   3   3  -6       2299.55       2327.85        43.91 o                         
   4   3  -6       3844.87       3838.10        72.21 o                         
   5   3  -6        891.49        841.17        34.30 o                         
   6   3  -6       4929.74       4887.70        91.50 o                         
   7   3  -6        277.26        297.68        34.03 o                         
   8   3  -6       1042.63       1055.45        61.15 o                         
   9   3  -6         73.65         87.10        27.26 o                         
  10   3  -6       1140.61       1241.54        96.35 o                         
 -10   4  -6        247.01        332.62        59.60 o                         
  -9   4  -6       2322.06       2278.24       110.97 o                         
  -8   4  -6        116.41        113.55        33.01 o                         
  -7   4  -6         90.93         75.56        27.47 o                         
  -6   4  -6       1532.81       1520.45        55.72 o                         
  -5   4  -6       3392.63       3440.67        93.52 o                         
  -4   4  -6         87.36        100.25        16.93 o                         
  -3   4  -6       1312.14       1325.21        43.68 o                         
  -2   4  -6        306.90        316.81        20.82 o                         
  -1   4  -6       5891.02       5872.59       139.70 o                         
   0   4  -6         37.23         17.28        11.02 o                         
   1   4  -6        354.41        352.66        34.33 o                         
   2   4  -6         36.47         37.47        11.67 o                         
   3   4  -6      10121.38       9733.08       138.85 o                         
   4   4  -6        386.94        442.43        27.27 o                         
   5   4  -6          3.23          0.00         7.54 o                         
   6   4  -6         54.17         50.72        12.53 o                         
   7   4  -6       2646.30       2688.85        83.60 o                         
   8   4  -6        155.55        153.91        26.25 o                         
   9   4  -6         72.48         53.71        20.73 o                         
  10   4  -6         22.70         64.37        30.26 o                         
  -9   5  -6         31.95         25.55        32.56 o                         
  -8   5  -6       1171.20       1265.09        93.01 o                         
  -7   5  -6       1747.02       1749.53        85.66 o                         
  -6   5  -6        550.36        511.82        54.14 o                         
  -5   5  -6         94.46        103.17        18.13 o                         
  -4   5  -6       3647.36       3482.92        90.89 o                         
  -3   5  -6       3833.99       3720.62       101.45 o                         
  -2   5  -6       2360.45       2292.87        81.47 o                         
  -1   5  -6         30.94         33.63        14.73 o                         
   0   5  -6         99.69        101.15        21.28 o                         
   1   5  -6       1935.75       1958.08       123.81 o                         
   2   5  -6       5271.62       5293.87       118.31 o                         
   3   5  -6       1190.83       1136.36        35.12 o                         
   4   5  -6       2098.19       2036.06        52.03 o                         
   5   5  -6       2026.02       1990.66        80.37 o                         
   6   5  -6         53.86         60.69        13.66 o                         
   7   5  -6         13.26          1.03        12.12 o                         
   8   5  -6       2106.28       2138.25       103.10 o                         
   9   5  -6        225.10        278.33        38.02 o                         
  10   5  -6       1504.78       1660.88        95.71 o                         
  -9   6  -6        520.52        500.88        94.12 o                         
  -8   6  -6        349.24        417.10        86.33 o                         
  -7   6  -6        652.48        624.23        92.48 o                         
  -6   6  -6       1170.61       1216.33        98.63 o                         
  -5   6  -6        202.72        227.97        34.94 o                         
  -4   6  -6        713.15        774.57        60.42 o                         
  -3   6  -6       1840.63       1868.11        76.51 o                         
  -2   6  -6       2075.23       2003.56        78.51 o                         
  -1   6  -6       1186.37       1091.11        98.31 o                         
   0   6  -6        569.54        582.41        98.29 o                         
   1   6  -6        226.30        261.86        32.99 o                         
   2   6  -6       5754.23       5555.18       144.07 o                         
   3   6  -6       2845.59       2791.40       113.08 o                         
   4   6  -6       3025.24       3042.79        67.55 o                         
   5   6  -6       1993.18       2043.57        56.42 o                         
   6   6  -6        252.44        238.80        24.46 o                         
   7   6  -6        122.86        149.89        25.79 o                         
   8   6  -6       1595.85       1683.68        71.73 o                         
   9   6  -6         14.56         15.35        20.32 o                         
  10   6  -6         78.85         77.23        26.52 o                         
  -9   7  -6       1115.17       1052.35       137.33 o                         
  -8   7  -6          8.94         19.26        38.43 o                         
  -7   7  -6       3034.89       3688.88       198.48 o                         
  -6   7  -6        296.47        281.49        39.86 o                         
  -5   7  -6        378.29        389.95        45.32 o                         
  -4   7  -6        476.96        535.35        52.02 o                         
  -3   7  -6       5487.71       5434.36       149.61 o                         
  -2   7  -6        899.47        913.47        54.88 o                         
  -1   7  -6        113.89         97.82        24.25 o                         
   0   7  -6        566.63        650.42        53.38 o                         
   1   7  -6       2526.23       2319.91        86.64 o                         
   2   7  -6        490.28        525.66        48.26 o                         
   3   7  -6         57.25         65.13        17.40 o                         
   4   7  -6        153.78        208.53        28.56 o                         
   5   7  -6       1834.35       1814.76        67.39 o                         
   6   7  -6        309.67        247.91        30.53 o                         
   7   7  -6        438.18        486.54        59.38 o                         
   8   7  -6         30.06          0.05        19.04 o                         
   9   7  -6       2679.46       2820.95       100.98 o                         
  -8   8  -6        248.86        120.99        58.65 o                         
  -7   8  -6         13.30         60.83        40.48 o                         
  -6   8  -6        465.64        633.29        72.22 o                         
  -5   8  -6         30.82         40.73        21.66 o                         
  -4   8  -6        224.29        223.59        59.42 o                         
  -3   8  -6         66.63        103.09        34.56 o                         
  -2   8  -6       6183.38       5971.68       161.59 o                         
  -1   8  -6       1021.93       1074.95        66.74 o                         
   0   8  -6       2612.28       2635.82        97.57 o                         
   1   8  -6        302.51        322.26        39.55 o                         
   2   8  -6       2224.60       2206.72        88.29 o                         
   3   8  -6        726.18        803.68        52.10 o                         
   4   8  -6       2503.74       2411.90        79.79 o                         
   5   8  -6        483.74        506.81        43.79 o                         
   6   8  -6        762.83        739.61        54.28 o                         
   7   8  -6        457.10        416.17        57.57 o                         
   8   8  -6       1796.95       1802.01       222.75 o                         
   9   8  -6         29.75         28.13        45.60 o                         
  -8   9  -6        395.89        493.32        99.49 o                         
  -7   9  -6        280.55        418.14        88.56 o                         
  -6   9  -6         23.92          7.51        20.99 o                         
  -5   9  -6         72.91         83.39        27.40 o                         
  -4   9  -6       1984.54       1962.34        90.97 o                         
  -3   9  -6       1220.64       1183.75        69.54 o                         
  -2   9  -6        708.39        755.55        63.93 o                         
  -1   9  -6         40.74         21.23        33.47 o                         
   0   9  -6        182.47        210.54        35.96 o                         
   1   9  -6         78.14        116.85        27.83 o                         
   2   9  -6        789.74        743.21        62.44 o                         
   3   9  -6         85.02         75.80        24.60 o                         
   4   9  -6        143.96        153.17        27.32 o                         
   5   9  -6       1447.98       1506.68        65.64 o                         
   6   9  -6        130.77        122.42        27.13 o                         
   7   9  -6        689.98        751.03        76.82 o                         
   8   9  -6        707.79        698.20        77.60 o                         
  -7  10  -6        374.06        346.93        80.91 o                         
  -6  10  -6        441.11        412.36       127.66 o                         
  -5  10  -6        774.98        855.01        73.36 o                         
  -4  10  -6       1261.15       1232.55       120.01 o                         
  -3  10  -6        698.89        643.06        61.97 o                         
  -2  10  -6         34.29         22.22        22.15 o                         
  -1  10  -6         73.27         90.80        26.26 o                         
   0  10  -6         36.24         25.71        20.78 o                         
   1  10  -6        444.24        446.50        52.53 o                         
   2  10  -6       1341.24       1398.63        76.74 o                         
   3  10  -6       3765.42       3802.70       132.30 o                         
   4  10  -6         48.62         13.33        23.66 o                         
   5  10  -6        634.71        689.43        94.23 o                         
   6  10  -6        447.38        503.69        81.32 o                         
   7  10  -6        831.96        878.71        84.93 o                         
   8  10  -6         11.61         34.74        36.93 o                         
  -6  11  -6         56.81         54.50        29.04 o                         
  -5  11  -6         57.75         39.69        25.89 o                         
  -4  11  -6       1501.70       1524.83        86.55 o                         
  -3  11  -6         16.28         17.03        20.62 o                         
  -2  11  -6       1120.98       1130.66        84.89 o                         
  -1  11  -6        197.57        222.20        40.64 o                         
   0  11  -6       1467.10       1563.99       131.75 o                         
   1  11  -6        164.67        120.10        39.91 o                         
   2  11  -6        683.95        705.74        96.76 o                         
   3  11  -6        141.61        140.27        33.58 o                         
   4  11  -6        594.47        577.00        62.87 o                         
   5  11  -6         22.50         24.28        19.14 o                         
   6  11  -6        774.85        834.33        84.39 o                         
   7  11  -6         55.27         56.78        28.68 o                         
  -5  12  -6        699.93        720.78        73.46 o                         
  -4  12  -6        150.31        113.54        33.31 o                         
  -3  12  -6        216.84        214.40        82.21 o                         
  -2  12  -6        291.31        246.92        43.11 o                         
  -1  12  -6       1924.25       1948.51       110.49 o                         
   0  12  -6        226.20        274.27        46.03 o                         
   1  12  -6        152.88        113.92        33.19 o                         
   2  12  -6        246.62        287.66        52.75 o                         
   3  12  -6       1656.88       1842.06        96.31 o                         
   4  12  -6        264.18        268.00        61.97 o                         
   5  12  -6         19.02         14.99        25.79 o                         
   6  12  -6        139.16        195.83        43.54 o                         
  -4  13  -6        951.11        972.58        86.21 o                         
  -3  13  -6        862.86        789.78        76.40 o                         
  -2  13  -6        122.39        183.31        56.46 o                         
  -1  13  -6         73.99         79.72        31.16 o                         
   0  13  -6        544.78        585.89        65.66 o                         
   1  13  -6        788.42        749.02        74.34 o                         
   2  13  -6        840.20        712.69       101.88 o                         
   3  13  -6        131.79         87.03        32.96 o                         
   4  13  -6        218.07        175.14        42.25 o                         
  -1  14  -6        477.46        439.82        60.76 o                         
   0  14  -6        215.90        191.32        44.70 o                         
   1  14  -6         73.38         83.62        37.15 o                         
   2  14  -6       1406.11       1234.16        97.82 o                         
  -9   0  -5       3650.39       3627.09       195.02 o                         
  -7   0  -5       1592.24       1400.00       103.04 o                         
  -5   0  -5        928.86        911.79        48.22 o                         
  -3   0  -5       2779.06       2635.85        73.08 o                         
  -1   0  -5       2055.48       2034.57        62.40 o                         
   1   0  -5       7028.15       7140.33       111.63 o                         
   3   0  -5       3480.30       3708.41        72.84 o                         
   5   0  -5       2812.18       2693.22        64.12 o                         
   7   0  -5        560.67        482.76        66.75 o                         
   9   0  -5       2602.86       2891.17       163.29 o                         
  11   0  -5        343.36        353.48        75.86 o                         
 -10   1  -5       2224.11       2304.73       138.52 o                         
  -9   1  -5         46.92         49.50        27.00 o                         
  -8   1  -5        326.07        255.63        40.77 o                         
  -7   1  -5        104.62         56.21        22.34 o                         
  -6   1  -5       3990.82       4018.00       120.72 o                         
  -5   1  -5        280.59        261.30        19.11 o                         
  -4   1  -5        347.25        341.03        24.76 o                         
  -3   1  -5       5726.18       6216.72        92.91 o                         
  -2   1  -5       4299.16       4111.11        68.17 o                         
  -1   1  -5       1032.23       1004.38        27.38 o                         
   0   1  -5       1137.90       1136.67        28.33 o                         
   1   1  -5        334.59        335.73        15.42 o                         
   2   1  -5       6934.35       6853.65        77.97 o                         
   3   1  -5       1721.45       1656.33        31.60 o                         
   4   1  -5       1891.78       1786.86        33.95 o                         
   5   1  -5        304.81        311.89        19.32 o                         
   6   1  -5       1443.72       1449.20        41.41 o                         
   7   1  -5        258.12        241.40        28.53 o                         
   8   1  -5       1082.28       1073.24        69.52 o                         
   9   1  -5        624.90        557.24        60.51 o                         
  10   1  -5        610.04        701.25        70.79 o                         
  11   1  -5       1088.68       1017.11        90.59 o                         
 -10   2  -5        107.34         64.93        31.85 o                         
  -9   2  -5        891.08        891.34        79.03 o                         
  -8   2  -5       4203.84       4160.08       157.78 o                         
  -7   2  -5       2538.56       2476.84       102.41 o                         
  -6   2  -5        607.94        612.51        44.72 o                         
  -5   2  -5         80.97         56.70        13.25 o                         
  -4   2  -5       1553.24       1485.31        79.96 o                         
  -3   2  -5       6150.30       6324.92        94.96 o                         
  -2   2  -5        191.05        193.12        14.94 o                         
  -1   2  -5         41.24         67.37        11.55 o                         
   0   2  -5       1422.12       1299.41        39.16 o                         
   1   2  -5       4105.51       4187.17        71.52 o                         
   2   2  -5        553.27        540.63        15.84 o                         
   3   2  -5       2446.50       2371.84        42.74 o                         
   4   2  -5        772.01        789.83        24.61 o                         
   5   2  -5       3092.26       3030.39        62.23 o                         
   6   2  -5       1912.81       1868.02        47.84 o                         
   7   2  -5         30.79         30.84        13.60 o                         
   8   2  -5       1116.84       1136.55        55.35 o                         
   9   2  -5       2059.49       2128.71       115.48 o                         
  10   2  -5       1358.18       1275.16        86.06 o                         
  11   2  -5        172.26        129.00        44.42 o                         
 -10   3  -5        505.08        517.74        66.43 o                         
  -9   3  -5       1077.47       1289.85        96.99 o                         
  -8   3  -5        113.08        155.82        35.79 o                         
  -7   3  -5        901.27        924.58        70.46 o                         
  -6   3  -5          4.94         10.88        10.93 o                         
  -5   3  -5       1837.35       1795.93        86.57 o                         
  -4   3  -5          7.47         13.35         8.76 o                         
  -3   3  -5       5956.80       5765.08       104.98 o                         
  -2   3  -5        978.18        918.32        40.82 o                         
  -1   3  -5      14819.02      15113.16       270.87 o                         
   0   3  -5         25.29         33.24        11.88 o                         
   1   3  -5         75.31         62.59        14.39 o                         
   2   3  -5       3069.95       3267.84        78.36 o                         
   3   3  -5       8714.56       8573.22       121.64 o                         
   4   3  -5         81.28        115.32        15.53 o                         
   5   3  -5        253.32        275.75        21.36 o                         
   6   3  -5        669.25        714.67        31.87 o                         
   7   3  -5       2973.30       2946.70        86.17 o                         
   8   3  -5        103.37         81.39        26.78 o                         
   9   3  -5        230.14        219.93        38.68 o                         
  10   3  -5         22.30         15.55        23.15 o                         
  11   3  -5       1383.48       1457.22       107.06 o                         
 -10   4  -5         17.33         21.82        29.01 o                         
  -9   4  -5         38.28         99.95        80.46 o                         
  -8   4  -5       1529.86       1637.52        85.67 o                         
  -7   4  -5         80.69        102.74        28.18 o                         
  -6   4  -5         21.64         21.46        11.26 o                         
  -5   4  -5        110.02        103.84        17.03 o                         
  -4   4  -5      11438.02      11536.70       292.31 o                         
  -3   4  -5         39.90         48.29        11.03 o                         
  -2   4  -5        304.50        285.65        21.23 o                         
  -1   4  -5        657.80        640.83        43.94 o                         
   0   4  -5       1304.15       1187.23        50.47 o                         
   1   4  -5       2659.47       3016.78        86.47 o                         
   2   4  -5        249.77        295.11        25.38 o                         
   3   4  -5        531.11        529.22        23.76 o                         
   4   4  -5       6256.54       6365.07       101.95 o                         
   5   4  -5        485.64        535.28        30.51 o                         
   6   4  -5       3012.13       3078.98        75.38 o                         
   7   4  -5        103.23         94.17        21.49 o                         
   8   4  -5       3024.03       3062.42       103.05 o                         
   9   4  -5          3.23          8.41        16.95 o                         
  10   4  -5        654.37        729.28        72.29 o                         
 -10   5  -5       1041.96       1163.62        98.37 o                         
  -9   5  -5        471.81        521.62        63.73 o                         
  -8   5  -5         55.43         51.61        24.76 o                         
  -7   5  -5       1458.11       1434.67        75.47 o                         
  -6   5  -5        612.54        626.06        39.46 o                         
  -5   5  -5       1137.29       1169.88        46.18 o                         
  -4   5  -5        763.86        813.33        61.66 o                         
  -3   5  -5       1899.19       1791.28        56.90 o                         
  -2   5  -5       3817.49       3789.65       104.53 o                         
  -1   5  -5       3632.67       3584.50        99.76 o                         
   0   5  -5         76.46         62.95        16.14 o                         
   1   5  -5       1360.01       1260.62        54.99 o                         
   2   5  -5       2136.42       2086.46        59.85 o                         
   3   5  -5       8468.98       8447.38       123.89 o                         
   4   5  -5        590.99        575.44        27.98 o                         
   5   5  -5         61.01         68.15        12.96 o                         
   6   5  -5       1427.26       1420.12        45.36 o                         
   7   5  -5       3148.08       3089.50       130.42 o                         
   8   5  -5       1083.86       1141.91        63.52 o                         
   9   5  -5        220.46        220.53        34.04 o                         
  10   5  -5        115.08        134.63        38.60 o                         
  -9   6  -5       1790.22       1662.48        95.16 o                         
  -8   6  -5        930.40        896.48        76.64 o                         
  -7   6  -5       1292.59       1368.59       133.19 o                         
  -6   6  -5         56.02         68.40        17.42 o                         
  -5   6  -5         21.46          8.79        11.75 o                         
  -4   6  -5       1679.97       1583.82        51.99 o                         
  -3   6  -5       5057.48       5131.23       100.69 o                         
  -2   6  -5        103.05         77.03        19.67 o                         
  -1   6  -5       1250.83       1215.79        57.54 o                         
   0   6  -5       3216.54       3354.57        98.20 o                         
   1   6  -5       2109.34       1940.27        72.43 o                         
   2   6  -5       1351.59       1371.74        50.01 o                         
   3   6  -5       2435.91       2337.00        62.74 o                         
   4   6  -5         36.35         30.79         9.69 o                         
   5   6  -5       5114.93       5231.34        97.71 o                         
   6   6  -5        148.13        178.29        21.13 o                         
   7   6  -5        332.00        335.03        36.46 o                         
   8   6  -5        813.88        911.13        62.00 o                         
   9   6  -5       1479.51       1345.00        75.26 o                         
  10   6  -5        284.89        218.05        62.20 o                         
  -9   7  -5        121.67        170.48        63.43 o                         
  -8   7  -5         22.33          0.00        30.23 o                         
  -7   7  -5        476.01        595.32        97.90 o                         
  -6   7  -5       1535.03       1574.85        76.45 o                         
  -5   7  -5        191.09        149.67        29.65 o                         
  -4   7  -5         24.05         21.70        16.49 o                         
  -3   7  -5        479.07        497.90       114.13 o                         
  -2   7  -5       4350.30       4467.75       124.79 o                         
  -1   7  -5        193.47        171.63        41.23 o                         
   0   7  -5       1186.65       1133.49        57.28 o                         
   1   7  -5       1584.03       1391.58        77.61 o                         
   2   7  -5       8823.83       8484.89       240.58 o                         
   3   7  -5         24.15          9.70         8.69 o                         
   4   7  -5        718.98        673.80        33.75 o                         
   5   7  -5       1142.83       1119.53        42.07 o                         
   6   7  -5          6.36         15.20        12.17 o                         
   7   7  -5         73.97         79.27        21.45 o                         
   8   7  -5        864.72        997.80        65.97 o                         
   9   7  -5         33.74         62.43        24.40 o                         
  10   7  -5        748.66        748.64        64.24 o                         
  -9   8  -5       2568.86       2694.09       190.88 o                         
  -8   8  -5        218.79        245.16        69.94 o                         
  -7   8  -5        907.30        846.62       109.51 o                         
  -6   8  -5         62.66         35.44        51.64 o                         
  -5   8  -5       1861.03       1933.43       157.53 o                         
  -4   8  -5        139.24         82.54        33.56 o                         
  -3   8  -5       2389.32       2312.97        91.66 o                         
  -2   8  -5          1.53          0.00        12.70 o                         
  -1   8  -5         32.00         49.14        18.62 o                         
   0   8  -5        240.58        225.51        32.58 o                         
   1   8  -5       1220.74       1194.94        62.20 o                         
   2   8  -5        385.97        334.69        40.12 o                         
   3   8  -5       1074.76       1062.06        49.45 o                         
   4   8  -5        157.64        170.14        25.19 o                         
   5   8  -5       2217.63       2247.21        95.58 o                         
   6   8  -5         38.88         35.31        17.30 o                         
   7   8  -5        466.67        477.42        45.29 o                         
   8   8  -5        460.38        509.14        58.68 o                         
   9   8  -5       1878.28       2006.41        85.93 o                         
  -8   9  -5         36.37         39.98        45.08 o                         
  -7   9  -5        653.15        538.17        89.25 o                         
  -6   9  -5        153.88        181.19        46.88 o                         
  -5   9  -5        171.83        139.03        34.77 o                         
  -4   9  -5        362.54        343.73        45.06 o                         
  -3   9  -5       1354.02       1373.47        73.26 o                         
  -2   9  -5       2536.43       2336.21        93.89 o                         
  -1   9  -5       1473.13       1605.55       135.83 o                         
   0   9  -5         73.16         55.18        20.06 o                         
   1   9  -5        160.83        133.64        28.06 o                         
   2   9  -5       1999.75       2042.66        85.79 o                         
   3   9  -5       1150.08       1270.40        68.52 o                         
   4   9  -5        139.95        138.36        25.69 o                         
   5   9  -5        157.04        177.73        28.00 o                         
   6   9  -5        740.80        798.31       103.39 o                         
   7   9  -5        267.40        290.17        48.26 o                         
   8   9  -5        384.66        357.07        56.43 o                         
  -7  10  -5        249.88        327.62        77.73 o                         
  -6  10  -5        117.47        107.00        37.02 o                         
  -5  10  -5         22.84         24.01        18.98 o                         
  -4  10  -5       1547.75       1648.14        84.90 o                         
  -3  10  -5         40.70         40.73        22.45 o                         
  -2  10  -5        194.14        226.88        37.63 o                         
  -1  10  -5        375.93        353.98        45.40 o                         
   0  10  -5       1980.18       1885.78        86.26 o                         
   1  10  -5        671.51        695.23        62.14 o                         
   2  10  -5        899.55       1021.90        84.42 o                         
   3  10  -5        656.73        657.66        81.58 o                         
   4  10  -5       1907.27       2000.38        76.74 o                         
   5  10  -5        630.57        694.19        54.00 o                         
   6  10  -5         30.06         20.79        17.84 o                         
   7  10  -5         36.17         39.17        29.87 o                         
   8  10  -5       1384.84       1517.58       113.46 o                         
  -7  11  -5        955.73       1247.05       147.49 o                         
  -6  11  -5         57.62         37.71        24.00 o                         
  -5  11  -5        428.55        467.05        56.57 o                         
  -4  11  -5        128.47         96.93        31.83 o                         
  -3  11  -5       2313.47       2419.92       130.82 o                         
  -2  11  -5        467.48        499.97        56.36 o                         
  -1  11  -5        663.91        714.79       118.23 o                         
   0  11  -5        222.01        196.77        37.84 o                         
   1  11  -5        154.07        156.41        34.85 o                         
   2  11  -5         87.25         58.75        26.83 o                         
   3  11  -5       1832.38       1925.26       148.65 o                         
   4  11  -5        155.28        205.48        39.13 o                         
   5  11  -5         64.91         64.30        23.33 o                         
   6  11  -5         38.34          6.54        18.86 o                         
   7  11  -5       1820.81       1969.04       109.02 o                         
  -6  12  -5         27.82         20.82        26.35 o                         
  -5  12  -5        688.92        598.25        63.79 o                         
  -4  12  -5       1968.37       1959.18       143.05 o                         
  -3  12  -5          5.55         14.37        23.73 o                         
  -2  12  -5        672.94        599.89        62.83 o                         
  -1  12  -5        371.21        353.71        49.50 o                         
   0  12  -5        822.02        847.34        73.26 o                         
   1  12  -5         80.17         79.89        29.13 o                         
   2  12  -5        389.25        316.38        47.40 o                         
   3  12  -5        149.76        138.90        35.93 o                         
   4  12  -5       2724.06       2608.76       161.24 o                         
   5  12  -5        106.76         47.54        32.81 o                         
   6  12  -5        650.51        545.18        54.45 o                         
  -4  13  -5        186.40        170.92        41.53 o                         
  -3  13  -5        572.32        583.97        66.07 o                         
  -2  13  -5        849.40        866.06        77.84 o                         
  -1  13  -5       1296.41       1211.23       151.68 o                         
   0  13  -5        344.17        332.49       158.82 o                         
   1  13  -5         30.13         11.05        30.17 o                         
   2  13  -5       1852.07       1859.25       145.05 o                         
   3  13  -5        668.24        681.45        72.37 o                         
   4  13  -5        210.39        216.66        44.30 o                         
   5  13  -5        221.69        218.68        65.16 o                         
  -2  14  -5        255.58        237.46        51.43 o                         
  -1  14  -5        359.46        370.06        56.11 o                         
   0  14  -5          7.52         10.79        31.67 o                         
   1  14  -5        808.77        960.42        84.58 o                         
   2  14  -5        291.03        236.52        49.81 o                         
   3  14  -5        141.83        194.87        55.07 o                         
 -10   0  -4       1109.38       1025.62       126.45 o                         
  -8   0  -4       7538.82       7235.02       279.13 o                         
  -6   0  -4       4825.73       4626.85       109.00 o                         
  -4   0  -4         13.63         22.87         9.96 o                         
  -2   0  -4      11080.34      10785.59       193.89 o                         
   0   0  -4       1158.71       1177.52        37.57 o                         
   2   0  -4      10981.56      11046.81       157.95 o                         
   4   0  -4       1370.08       1385.12        39.48 o                         
   6   0  -4       2611.31       2445.34       122.99 o                         
   8   0  -4        488.28        431.17        69.08 o                         
  10   0  -4       2651.16       2743.04       166.57 o                         
 -11   1  -4         75.18         31.82        30.26 o                         
 -10   1  -4        503.95        387.55        57.98 o                         
  -9   1  -4       5404.97       5272.11       172.69 o                         
  -8   1  -4        811.01        767.21        68.04 o                         
  -7   1  -4       1793.97       1694.37        79.17 o                         
  -6   1  -4        500.48        477.98        46.08 o                         
  -5   1  -4        947.43        887.71        53.87 o                         
  -4   1  -4       2065.77       2055.07        43.64 o                         
  -3   1  -4         71.81        129.24        12.26 o                         
  -2   1  -4        160.95        170.19        12.99 o                         
  -1   1  -4       1797.93       1872.55        52.33 o                         
   0   1  -4        318.19        292.49        28.08 o                         
   1   1  -4        942.84        888.32        29.92 o                         
   2   1  -4        966.54       1064.24        21.27 o                         
   3   1  -4       8708.01       9349.27       100.21 o                         
   4   1  -4       3262.92       3335.04        55.66 o                         
   5   1  -4       6049.97       5947.04        94.08 o                         
   6   1  -4       1165.21       1169.91        39.57 o                         
   7   1  -4        546.94        569.39        50.72 o                         
   8   1  -4       1155.55       1084.39        64.52 o                         
   9   1  -4        740.80        848.42        71.44 o                         
  10   1  -4        279.83        190.79        41.17 o                         
  11   1  -4         19.98         13.71        26.59 o                         
 -10   2  -4       1356.73       1460.14       159.73 o                         
  -9   2  -4        158.06        158.07        36.00 o                         
  -8   2  -4        402.15        414.81        50.74 o                         
  -7   2  -4       2258.65       2325.47       303.28 o                         
  -6   2  -4        675.08        637.37        50.65 o                         
  -5   2  -4        239.34        203.64        19.79 o                         
  -4   2  -4        229.84        248.89        20.16 o                         
  -3   2  -4      19752.49      20925.52       285.97 o                         
  -2   2  -4       3845.02       3675.60        68.98 o                         
  -1   2  -4       3101.68       3129.79        62.15 o                         
   0   2  -4       3851.34       4111.45        75.23 o                         
   1   2  -4       1972.96       1905.19        44.99 o                         
   2   2  -4       5891.68       5940.88        74.54 o                         
   3   2  -4         69.19         58.43         7.84 o                         
   4   2  -4        903.88       1038.57        30.40 o                         
   5   2  -4        431.27        495.88        23.95 o                         
   6   2  -4       3374.45       3399.49        66.35 o                         
   7   2  -4        523.97        501.92        52.72 o                         
   8   2  -4        122.29        187.04        34.63 o                         
   9   2  -4        508.35        452.62        60.33 o                         
  10   2  -4        518.91        546.62        62.12 o                         
  11   2  -4       1437.27       1517.10       111.65 o                         
 -10   3  -4        452.54        332.09       104.96 o                         
  -9   3  -4        112.46         87.13        30.92 o                         
  -8   3  -4       1014.69       1076.90        85.19 o                         
  -7   3  -4        643.35        634.83        57.58 o                         
  -6   3  -4          2.38          2.14         9.10 o                         
  -5   3  -4        166.55        166.39        19.01 o                         
  -4   3  -4       7075.08       6668.47       118.06 o                         
  -3   3  -4       1244.10       1295.07        39.34 o                         
  -2   3  -4        872.90        876.35        65.25 o                         
  -1   3  -4        110.39        124.42        18.22 o                         
   0   3  -4       8175.31       7904.42       157.89 o                         
   1   3  -4       6409.89       6530.26       111.43 o                         
   2   3  -4        464.33        499.51        25.50 o                         
   3   3  -4       2153.04       2208.29        46.02 o                         
   4   3  -4       9982.11      10031.34       138.65 o                         
   5   3  -4        880.91        916.77        36.02 o                         
   6   3  -4        523.92        539.51        27.35 o                         
   7   3  -4        141.55        178.39        29.05 o                         
   8   3  -4       4269.53       4417.63       113.86 o                         
   9   3  -4        413.47        422.21        50.77 o                         
  10   3  -4        512.32        500.56        59.91 o                         
  11   3  -4         32.94          2.36        24.31 o                         
 -10   4  -4          8.22          4.87        23.07 o                         
  -9   4  -4         14.53         40.53        25.18 o                         
  -8   4  -4         96.41         60.16        24.55 o                         
  -7   4  -4       1587.50       1579.96        77.41 o                         
  -6   4  -4        166.51        182.31        24.70 o                         
  -5   4  -4       1126.08       1147.83        42.77 o                         
  -4   4  -4        793.73        788.89        35.06 o                         
  -3   4  -4       9769.41       9763.83       154.79 o                         
  -2   4  -4        133.54        155.70        41.44 o                         
  -1   4  -4       4673.75       4766.32       113.14 o                         
   0   4  -4       1181.64       1221.48        48.28 o                         
   1   4  -4       2589.98       2421.66        72.53 o                         
   2   4  -4       1139.32       1259.39        41.26 o                         
   3   4  -4       4068.98       4098.57        70.51 o                         
   4   4  -4         13.14          6.47         9.59 o                         
   5   4  -4       1208.16       1170.10        37.09 o                         
   6   4  -4         25.43         17.77         8.87 o                         
   7   4  -4       3716.48       3688.41        97.94 o                         
   8   4  -4         56.41         77.16        21.01 o                         
   9   4  -4       1390.12       1350.59        78.77 o                         
  10   4  -4         19.45         33.25        25.16 o                         
  11   4  -4       2571.30       2644.82       220.46 o                         
 -10   5  -4        449.63        351.67        54.30 o                         
  -9   5  -4        613.66        467.92       126.11 o                         
  -8   5  -4        885.82        825.28        72.61 o                         
  -7   5  -4        479.77        438.43        50.44 o                         
  -6   5  -4        655.37        631.73        87.30 o                         
  -5   5  -4         52.90         46.41        13.09 o                         
  -4   5  -4       7347.29       7500.73       133.95 o                         
  -3   5  -4       1402.53       1440.70        43.70 o                         
  -2   5  -4        447.45        406.17        46.88 o                         
  -1   5  -4       4006.55       4047.73       105.36 o                         
   0   5  -4      16505.52      16388.32       298.81 o                         
   1   5  -4       3230.95       3349.13       104.71 o                         
   2   5  -4        404.63        397.65        35.23 o                         
   3   5  -4       1258.96       1259.05        35.85 o                         
   4   5  -4       3462.06       3298.98        66.54 o                         
   5   5  -4       2785.13       2716.13        62.00 o                         
   6   5  -4       2158.90       2146.60        56.20 o                         
   7   5  -4        501.71        561.08        44.61 o                         
   8   5  -4       1893.10       1989.18        75.92 o                         
   9   5  -4        650.41        705.93        68.62 o                         
  10   5  -4          3.65          0.00        26.96 o                         
 -10   6  -4       1771.74       1961.67       107.98 o                         
  -9   6  -4         51.36         45.99        42.94 o                         
  -8   6  -4         74.06         36.36        25.22 o                         
  -7   6  -4        931.17        972.03       123.10 o                         
  -6   6  -4       2519.34       2643.58        75.91 o                         
  -5   6  -4       1072.92       1137.07        46.36 o                         
  -4   6  -4        500.87        535.69        42.01 o                         
  -3   6  -4       2309.24       2374.73        60.18 o                         
  -2   6  -4       1570.87       1549.81        63.80 o                         
  -1   6  -4        456.86        513.79        45.65 o                         
   0   6  -4        538.54        555.77        43.46 o                         
   1   6  -4        173.09        220.73        28.80 o                         
   2   6  -4       6897.55       6842.97       104.37 o                         
   3   6  -4         11.82         13.65         8.04 o                         
   4   6  -4        253.08        262.22        21.86 o                         
   5   6  -4        620.77        619.34        33.05 o                         
   6   6  -4       4542.80       4442.01       115.71 o                         
   7   6  -4        705.36        666.56        53.70 o                         
   8   6  -4         65.61         37.47        19.86 o                         
   9   6  -4         76.42         89.00        24.64 o                         
  10   6  -4        539.29        626.90        69.80 o                         
  -9   7  -4       2441.76       2302.20       112.03 o                         
  -8   7  -4        248.42        246.77        44.07 o                         
  -7   7  -4        271.53        254.36        38.60 o                         
  -6   7  -4         14.89         23.24        13.50 o                         
  -5   7  -4       1967.69       2153.97        80.20 o                         
  -4   7  -4         77.11         82.15        15.46 o                         
  -3   7  -4       1294.90       1283.87        46.70 o                         
  -2   7  -4        231.43        233.24        31.08 o                         
  -1   7  -4        910.36        892.14        37.11 o                         
   0   7  -4        526.20        541.10        68.32 o                         
   1   7  -4       2058.11       1956.65        54.34 o                         
   2   7  -4        299.90        343.74        21.42 o                         
   3   7  -4       3879.20       3805.26        74.78 o                         
   4   7  -4          8.36          9.55         9.02 o                         
   5   7  -4       4252.74       4312.79        87.26 o                         
   6   7  -4        553.63        572.30        36.04 o                         
   7   7  -4        228.28        245.42        35.23 o                         
   8   7  -4         36.92         38.26        18.59 o                         
   9   7  -4        644.03        663.47        57.15 o                         
  10   7  -4         13.59         33.02        26.62 o                         
  -9   8  -4         55.24         13.57        42.67 o                         
  -8   8  -4        689.32        626.51       101.59 o                         
  -7   8  -4         31.03         30.74        29.60 o                         
  -6   8  -4       1983.53       2137.21        91.57 o                         
  -5   8  -4        399.16        460.74        70.92 o                         
  -4   8  -4        157.87        176.10        32.09 o                         
  -3   8  -4         61.52         55.57        20.00 o                         
  -2   8  -4       1538.16       1558.88        71.15 o                         
  -1   8  -4         12.27         12.99        14.30 o                         
   0   8  -4        165.26        141.77        26.63 o                         
   1   8  -4         37.91         10.69        13.89 o                         
   2   8  -4       4360.16       4391.49        96.79 o                         
   3   8  -4        429.17        437.13        28.92 o                         
   4   8  -4        148.15        131.22        17.56 o                         
   5   8  -4       1119.32       1125.01        43.07 o                         
   6   8  -4       1620.95       1716.53        55.48 o                         
   7   8  -4        337.04        341.65        37.95 o                         
   8   8  -4         92.75         90.15        26.43 o                         
   9   8  -4         10.54          0.00        19.09 o                         
  -8   9  -4        432.30        616.63       102.86 o                         
  -7   9  -4        165.88        136.42        52.64 o                         
  -6   9  -4        206.91        210.51        37.07 o                         
  -5   9  -4        583.19        556.57        55.66 o                         
  -4   9  -4       1835.90       1813.65        81.25 o                         
  -3   9  -4        117.59        125.48        28.55 o                         
  -2   9  -4       1212.89       1238.35        66.41 o                         
  -1   9  -4        938.15        849.52        63.60 o                         
   0   9  -4       1927.91       1887.75       111.95 o                         
   1   9  -4        308.68        301.61        39.29 o                         
   2   9  -4        225.17        217.90        56.35 o                         
   3   9  -4       1539.93       1417.92        58.58 o                         
   4   9  -4         64.52         67.57        18.57 o                         
   5   9  -4       1465.11       1447.71        78.58 o                         
   6   9  -4        345.55        335.24        42.19 o                         
   7   9  -4        306.36        273.46        34.76 o                         
   8   9  -4        328.47        278.01        36.92 o                         
   9   9  -4        734.34        867.79        66.87 o                         
  -8  10  -4        133.73        150.22        63.20 o                         
  -7  10  -4       1641.29       1669.02       139.15 o                         
  -6  10  -4         86.52         52.93        31.01 o                         
  -5  10  -4        114.58         96.06        37.09 o                         
  -4  10  -4        251.60        280.82        41.80 o                         
  -3  10  -4       4081.08       4174.12       135.88 o                         
  -2  10  -4       2143.43       2086.13        90.27 o                         
  -1  10  -4       2417.33       2375.12       193.93 o                         
   0  10  -4        320.51        320.87       107.60 o                         
   1  10  -4       1181.58       1089.44        85.65 o                         
   2  10  -4       1299.75       1244.39        68.79 o                         
   3  10  -4        578.24        606.37        57.67 o                         
   4  10  -4         98.32        130.36        27.21 o                         
   5  10  -4        274.32        301.09        37.23 o                         
   6  10  -4       1544.52       1476.48        66.93 o                         
   7  10  -4       2664.92       2877.33       125.22 o                         
   8  10  -4        256.19        319.46        61.54 o                         
  -7  11  -4        138.07        106.14        55.64 o                         
  -6  11  -4         37.50         39.55        27.50 o                         
  -5  11  -4        234.12        240.15        41.83 o                         
  -4  11  -4       2930.68       2826.11       113.70 o                         
  -3  11  -4        131.88        136.47        32.94 o                         
  -2  11  -4        953.24       1008.88        78.25 o                         
  -1  11  -4          4.79          0.00        12.95 o                         
   0  11  -4       2175.18       2021.10        90.50 o                         
   1  11  -4         38.20         12.15        19.74 o                         
   2  11  -4         61.32         59.14        24.70 o                         
   3  11  -4        420.31        467.52        58.08 o                         
   4  11  -4       1780.23       1848.56        90.78 o                         
   5  11  -4         92.17         81.27        22.50 o                         
   6  11  -4        430.53        481.65        70.17 o                         
   7  11  -4          6.46          0.00        34.79 o                         
  -6  12  -4         41.15         29.66        46.13 o                         
  -5  12  -4        511.12        567.83        63.69 o                         
  -4  12  -4         58.51         72.97        28.87 o                         
  -3  12  -4       1913.21       2088.86        99.27 o                         
  -2  12  -4        956.12        824.29        72.03 o                         
  -1  12  -4       1221.24       1299.04        82.81 o                         
   0  12  -4        109.33        135.27        33.54 o                         
   1  12  -4        667.58        625.98        75.43 o                         
   2  12  -4        171.38        182.89        36.89 o                         
   3  12  -4       1648.59       1557.00        87.15 o                         
   4  12  -4        212.66        283.04        45.96 o                         
   5  12  -4         28.49         28.92        20.01 o                         
   6  12  -4         41.53         20.98        22.41 o                         
  -5  13  -4        183.61        193.62        43.64 o                         
  -4  13  -4        910.38        836.22        76.70 o                         
  -3  13  -4         75.61         64.47        28.74 o                         
  -2  13  -4         47.67          7.75        23.29 o                         
  -1  13  -4        235.36        228.78        44.03 o                         
   0  13  -4        457.98        597.96        65.02 o                         
   1  13  -4        296.99        323.60        49.98 o                         
   2  13  -4        221.10        232.87        48.15 o                         
   3  13  -4        947.16       1000.84        82.63 o                         
   4  13  -4        163.85        214.15        44.96 o                         
   5  13  -4        856.65       1007.89       119.73 o                         
  -3  14  -4        131.22        151.81        39.84 o                         
  -2  14  -4       1366.60       1490.19        96.94 o                         
  -1  14  -4        321.32        369.59        57.40 o                         
   0  14  -4         60.89         56.87        32.13 o                         
   1  14  -4        106.10         95.70        34.31 o                         
   2  14  -4       1256.62       1081.08        89.58 o                         
   3  14  -4         64.35         99.26        37.54 o                         
 -11   0  -3         10.33         37.84        42.44 o                         
  -9   0  -3       6232.16       5824.13       254.13 o                         
  -7   0  -3       4562.08       4459.19       191.24 o                         
  -5   0  -3       6664.51       6509.88       132.13 o                         
  -3   0  -3       2773.64       3034.05        71.43 o                         
  -1   0  -3       8408.58       8201.30       203.81 o                         
   1   0  -3       4296.81       4413.66       121.71 o                         
   3   0  -3      27951.18      28750.67       373.97 o                         
   5   0  -3       3097.56       3053.34        89.62 o                         
   7   0  -3       1488.40       1384.57        93.94 o                         
   9   0  -3       1890.44       2070.86       134.42 o                         
  11   0  -3         19.18         40.25        36.79 o                         
 -11   1  -3         11.25          0.00        27.20 o                         
 -10   1  -3        563.09        482.33        64.02 o                         
  -9   1  -3         86.27        156.33        36.50 o                         
  -8   1  -3       3593.22       3306.19       120.10 o                         
  -7   1  -3       6836.29       6691.00       336.14 o                         
  -6   1  -3       1512.38       1441.19        51.74 o                         
  -5   1  -3        164.23        168.19        16.73 o                         
  -4   1  -3       3242.86       3279.16        69.63 o                         
  -3   1  -3       5358.87       5278.06        76.32 o                         
  -2   1  -3       2140.75       2092.50        37.99 o                         
  -1   1  -3       6215.67       6553.30        99.38 o                         
   0   1  -3       3437.96       3542.67        76.05 o                         
   1   1  -3       2440.26       2392.02        40.09 o                         
   2   1  -3       6343.11       6197.22        67.37 o                         
   3   1  -3       1407.40       1401.01        28.15 o                         
   4   1  -3       1687.69       1816.49        38.87 o                         
   5   1  -3        215.35        256.18        24.50 o                         
   6   1  -3       6195.22       6075.61       122.22 o                         
   7   1  -3        225.68        203.72        31.55 o                         
   8   1  -3        249.24        273.31        37.83 o                         
   9   1  -3         40.10         20.19        38.23 o                         
  10   1  -3       1158.38       1023.45        83.50 o                         
  11   1  -3        162.25        154.77        39.98 o                         
 -11   2  -3         35.54         50.22        33.74 o                         
 -10   2  -3       1478.76       1609.91       116.64 o                         
  -9   2  -3        678.11        677.04        65.54 o                         
  -8   2  -3         36.91         31.86        21.99 o                         
  -7   2  -3         86.36         98.38        26.69 o                         
  -6   2  -3       1236.00       1195.16        39.91 o                         
  -5   2  -3        327.40        344.48        28.37 o                         
  -4   2  -3       3435.02       3613.42       100.73 o                         
  -3   2  -3        223.27        234.34        18.06 o                         
  -2   2  -3       2346.31       2316.58        47.79 o                         
  -1   2  -3      14196.38      14515.62       245.26 o                         
   0   2  -3        208.67        284.16        40.18 o                         
   1   2  -3        897.50       1015.39        29.34 o                         
   2   2  -3       5854.28       6076.13        98.37 o                         
   3   2  -3       4830.09       4942.11        75.27 o                         
   4   2  -3       5489.44       5194.62        81.17 o                         
   5   2  -3       3854.92       3854.39        68.12 o                         
   6   2  -3         76.43         79.27        15.95 o                         
   7   2  -3       1373.98       1311.18        84.65 o                         
   8   2  -3       2294.93       2205.82       113.29 o                         
   9   2  -3        113.90        149.50        43.23 o                         
  10   2  -3        362.95        397.96        55.17 o                         
  11   2  -3        649.16        605.67        70.36 o                         
 -11   3  -3        496.25        531.83       121.99 o                         
 -10   3  -3        222.47        267.83        46.57 o                         
  -9   3  -3        712.41        629.17        91.34 o                         
  -8   3  -3        201.28        146.08        31.71 o                         
  -7   3  -3       3858.39       3876.18       151.77 o                         
  -6   3  -3        377.58        358.80        27.28 o                         
  -5   3  -3        127.43        123.04        15.73 o                         
  -4   3  -3        249.11        238.87        20.03 o                         
  -3   3  -3      21136.21      21241.82       292.12 o                         
  -2   3  -3        550.07        621.72        23.43 o                         
  -1   3  -3       3573.13       3539.08        84.89 o                         
   0   3  -3       5652.08       5656.05       117.00 o                         
   1   3  -3      10766.12      10602.41       159.78 o                         
   2   3  -3       1242.25       1296.02        31.75 o                         
   3   3  -3       2107.28       2031.25        42.22 o                         
   4   3  -3        331.77        340.65        30.14 o                         
   5   3  -3       1160.63       1148.22        33.68 o                         
   6   3  -3       1840.23       1781.34        45.02 o                         
   7   3  -3       1237.00       1203.89        52.55 o                         
   8   3  -3         14.92          0.00        15.36 o                         
   9   3  -3       2262.08       2254.37       123.19 o                         
  10   3  -3        123.42         84.88        37.61 o                         
  11   3  -3       2746.29       2862.94       129.15 o                         
 -10   4  -3       1286.32       1287.86        99.64 o                         
  -9   4  -3        293.66        279.39        47.39 o                         
  -8   4  -3        771.76        679.24        63.26 o                         
  -7   4  -3        647.65        617.53        56.80 o                         
  -6   4  -3       1245.38       1166.21        44.13 o                         
  -5   4  -3        142.71        152.89        18.98 o                         
  -4   4  -3       2072.52       1998.19        54.41 o                         
  -3   4  -3       4214.53       4548.71       168.29 o                         
  -2   4  -3       5229.32       5341.41        93.01 o                         
  -1   4  -3        618.34        595.85        32.52 o                         
   0   4  -3      41330.73      40390.74       652.05 o                         
   1   4  -3       5009.23       5185.50        94.99 o                         
   2   4  -3         65.01         72.71         9.51 o                         
   3   4  -3        562.92        591.48        23.62 o                         
   4   4  -3       2091.90       1999.48        46.35 o                         
   5   4  -3        116.42        119.20        14.24 o                         
   6   4  -3         25.41         37.70        10.56 o                         
   7   4  -3        134.77        119.69        22.00 o                         
   8   4  -3       1634.80       1683.73        81.69 o                         
   9   4  -3        155.55        200.79        37.75 o                         
  10   4  -3         50.56         41.48        25.37 o                         
  11   4  -3         25.21         31.65        24.40 o                         
 -10   5  -3        106.48        135.39        36.29 o                         
  -9   5  -3        325.66        289.72        83.94 o                         
  -8   5  -3        128.14        138.52        30.43 o                         
  -7   5  -3       1595.93       1575.57       108.19 o                         
  -6   5  -3        153.29        152.80        26.37 o                         
  -5   5  -3        451.37        442.10        31.65 o                         
  -4   5  -3         86.06         96.07        15.23 o                         
  -3   5  -3       4919.75       5097.65        96.32 o                         
  -2   5  -3       3516.40       3588.96        85.10 o                         
  -1   5  -3       5765.00       5982.86       172.55 o                         
   0   5  -3        731.97        783.39        39.29 o                         
   1   5  -3       2224.88       2120.35        66.68 o                         
   2   5  -3       6559.31       6406.94        95.34 o                         
   3   5  -3        277.22        270.22        19.65 o                         
   4   5  -3        127.50        133.13        23.27 o                         
   5   5  -3       5223.43       5055.57        90.17 o                         
   6   5  -3       1859.98       1897.49        51.20 o                         
   7   5  -3       2855.23       2805.49        85.28 o                         
   8   5  -3        384.59        447.72        60.29 o                         
   9   5  -3       1254.12       1197.08        79.83 o                         
  10   5  -3        865.46        933.59       147.96 o                         
 -10   6  -3        414.13        425.67        60.59 o                         
  -9   6  -3       1593.47       1572.76        90.07 o                         
  -8   6  -3         91.18        112.96        32.53 o                         
  -7   6  -3        100.26        121.71        53.25 o                         
  -6   6  -3       1182.41       1233.81        49.50 o                         
  -5   6  -3       2158.46       2257.05        94.90 o                         
  -4   6  -3       4045.34       4208.47        91.06 o                         
  -3   6  -3        507.56        555.16        33.79 o                         
  -2   6  -3        838.59        776.80        46.08 o                         
  -1   6  -3       2157.65       2012.15        70.88 o                         
   0   6  -3        582.41        618.08        44.93 o                         
   1   6  -3       4603.31       4824.55        92.70 o                         
   2   6  -3       2421.46       2488.32        52.70 o                         
   3   6  -3       3763.98       3740.16        70.67 o                         
   4   6  -3        244.23        249.23        24.55 o                         
   5   6  -3       2448.12       2398.76        79.87 o                         
   6   6  -3        278.33        260.96        23.70 o                         
   7   6  -3        331.79        367.46        37.09 o                         
   8   6  -3         29.69         36.86        17.53 o                         
   9   6  -3        341.40        459.97        58.03 o                         
  10   6  -3         11.51         30.86        30.08 o                         
  -9   7  -3        223.38        233.26        44.60 o                         
  -8   7  -3        827.30        879.37        75.42 o                         
  -7   7  -3        209.95        193.70        36.26 o                         
  -6   7  -3       2718.10       2783.19        79.01 o                         
  -5   7  -3          8.99          0.00         9.53 o                         
  -4   7  -3        282.73        282.64        41.94 o                         
  -3   7  -3          8.69         14.41        13.98 o                         
  -2   7  -3       1111.91       1083.84        54.38 o                         
  -1   7  -3        687.74        690.73        31.73 o                         
   0   7  -3       3963.28       4034.37        82.58 o                         
   1   7  -3        225.89        207.55        19.91 o                         
   2   7  -3       1942.00       1903.55        47.51 o                         
   3   7  -3        310.13        301.48        23.06 o                         
   4   7  -3       1652.77       1684.03        47.99 o                         
   5   7  -3       1007.44       1035.16        39.51 o                         
   6   7  -3       7540.80       7637.64       130.38 o                         
   7   7  -3        222.21        261.77        31.86 o                         
   8   7  -3         47.17         47.05        20.16 o                         
   9   7  -3         88.48         72.87        36.38 o                         
  10   7  -3       1052.46       1095.41       121.28 o                         
  -9   8  -3       2052.70       2419.75       114.68 o                         
  -8   8  -3         22.61          0.00        33.54 o                         
  -7   8  -3          7.57         24.54        21.33 o                         
  -6   8  -3        665.44        696.65        47.52 o                         
  -5   8  -3       2041.59       2013.84        65.78 o                         
  -4   8  -3        474.27        472.19        35.35 o                         
  -3   8  -3        408.16        333.24        38.02 o                         
  -2   8  -3         22.55         21.07        13.43 o                         
  -1   8  -3       3096.97       3074.41        73.66 o                         
   0   8  -3       1066.21       1105.30        51.57 o                         
   1   8  -3       1160.00       1128.92        46.15 o                         
   2   8  -3        132.67        130.53        18.34 o                         
   3   8  -3       4504.83       4384.51        85.26 o                         
   4   8  -3       1412.59       1362.30        44.97 o                         
   5   8  -3        918.89        901.49        41.49 o                         
   6   8  -3         22.07         22.69        13.00 o                         
   7   8  -3       2826.06       2865.56       117.53 o                         
   8   8  -3          2.78          0.00        15.12 o                         
   9   8  -3        558.19        626.10        71.68 o                         
  -9   9  -3        497.41        422.97        88.02 o                         
  -8   9  -3        847.63        631.24       100.86 o                         
  -7   9  -3       1571.27       1635.92       127.04 o                         
  -6   9  -3       1983.38       2014.18        89.88 o                         
  -5   9  -3         63.09         64.18        24.56 o                         
  -4   9  -3       2213.68       2210.36        89.28 o                         
  -3   9  -3       1563.50       1440.86        79.57 o                         
  -2   9  -3        270.74        253.42        42.36 o                         
  -1   9  -3         36.19         55.01        18.50 o                         
   0   9  -3        400.87        425.40        32.99 o                         
   1   9  -3        635.23        641.82        36.67 o                         
   2   9  -3       2066.30       2132.57        62.86 o                         
   3   9  -3        199.82        203.60        21.72 o                         
   4   9  -3        267.39        271.10        25.55 o                         
   5   9  -3       2149.89       2212.85        63.49 o                         
   6   9  -3        135.27        142.60        33.58 o                         
   7   9  -3       1016.13       1056.35        65.86 o                         
   8   9  -3        409.84        401.03        67.70 o                         
   9   9  -3        229.69        247.63        40.27 o                         
  -8  10  -3       1088.17       1167.32       139.52 o                         
  -7  10  -3        292.93        205.22        61.15 o                         
  -6  10  -3       1355.75       1408.73        78.61 o                         
  -5  10  -3        105.17        113.78        30.65 o                         
  -4  10  -3       1350.79       1337.07        72.99 o                         
  -3  10  -3        230.61        233.89        36.44 o                         
  -2  10  -3       1743.74       1749.04        79.18 o                         
  -1  10  -3        594.92        535.33        51.84 o                         
   0  10  -3       3010.33       3055.27       107.06 o                         
   1  10  -3        260.96        282.74        38.63 o                         
   2  10  -3        167.02        145.72        42.05 o                         
   3  10  -3       1404.74       1451.03        86.77 o                         
   4  10  -3       1499.01       1618.35        64.71 o                         
   5  10  -3       1572.77       1582.82        66.53 o                         
   6  10  -3        332.35        385.38        34.56 o                         
   7  10  -3        187.87        214.44        32.92 o                         
   8  10  -3        564.81        644.15        56.35 o                         
  -7  11  -3       1781.96       1835.37        97.69 o                         
  -6  11  -3        388.07        381.34        50.82 o                         
  -5  11  -3        140.84        128.80        33.03 o                         
  -4  11  -3        268.61        209.18        37.97 o                         
  -3  11  -3       3403.58       3716.05       126.28 o                         
  -2  11  -3        429.69        470.69       122.28 o                         
  -1  11  -3       2278.44       2265.60        98.47 o                         
   0  11  -3         28.55          0.00        36.68 o                         
   1  11  -3       1646.83       1813.93        83.94 o                         
   2  11  -3         82.64         40.25        21.92 o                         
   3  11  -3        637.86        581.86        73.42 o                         
   4  11  -3         75.89         55.19        20.17 o                         
   5  11  -3        802.58        818.93        57.79 o                         
   6  11  -3        107.90         65.64        24.44 o                         
   7  11  -3        173.48        153.09        40.70 o                         
  -6  12  -3         99.44        111.00        33.85 o                         
  -5  12  -3        142.25        128.14        35.24 o                         
  -4  12  -3        581.01        601.23        61.60 o                         
  -3  12  -3         90.44         52.60        25.68 o                         
  -2  12  -3        728.51        695.46        64.41 o                         
  -1  12  -3        128.27        119.16        31.29 o                         
   0  12  -3       2265.58       2386.37       100.83 o                         
   1  12  -3        182.52        154.65        34.09 o                         
   2  12  -3         47.55         62.36        26.01 o                         
   3  12  -3        313.56        399.29        91.34 o                         
   4  12  -3       1446.67       1509.49        82.73 o                         
   5  12  -3         98.00        108.20        26.45 o                         
   6  12  -3        137.76        100.15        27.90 o                         
   7  12  -3        300.70        256.36        51.47 o                         
  -5  13  -3        107.52         34.84        28.34 o                         
  -4  13  -3        727.63        850.14        76.29 o                         
  -3  13  -3        753.46        807.51        89.54 o                         
  -2  13  -3        473.77        468.87        58.07 o                         
  -1  13  -3         96.15         23.48        23.88 o                         
   0  13  -3        136.13        107.06        48.65 o                         
   1  13  -3        511.95        573.51        60.58 o                         
   2  13  -3        612.27        569.90        61.53 o                         
   3  13  -3         42.68        113.25        33.80 o                         
   4  13  -3         39.29         32.36        27.27 o                         
   5  13  -3        169.71        149.78        62.81 o                         
  -3  14  -3         98.90         71.70        31.37 o                         
  -2  14  -3        337.46        249.10        84.76 o                         
  -1  14  -3        997.42       1050.91        84.43 o                         
   0  14  -3        207.86        139.15        52.55 o                         
   1  14  -3        247.75        319.85        49.81 o                         
   2  14  -3        282.93        310.27        49.07 o                         
   3  14  -3       2002.77       2070.54       156.18 o                         
   4  14  -3         40.87          4.05        34.83 o                         
 -10   0  -2       1215.76       1140.32       133.28 o                         
  -8   0  -2        461.44        479.89        75.04 o                         
  -6   0  -2       1994.02       2077.05       111.24 o                         
  -4   0  -2      16121.80      16189.60       414.86 o                         
  -2   0  -2       2689.89       2759.71        88.11 o                         
   2   0  -2       2449.33       2310.36        55.06 o                         
   4   0  -2      12456.03      12784.44       230.93 o                         
   6   0  -2       9665.01       9393.58       282.91 o                         
   8   0  -2        450.02        401.98        63.84 o                         
  10   0  -2       1236.38       1261.94       133.23 o                         
 -11   1  -2         23.12         22.61        27.01 o                         
 -10   1  -2        843.10        959.88        83.91 o                         
  -9   1  -2       2044.63       2124.86       100.69 o                         
  -8   1  -2          3.74         11.66        17.74 o                         
  -7   1  -2        158.96        160.10        32.28 o                         
  -6   1  -2        765.48        776.09        47.81 o                         
  -5   1  -2       3553.66       3496.36       143.84 o                         
  -4   1  -2        408.58        446.64        54.66 o                         
  -3   1  -2       4052.33       4291.77       101.70 o                         
  -2   1  -2        559.77        545.90        33.24 o                         
   2   1  -2        989.24       1017.14        23.40 o                         
   3   1  -2       2613.78       2589.10        55.31 o                         
   4   1  -2        272.36        348.65        32.54 o                         
   5   1  -2       3904.08       4110.29        87.95 o                         
   6   1  -2       1353.61       1388.84        60.66 o                         
   7   1  -2       3840.05       3652.22       115.26 o                         
   8   1  -2        731.55        744.70        62.39 o                         
   9   1  -2        889.51        899.20        72.89 o                         
  10   1  -2         24.99         16.09        21.05 o                         
  11   1  -2       1150.41       1032.79       105.37 o                         
 -11   2  -2        467.88        393.53        69.39 o                         
 -10   2  -2          2.23          0.00        19.78 o                         
  -9   2  -2       1633.62       1637.27        88.60 o                         
  -8   2  -2       2012.54       1953.52        90.27 o                         
  -7   2  -2       6051.65       6108.21       163.05 o                         
  -6   2  -2       1443.69       1429.50        67.20 o                         
  -5   2  -2        410.63        412.57        37.37 o                         
  -4   2  -2        146.27        128.58        19.27 o                         
  -3   2  -2       8593.48       8765.61       176.69 o                         
  -2   2  -2        808.38        726.08        23.59 o                         
  -1   2  -2        817.79        860.90        30.75 o                         
   0   2  -2      27799.64      28700.87       456.18 o                         
   1   2  -2       6601.32       6561.26        98.76 o                         
   2   2  -2       7766.35       7948.16       101.78 o                         
   3   2  -2       1126.11       1160.19        29.28 o                         
   4   2  -2        103.79        113.87        15.20 o                         
   5   2  -2       3222.53       3070.36       101.71 o                         
   6   2  -2       5955.85       5838.76       146.76 o                         
   7   2  -2        106.41        110.92        24.51 o                         
   8   2  -2        406.68        448.63        65.68 o                         
   9   2  -2        335.05        335.59        46.52 o                         
  10   2  -2       1756.08       1813.71        95.04 o                         
  11   2  -2        634.95        601.35        68.84 o                         
 -11   3  -2        128.58        168.46        43.18 o                         
 -10   3  -2       3094.18       2935.02       127.44 o                         
  -9   3  -2         44.85         11.62        21.17 o                         
  -8   3  -2        194.54        152.84        40.80 o                         
  -7   3  -2         73.23         50.19        20.97 o                         
  -6   3  -2       5885.64       5909.46       110.71 o                         
  -5   3  -2        326.34        347.01        24.83 o                         
  -4   3  -2       1836.38       1771.74        47.15 o                         
  -3   3  -2       4498.03       4698.03        94.97 o                         
  -2   3  -2       1606.95       1580.04        39.03 o                         
  -1   3  -2       1348.15       1423.14        45.34 o                         
   0   3  -2      43490.80      45038.21       700.09 o                         
   1   3  -2       9520.30       9937.21       180.09 o                         
   2   3  -2       1288.05       1408.42        32.17 o                         
   3   3  -2        294.27        295.26        16.65 o                         
   4   3  -2       4942.16       4999.05        82.90 o                         
   5   3  -2        541.35        559.28        28.58 o                         
   6   3  -2        743.05        783.30        40.83 o                         
   7   3  -2        237.46        229.58        47.99 o                         
   8   3  -2       2555.76       2345.43        96.03 o                         
   9   3  -2        188.71        172.30        35.50 o                         
  10   3  -2        680.70        576.96        64.61 o                         
  11   3  -2        695.91        614.14        69.95 o                         
 -11   4  -2       1067.21        905.68        90.15 o                         
 -10   4  -2         23.82         41.60        27.11 o                         
  -9   4  -2       2694.07       2570.36       113.28 o                         
  -8   4  -2        190.64        149.56        33.00 o                         
  -7   4  -2       2408.60       2637.01        99.86 o                         
  -6   4  -2        315.37        265.89        47.98 o                         
  -5   4  -2         79.06         86.04        14.35 o                         
  -4   4  -2        661.95        669.15        30.78 o                         
  -3   4  -2       5647.91       5478.53        98.00 o                         
  -2   4  -2        293.90        283.63        25.98 o                         
  -1   4  -2       2292.35       2456.47        66.97 o                         
   0   4  -2        672.15        699.65        32.35 o                         
   1   4  -2       3973.72       3662.39        71.25 o                         
   2   4  -2        622.76        675.54        22.18 o                         
   3   4  -2         14.94         22.99         7.16 o                         
   4   4  -2         87.17         88.87        13.81 o                         
   5   4  -2       3981.20       4043.55        73.55 o                         
   6   4  -2         72.02         92.25        13.01 o                         
   7   4  -2        818.80        767.63        50.10 o                         
   8   4  -2        419.58        444.04        50.22 o                         
   9   4  -2       1437.51       1377.19        80.74 o                         
  10   4  -2         65.52         75.86        30.81 o                         
  11   4  -2        776.40        793.11       108.42 o                         
 -10   5  -2        863.03       1021.57        97.40 o                         
  -9   5  -2        119.03        103.57        32.57 o                         
  -8   5  -2         66.05         65.71        24.60 o                         
  -7   5  -2        378.15        360.17        45.09 o                         
  -6   5  -2       2988.32       2888.21        93.13 o                         
  -5   5  -2       1827.94       1904.89        55.97 o                         
  -4   5  -2       2895.36       2811.74        67.91 o                         
  -3   5  -2       1698.27       1820.12        64.15 o                         
  -2   5  -2       2452.56       2238.14        70.13 o                         
  -1   5  -2       2861.80       2683.97        74.98 o                         
   0   5  -2       9684.86      10086.96       191.68 o                         
   1   5  -2        732.79        737.37        23.76 o                         
   2   5  -2        149.74        139.41        13.54 o                         
   3   5  -2       2498.30       2558.38        52.89 o                         
   4   5  -2       2086.47       2085.06        48.90 o                         
   5   5  -2        925.25        977.50        34.41 o                         
   6   5  -2       1627.53       1598.06        46.15 o                         
   7   5  -2        162.16        166.64        25.02 o                         
   8   5  -2        360.72        338.75        44.69 o                         
   9   5  -2        188.19        207.15        39.83 o                         
  10   5  -2        314.78        309.99        49.72 o                         
  11   5  -2       1350.57       1463.87       108.84 o                         
 -10   6  -2        103.85        130.17        37.12 o                         
  -9   6  -2        521.60        468.13        59.52 o                         
  -8   6  -2        544.11        447.07        54.75 o                         
  -7   6  -2        830.20        703.73        61.65 o                         
  -6   6  -2       1080.82       1117.77        46.74 o                         
  -5   6  -2        126.46        138.47        25.46 o                         
  -4   6  -2        790.45        724.83        43.41 o                         
  -3   6  -2       1238.40       1364.70        56.70 o                         
  -2   6  -2        255.99        329.02        32.73 o                         
  -1   6  -2        595.61        580.99        39.41 o                         
   0   6  -2       2071.46       1937.46        50.28 o                         
   1   6  -2       1703.88       1824.67        47.27 o                         
   2   6  -2       2876.74       2757.15        89.64 o                         
   3   6  -2       1023.47       1030.66        33.41 o                         
   4   6  -2       1725.79       1629.04        44.70 o                         
   5   6  -2       1377.24       1397.53        42.95 o                         
   6   6  -2       5805.52       5746.02       103.59 o                         
   7   6  -2        259.97        270.16        32.24 o                         
   8   6  -2        399.73        460.64        44.24 o                         
   9   6  -2        968.08        924.53        78.03 o                         
  10   6  -2       1384.49       1420.58        95.07 o                         
 -10   7  -2        212.62        213.51        60.77 o                         
  -9   7  -2        626.40        643.21        69.38 o                         
  -8   7  -2        329.95        307.30        71.22 o                         
  -7   7  -2        259.42        224.95        36.79 o                         
  -6   7  -2        387.85        377.15        34.29 o                         
  -5   7  -2       3326.91       3412.16        84.76 o                         
  -4   7  -2        213.29        214.40        36.13 o                         
  -3   7  -2       2557.27       2515.40        85.22 o                         
  -2   7  -2       1692.17       1559.31        63.16 o                         
  -1   7  -2       9265.84       8927.50       148.12 o                         
   0   7  -2        622.32        647.42        30.72 o                         
   1   7  -2        762.13        759.95        32.35 o                         
   2   7  -2       2096.87       2245.02        72.70 o                         
   3   7  -2       2597.76       2467.99        57.42 o                         
   4   7  -2        158.83        140.20        17.18 o                         
   5   7  -2        467.80        502.57        35.88 o                         
   6   7  -2        116.36        102.37        17.15 o                         
   7   7  -2       4179.96       4161.98       109.67 o                         
   8   7  -2        175.65        250.44        65.52 o                         
   9   7  -2        234.68        309.02        47.50 o                         
  10   7  -2        211.56        219.28        44.85 o                         
  -9   8  -2        381.46        361.67        68.12 o                         
  -8   8  -2       2106.90       2106.79       174.44 o                         
  -7   8  -2        135.82         83.88        27.89 o                         
  -6   8  -2       1720.58       1683.07        62.72 o                         
  -5   8  -2        406.30        405.14        87.20 o                         
  -4   8  -2       3881.86       3723.53       114.07 o                         
  -3   8  -2        624.39        746.27        55.91 o                         
  -2   8  -2        226.90        216.66        30.34 o                         
  -1   8  -2        496.05        509.25        33.88 o                         
   0   8  -2       5011.44       4998.07       123.26 o                         
   1   8  -2       1019.96       1078.82        41.43 o                         
   2   8  -2        293.18        266.85        21.72 o                         
   3   8  -2        225.40        240.30        21.67 o                         
   4   8  -2       2720.76       2605.08        64.22 o                         
   5   8  -2        492.98        506.93        33.28 o                         
   6   8  -2       7606.50       7470.69       130.53 o                         
   7   8  -2        427.88        414.95        40.76 o                         
   8   8  -2         43.51         40.63        19.87 o                         
   9   8  -2        192.57        246.80        78.55 o                         
  -9   9  -2        417.27        420.92        91.62 o                         
  -8   9  -2         13.95         18.16        23.08 o                         
  -7   9  -2         61.92         24.85        49.18 o                         
  -6   9  -2       1567.25       1523.20        62.12 o                         
  -5   9  -2        966.31       1006.92        60.85 o                         
  -4   9  -2       1315.42       1335.03        68.45 o                         
  -3   9  -2        570.64        572.27        56.92 o                         
  -2   9  -2       1572.00       1626.93        55.67 o                         
  -1   9  -2       3057.13       3156.19        79.13 o                         
   0   9  -2       1881.75       1751.19        56.54 o                         
   1   9  -2         74.07         65.67        15.49 o                         
   2   9  -2       1218.14       1262.76        48.01 o                         
   3   9  -2       2273.02       2309.58        69.63 o                         
   4   9  -2        348.76        375.66        29.85 o                         
   5   9  -2        419.54        425.22        32.26 o                         
   6   9  -2         64.13         50.23        15.91 o                         
   7   9  -2       1196.56       1320.70        62.38 o                         
   8   9  -2        194.88        186.10        34.58 o                         
   9   9  -2         15.87          5.77        25.34 o                         
  -8  10  -2        244.07        270.29        74.95 o                         
  -7  10  -2       1789.44       1948.00        94.93 o                         
  -6  10  -2        476.73        461.64        57.67 o                         
  -5  10  -2        179.84        155.08        32.16 o                         
  -4  10  -2        610.76        474.12        49.70 o                         
  -3  10  -2       2239.52       2084.67        88.13 o                         
  -2  10  -2         77.75         71.50        16.91 o                         
  -1  10  -2        407.04        421.86        38.13 o                         
   0  10  -2         71.19         68.11        16.86 o                         
   1  10  -2       2926.14       2864.64        77.78 o                         
   2  10  -2       1026.32       1060.09        48.47 o                         
   3  10  -2          6.96          1.32        14.59 o                         
   4  10  -2        237.14        247.03        26.33 o                         
   5  10  -2       3186.37       3174.91        93.47 o                         
   6  10  -2        382.04        402.00        39.14 o                         
   7  10  -2         96.93         81.20        24.30 o                         
   8  10  -2        270.30        258.43        45.11 o                         
  -7  11  -2         19.97         16.09        23.65 o                         
  -6  11  -2       1340.31       1487.99        83.94 o                         
  -5  11  -2        253.21        286.22        43.82 o                         
  -4  11  -2       1107.75       1055.78        77.21 o                         
  -3  11  -2        170.33        169.40        32.25 o                         
  -2  11  -2       2499.25       2654.79       117.64 o                         
  -1  11  -2         32.37         35.09        20.06 o                         
   0  11  -2       1951.24       1986.73        85.68 o                         
   1  11  -2         27.41         11.69        16.68 o                         
   2  11  -2       1415.43       1544.51        77.02 o                         
   3  11  -2         40.88         30.40        20.58 o                         
   4  11  -2        157.07        137.38        25.82 o                         
   5  11  -2        238.44        267.43        29.64 o                         
   6  11  -2         28.10         25.78        17.03 o                         
   7  11  -2         25.59         26.31        21.86 o                         
   8  11  -2        600.29        733.66        61.63 o                         
  -6  12  -2        285.08        220.75        42.74 o                         
  -5  12  -2        134.72         91.53        31.65 o                         
  -4  12  -2        175.08        159.31        33.97 o                         
  -3  12  -2       1453.84       1555.03        80.34 o                         
  -2  12  -2         75.77         87.42        26.88 o                         
  -1  12  -2        748.72        658.67        61.12 o                         
   0  12  -2        882.10        929.07        65.86 o                         
   1  12  -2       1758.27       1747.45        84.35 o                         
   2  12  -2         41.64         17.19        20.77 o                         
   3  12  -2         27.80         14.13        19.69 o                         
   4  12  -2        103.88         69.02        26.89 o                         
   5  12  -2       1803.12       1931.78        77.93 o                         
   6  12  -2        264.15        262.94        37.05 o                         
   7  12  -2        191.62         95.54        38.68 o                         
  -5  13  -2         51.33         27.82        25.10 o                         
  -4  13  -2        245.11        201.90        41.72 o                         
  -3  13  -2         86.97        119.69        51.93 o                         
  -2  13  -2        817.74        811.06        70.95 o                         
  -1  13  -2       2227.96       2263.05       100.77 o                         
   0  13  -2        998.49       1039.73        72.45 o                         
   1  13  -2         47.58         36.48        25.66 o                         
   2  13  -2        369.26        424.32        52.41 o                         
   3  13  -2       1278.27       1459.22        81.77 o                         
   4  13  -2        355.83        344.75        50.97 o                         
   5  13  -2        431.95        379.96        53.98 o                         
   6  13  -2        684.99        763.64        75.90 o                         
  -4  14  -2        733.49        927.22       123.44 o                         
  -3  14  -2         41.54         18.71        33.10 o                         
  -2  14  -2        272.07        256.18        69.76 o                         
  -1  14  -2        204.74        194.57        62.29 o                         
   0  14  -2        534.41        399.29        80.60 o                         
   1  14  -2         82.61        103.09        45.44 o                         
   2  14  -2        871.59        669.08       102.09 o                         
   3  14  -2        125.55        109.74        46.58 o                         
   4  14  -2        191.14        171.57        58.24 o                         
  -1  15  -2        481.65        523.51        95.53 o                         
   0  15  -2        120.10        277.40        74.77 o                         
   1  15  -2        111.29         50.22        44.35 o                         
 -11   0  -1        591.39        488.40        88.43 o                         
  -9   0  -1        658.71        649.73        91.39 o                         
  -7   0  -1       1891.66       1766.56       110.38 o                         
  -5   0  -1       7074.81       6848.16       218.98 o                         
  -3   0  -1      12909.18      13353.07       323.25 o                         
   3   0  -1      28070.20      26807.10       618.90 o                         
   5   0  -1       2356.15       2221.76       103.32 o                         
   7   0  -1       7522.81       7100.46       246.48 o                         
   9   0  -1         13.80         21.45        23.72 o                         
  11   0  -1       2348.63       2392.43       164.11 o                         
 -11   1  -1        693.78        706.97        87.88 o                         
 -10   1  -1         25.51         18.87        23.78 o                         
  -9   1  -1         95.98        115.38        28.12 o                         
  -8   1  -1        440.29        475.20        53.91 o                         
  -7   1  -1         56.22         47.01        29.89 o                         
  -6   1  -1         20.14         18.50        13.68 o                         
  -5   1  -1        410.59        381.33        61.02 o                         
  -4   1  -1       7704.56       7805.54       160.56 o                         
  -3   1  -1       1108.63       1212.00        42.95 o                         
  -2   1  -1      11678.15      12196.62       209.94 o                         
   2   1  -1      11181.57      11272.17       190.07 o                         
   3   1  -1         63.29         82.40        11.19 o                         
   4   1  -1       5430.16       5392.56       171.44 o                         
   5   1  -1       4142.54       4322.94       236.28 o                         
   6   1  -1       4556.67       4137.63       217.91 o                         
   7   1  -1        200.99        154.20        27.22 o                         
   8   1  -1        623.89        563.83        54.03 o                         
   9   1  -1        351.54        354.90        47.11 o                         
  10   1  -1        686.08        754.88        74.97 o                         
  11   1  -1         25.13          6.52        37.50 o                         
 -11   2  -1        496.56        443.70        76.38 o                         
 -10   2  -1       2093.13       2139.10       125.81 o                         
  -9   2  -1         73.17         80.58        28.90 o                         
  -8   2  -1        395.08        355.49        94.89 o                         
  -7   2  -1        721.39        750.62        60.27 o                         
  -6   2  -1       7069.62       6885.04       165.55 o                         
  -5   2  -1       4164.61       4256.10       112.41 o                         
  -4   2  -1        459.58        403.03        93.80 o                         
  -3   2  -1       2363.31       2468.29        67.16 o                         
  -2   2  -1      14418.93      13353.80       333.36 o                         
   2   2  -1       2729.05       2634.93        60.03 o                         
   3   2  -1       6086.92       5913.11        99.21 o                         
   4   2  -1       3524.81       3961.43        92.66 o                         
   5   2  -1        269.10        299.96        31.33 o                         
   6   2  -1       5535.61       4657.64       531.46 o                         
   7   2  -1       1906.69       1854.80        77.44 o                         
   8   2  -1        172.54        161.33        56.24 o                         
   9   2  -1        161.93        136.40        30.87 o                         
  10   2  -1        185.74        144.33        46.85 o                         
  11   2  -1        936.72       1047.24        91.24 o                         
 -11   3  -1        310.18        310.71        80.07 o                         
 -10   3  -1        475.01        527.47        87.88 o                         
  -9   3  -1       3232.66       3072.11       122.53 o                         
  -8   3  -1       1130.87       1120.25        74.53 o                         
  -7   3  -1       6750.98       6770.77       456.48 o                         
  -6   3  -1         45.75         39.99         9.94 o                         
  -5   3  -1       2283.25       2398.48        58.32 o                         
  -4   3  -1         71.97        115.10        14.11 o                         
  -3   3  -1       1866.19       1752.31        52.39 o                         
  -2   3  -1         34.54         21.15        10.31 o                         
  -1   3  -1       3291.31       3578.30        77.74 o                         
   0   3  -1       4793.76       5196.47       102.43 o                         
   1   3  -1      10380.09      10361.92       146.18 o                         
   2   3  -1        364.27        327.67        17.27 o                         
   3   3  -1        476.64        443.98        18.76 o                         
   4   3  -1        195.53        241.87        21.43 o                         
   5   3  -1       7598.31       7507.09       110.22 o                         
   6   3  -1       1427.12       1357.22        62.25 o                         
   7   3  -1         96.65         84.13        31.49 o                         
   8   3  -1         90.01        117.42        28.14 o                         
   9   3  -1       1219.19       1374.72       160.62 o                         
  10   3  -1        335.73        284.68        46.49 o                         
  11   3  -1         10.41         15.56        23.23 o                         
 -11   4  -1         23.70          6.68        26.72 o                         
 -10   4  -1       1323.44       1392.65        94.00 o                         
  -9   4  -1        231.82        201.87        38.63 o                         
  -8   4  -1       2234.32       2017.31        92.98 o                         
  -7   4  -1       1458.81       1411.25        71.38 o                         
  -6   4  -1       7616.42       7606.40       242.71 o                         
  -5   4  -1        453.78        491.96        29.02 o                         
  -4   4  -1       2890.04       2989.17        82.10 o                         
  -3   4  -1       1007.38       1085.96        42.87 o                         
  -2   4  -1        833.93        778.27        35.90 o                         
  -1   4  -1       1774.35       1936.97        56.29 o                         
   0   4  -1        851.37        781.34        33.22 o                         
   1   4  -1        419.72        408.39        16.97 o                         
   2   4  -1       1274.15       1199.10        30.65 o                         
   3   4  -1        343.01        339.27        22.68 o                         
   4   4  -1       3257.97       3333.97        61.86 o                         
   5   4  -1        160.67        181.80        16.37 o                         
   6   4  -1       3718.61       3506.79        88.61 o                         
   7   4  -1        423.09        384.78        43.69 o                         
   8   4  -1        733.10        723.74        63.03 o                         
   9   4  -1         95.87         73.50        25.50 o                         
  10   4  -1       1276.16       1213.80        93.66 o                         
  11   4  -1        114.72        112.58        88.86 o                         
 -10   5  -1         96.11         39.26        29.66 o                         
  -9   5  -1       2134.95       2168.79       103.59 o                         
  -8   5  -1        228.08        326.00        46.21 o                         
  -7   5  -1       2550.62       2704.80       102.71 o                         
  -6   5  -1         47.08         31.06        12.37 o                         
  -5   5  -1       1435.90       1434.97        74.56 o                         
  -4   5  -1        206.99        163.75        27.75 o                         
  -3   5  -1       2004.92       1699.17        59.51 o                         
  -2   5  -1       1019.36       1034.51        43.76 o                         
  -1   5  -1        100.40        155.00        34.88 o                         
   0   5  -1       5264.79       5310.25       117.76 o                         
   1   5  -1       4277.39       4406.93        76.34 o                         
   2   5  -1        648.51        666.22        23.71 o                         
   3   5  -1        546.78        512.14        31.38 o                         
   4   5  -1        815.59        810.26        28.97 o                         
   5   5  -1       4656.31       4600.79       104.26 o                         
   6   5  -1       1749.81       1727.00        47.39 o                         
   7   5  -1       1269.93       1240.18       129.09 o                         
   8   5  -1        272.38        325.71        44.30 o                         
   9   5  -1       2135.21       2308.54       145.82 o                         
  10   5  -1        556.86        691.83        70.95 o                         
  11   5  -1        231.74        185.10        45.01 o                         
 -10   6  -1        830.94        756.46        77.43 o                         
  -9   6  -1         13.82          0.00        31.21 o                         
  -8   6  -1         20.41          2.98        17.94 o                         
  -7   6  -1       1114.66       1189.91        66.51 o                         
  -6   6  -1       1502.54       1618.38        92.80 o                         
  -5   6  -1        144.03        137.07        61.77 o                         
  -4   6  -1        760.84        855.57        45.07 o                         
  -3   6  -1       5423.05       5676.38       134.26 o                         
  -2   6  -1        703.45        716.14        79.03 o                         
  -1   6  -1       7161.29       7042.32       149.42 o                         
   0   6  -1       3095.03       3072.41        66.91 o                         
   1   6  -1       1709.39       1793.26        48.39 o                         
   2   6  -1        329.39        306.21        20.30 o                         
   3   6  -1       1533.93       1493.23        40.65 o                         
   4   6  -1         88.23        118.37        14.46 o                         
   5   6  -1        434.34        411.53        27.08 o                         
   6   6  -1       1316.72       1324.92        50.98 o                         
   7   6  -1       6049.75       6060.21       134.84 o                         
   8   6  -1        886.00       1008.88        76.25 o                         
   9   6  -1         16.03         54.29        25.38 o                         
  10   6  -1         25.31         14.44        23.23 o                         
 -10   7  -1         35.99          4.98        33.15 o                         
  -9   7  -1         29.89         23.07        38.84 o                         
  -8   7  -1       2312.44       2265.90       101.97 o                         
  -7   7  -1        256.29        186.16        34.49 o                         
  -6   7  -1        105.40        103.36        20.07 o                         
  -5   7  -1         66.23         64.85        19.09 o                         
  -4   7  -1       2356.52       2287.87        80.06 o                         
  -3   7  -1        454.88        500.74        41.64 o                         
  -2   7  -1        149.71        102.93        29.53 o                         
  -1   7  -1        423.27        422.30        28.80 o                         
   0   7  -1      11069.47      11219.87       215.59 o                         
   1   7  -1       1719.66       1722.17        65.51 o                         
   2   7  -1        851.23        925.50        31.94 o                         
   3   7  -1       1629.50       1616.23        44.48 o                         
   4   7  -1       4205.69       4191.80        80.61 o                         
   5   7  -1        971.04        922.46        36.58 o                         
   6   7  -1       2914.43       2904.30        89.81 o                         
   7   7  -1        139.69        127.17        24.41 o                         
   8   7  -1        156.54        116.26        30.97 o                         
   9   7  -1          4.80          0.00        19.18 o                         
  10   7  -1       1244.67       1183.53       144.59 o                         
  -9   8  -1        348.40        381.62        55.63 o                         
  -8   8  -1        124.06         96.72        33.97 o                         
  -7   8  -1        436.63        386.02        78.80 o                         
  -6   8  -1        281.59        228.45        34.17 o                         
  -5   8  -1       2130.05       2146.72        84.52 o                         
  -4   8  -1        139.50        146.32        26.98 o                         
  -3   8  -1       3144.08       3041.50        97.09 o                         
  -2   8  -1       1208.26       1192.82        72.24 o                         
  -1   8  -1       8012.86       8055.60       152.96 o                         
   0   8  -1        834.53        875.01        46.93 o                         
   1   8  -1       1321.49       1312.95        45.63 o                         
   2   8  -1         74.15         64.31        12.20 o                         
   3   8  -1       5384.13       5438.61        96.39 o                         
   4   8  -1        290.44        264.81        23.64 o                         
   5   8  -1        128.06        134.12        18.52 o                         
   6   8  -1        151.61        147.94        20.35 o                         
   7   8  -1       1055.69       1052.47        59.40 o                         
   8   8  -1        247.39        245.45        41.57 o                         
   9   8  -1         15.08         11.76        30.46 o                         
  -9   9  -1        273.86        276.04        49.40 o                         
  -8   9  -1        419.46        405.59        52.66 o                         
  -7   9  -1       1555.28       1462.96        80.71 o                         
  -6   9  -1        361.83        425.24        84.33 o                         
  -5   9  -1        361.45        284.63        38.54 o                         
  -4   9  -1       2144.85       2081.40        83.95 o                         
  -3   9  -1       1636.50       1766.23        74.00 o                         
  -2   9  -1        133.19        143.55        20.91 o                         
  -1   9  -1        113.49        109.41        18.64 o                         
   0   9  -1       7836.11       7651.81       142.28 o                         
   1   9  -1       1816.81       1841.19        58.42 o                         
   2   9  -1        254.38        281.09        27.43 o                         
   3   9  -1         79.40         50.59        13.13 o                         
   4   9  -1       1325.84       1261.31        45.06 o                         
   5   9  -1        328.90        331.60        28.79 o                         
   6   9  -1       2001.78       2087.91        62.68 o                         
   7   9  -1        313.68        303.35        36.11 o                         
   8   9  -1        213.64        283.70        38.72 o                         
   9   9  -1        255.42        280.50        59.97 o                         
  -8  10  -1         16.46         48.68        42.03 o                         
  -7  10  -1        170.85        158.73        28.63 o                         
  -6  10  -1       4452.45       4513.30       141.82 o                         
  -5  10  -1        440.83        383.67        46.64 o                         
  -4  10  -1         86.39        104.51        33.51 o                         
  -3  10  -1        230.06        194.17        35.63 o                         
  -2  10  -1       1995.76       1995.61        64.42 o                         
  -1  10  -1        620.93        621.98        41.85 o                         
   0  10  -1        583.83        622.64        42.07 o                         
   1  10  -1        110.37         96.63        20.70 o                         
   2  10  -1       1626.70       1508.11        55.77 o                         
   3  10  -1        165.96        163.19        20.08 o                         
   4  10  -1        328.65        355.70        29.80 o                         
   5  10  -1        137.96        183.63        35.31 o                         
   6  10  -1       2377.94       2477.87        71.33 o                         
   7  10  -1        428.88        459.94        45.59 o                         
   8  10  -1        281.32        335.53        42.62 o                         
  -7  11  -1        925.15        946.13        79.28 o                         
  -6  11  -1         55.14         16.26        24.48 o                         
  -5  11  -1        475.42        569.80        57.55 o                         
  -4  11  -1         44.60         69.33        25.73 o                         
  -3  11  -1       1306.45       1359.98        57.02 o                         
  -2  11  -1        361.66        377.14        36.25 o                         
  -1  11  -1        535.17        559.55        54.73 o                         
   0  11  -1         45.69         28.43        19.85 o                         
   1  11  -1       2136.13       2192.54        70.66 o                         
   2  11  -1         70.71         80.37        19.02 o                         
   3  11  -1        337.96        375.22        36.08 o                         
   4  11  -1        528.33        522.58        37.67 o                         
   5  11  -1       2910.12       2971.68        78.78 o                         
   6  11  -1        227.19        260.05        29.94 o                         
   7  11  -1         97.25         94.22        26.81 o                         
   8  11  -1        146.82        205.33        79.14 o                         
  -7  12  -1         68.00         54.76        33.10 o                         
  -6  12  -1       3419.78       3293.48       140.50 o                         
  -5  12  -1        248.62        263.74        43.08 o                         
  -4  12  -1         73.42         71.91        50.88 o                         
  -3  12  -1        762.56        781.48        66.12 o                         
  -2  12  -1        116.42        177.07        34.01 o                         
  -1  12  -1        500.81        486.39        77.41 o                         
   0  12  -1       1483.73       1716.31        81.06 o                         
   1  12  -1        113.33        135.83        31.78 o                         
   2  12  -1        247.64        295.29        41.86 o                         
   3  12  -1        635.01        696.07        62.60 o                         
   4  12  -1        235.68        343.41        39.10 o                         
   5  12  -1        413.69        427.69        37.29 o                         
   6  12  -1        969.11       1076.57        65.82 o                         
   7  12  -1        152.46        149.03        31.02 o                         
  -5  13  -1        301.03        281.95        47.11 o                         
  -4  13  -1       1186.64       1263.99       269.18 o                         
  -3  13  -1        195.26        166.61        53.78 o                         
  -2  13  -1        156.93        159.83        54.28 o                         
  -1  13  -1         40.36         48.08        39.34 o                         
   0  13  -1       1242.64       1209.35       134.74 o                         
   1  13  -1        636.01        523.05        90.70 o                         
   2  13  -1        456.76        453.93        83.15 o                         
   3  13  -1        143.16        221.34        60.88 o                         
   4  13  -1        540.58        696.50       102.59 o                         
   5  13  -1        988.12       1014.33       121.53 o                         
   6  13  -1        780.52        843.76       133.26 o                         
  -4  14  -1         64.43        120.35        49.54 o                         
  -3  14  -1        304.85        246.30        67.85 o                         
  -2  14  -1        463.63        440.18        86.20 o                         
  -1  14  -1       1165.27       1013.87       124.08 o                         
   0  14  -1         20.52         32.01        36.61 o                         
   1  14  -1         80.83        103.09        51.36 o                         
   2  14  -1        137.95         84.15        47.81 o                         
   3  14  -1        583.15        732.24       107.37 o                         
   4  14  -1         55.67         52.05        43.21 o                         
  -1  15  -1         42.01         12.48        31.28 o                         
   0  15  -1       2296.83       2318.57       172.89 o                         
   1  15  -1        164.70        125.17        56.78 o                         
 -10   0   0         65.51        137.15        52.59 o                         
  -8   0   0        749.66        768.30        92.30 o                         
  -6   0   0        793.52        821.49        69.03 o                         
  -4   0   0       2506.53       2479.12       103.14 o                         
  -2   0   0       1345.92       1293.09        52.96 o                         
   2   0   0       1422.20       1295.68        51.55 o                         
   4   0   0       2692.47       2528.57       101.68 o                         
   6   0   0        765.06        747.68        64.39 o                         
   8   0   0        635.56        564.76        77.55 o                         
  10   0   0         44.23         82.92        42.76 o                         
 -11   1   0       2085.95       1965.11       108.44 o                         
 -10   1   0        785.74        678.87       101.59 o                         
  -9   1   0          2.23         21.96        20.10 o                         
  -8   1   0        246.42        178.36        34.62 o                         
  -7   1   0       4658.72       4650.70       132.09 o                         
  -6   1   0       2711.04       2793.06        91.96 o                         
  -5   1   0       1301.83       1413.24        58.23 o                         
  -4   1   0        647.68        654.16        35.06 o                         
  -3   1   0       2708.32       2707.85       115.54 o                         
  -2   1   0       4416.35       4803.52       133.01 o                         
   2   1   0       4558.28       4748.77        75.50 o                         
   3   1   0       3282.57       3232.52        74.43 o                         
   4   1   0        624.50        649.25        35.77 o                         
   5   1   0       1501.40       1570.56        91.32 o                         
   6   1   0       2690.83       2597.57        92.96 o                         
   7   1   0       4561.30       3920.90       335.16 o                         
   8   1   0        267.76        288.06        39.54 o                         
   9   1   0          7.14         11.75        17.35 o                         
  10   1   0        809.55        850.18        76.73 o                         
  11   1   0       2097.35       1976.99       124.79 o                         
 -11   2   0        919.34        931.15        89.17 o                         
 -10   2   0        259.50        224.05        45.22 o                         
  -9   2   0       1263.60       1266.45       127.20 o                         
  -8   2   0        106.37         99.90        27.42 o                         
  -7   2   0         62.71         49.66        19.53 o                         
  -6   2   0        288.48        314.11        36.95 o                         
  -5   2   0       6299.71       6492.80       147.98 o                         
  -4   2   0       4977.61       5058.75       177.77 o                         
  -3   2   0         97.45         76.77        20.08 o                         
  -2   2   0       2383.29       2325.99        81.01 o                         
   2   2   0       2414.91       2317.08        45.83 o                         
   3   2   0        180.69        186.46        15.83 o                         
   4   2   0       4970.44       4760.45       112.27 o                         
   5   2   0       6224.16       6106.81       143.03 o                         
   6   2   0        270.89        192.56        28.04 o                         
   7   2   0         43.27         46.53        28.64 o                         
   8   2   0         64.27         93.60        22.30 o                         
   9   2   0       1169.64       1124.23        84.04 o                         
  10   2   0        264.43        246.79        42.92 o                         
  11   2   0        916.04        955.08       101.04 o                         
 -11   3   0         26.79         10.59        25.66 o                         
 -10   3   0       1673.60       1706.04        95.51 o                         
  -9   3   0        119.45        122.42        33.12 o                         
  -8   3   0        214.42        217.61        39.22 o                         
  -7   3   0        572.28        498.38        49.72 o                         
  -6   3   0      11965.66      12109.10       228.63 o                         
  -5   3   0        563.95        626.70        29.72 o                         
  -4   3   0       1429.89       1690.20        71.56 o                         
  -3   3   0        137.01        158.71        18.30 o                         
  -2   3   0        263.53        225.05        47.08 o                         
  -1   3   0       4320.65       4248.46       125.86 o                         
   0   3   0        196.30        229.54        27.91 o                         
   1   3   0       4328.04       4335.80        71.20 o                         
   2   3   0        324.41        275.33        15.40 o                         
   3   3   0        168.92        180.11        13.74 o                         
   4   3   0       1409.53       1552.16        36.69 o                         
   5   3   0        555.35        630.17        30.97 o                         
   6   3   0      11777.25      11818.56       245.11 o                         
   7   3   0        582.00        548.91        50.09 o                         
   8   3   0        258.87        230.76        36.60 o                         
   9   3   0        106.65         73.66        30.64 o                         
  10   3   0       1746.46       1775.45        95.53 o                         
  11   3   0         48.26         53.74        31.21 o                         
 -11   4   0          9.18          8.37        29.51 o                         
 -10   4   0        107.83        112.65        32.84 o                         
  -9   4   0       3840.33       3797.07       161.78 o                         
  -8   4   0        469.95        423.08        49.65 o                         
  -7   4   0       2319.79       2110.17        89.01 o                         
  -6   4   0          3.46          1.71         8.11 o                         
  -5   4   0       4549.11       4475.65       108.30 o                         
  -4   4   0        423.78        439.37        30.42 o                         
  -3   4   0        569.86        501.52        28.26 o                         
  -2   4   0        404.60        405.04        24.53 o                         
  -1   4   0        302.86        263.33        22.05 o                         
   0   4   0       5529.20       5457.50        88.74 o                         
   1   4   0        351.41        332.64        16.05 o                         
   2   4   0        425.14        428.03        17.48 o                         
   3   4   0        488.93        423.62        20.89 o                         
   4   4   0        415.72        398.35        21.23 o                         
   5   4   0       4668.80       4544.11        79.21 o                         
   6   4   0          5.87          8.16        11.80 o                         
   7   4   0       2367.34       2367.01        98.17 o                         
   8   4   0        474.23        422.05        49.01 o                         
   9   4   0       3877.26       3619.98       132.54 o                         
  10   4   0         95.38         82.30        35.11 o                         
  11   4   0          9.30          9.31        22.19 o                         
 -11   5   0        455.94        442.14        65.12 o                         
 -10   5   0       1427.04       1572.94       117.07 o                         
  -9   5   0        555.22        512.83       155.80 o                         
  -8   5   0       2143.64       2212.39        98.21 o                         
  -7   5   0       2874.41       2996.01       107.77 o                         
  -6   5   0       5482.55       5291.87       129.88 o                         
  -5   5   0        945.36        909.08        44.96 o                         
  -4   5   0        900.33        973.02        44.47 o                         
  -3   5   0        342.60        345.55        38.20 o                         
  -2   5   0       3731.47       3630.27        88.98 o                         
  -1   5   0        724.82        715.77        32.79 o                         
   0   5   0        181.58        220.01        25.66 o                         
   1   5   0        633.89        663.47        40.23 o                         
   2   5   0       3619.57       3534.64        61.35 o                         
   3   5   0        384.78        357.92        40.79 o                         
   4   5   0        854.96        890.13        30.22 o                         
   5   5   0        974.83        919.77        32.49 o                         
   6   5   0       5427.60       5295.52       106.47 o                         
   7   5   0       2949.00       2854.45       104.27 o                         
   8   5   0       2142.31       2156.63        94.73 o                         
   9   5   0        603.90        574.16        98.24 o                         
  10   5   0       1338.98       1309.86        96.51 o                         
  11   5   0        445.19        473.73        95.03 o                         
 -10   6   0        986.32       1043.93       118.75 o                         
  -9   6   0         72.26          0.00        32.81 o                         
  -8   6   0        732.36        734.42       112.49 o                         
  -7   6   0        855.31        792.20        66.97 o                         
  -6   6   0        864.35        853.30        74.63 o                         
  -5   6   0        108.15        124.56        26.57 o                         
  -4   6   0       4115.69       4056.81       106.94 o                         
  -3   6   0        853.78        810.48        41.62 o                         
  -2   6   0        725.07        840.81        45.74 o                         
  -1   6   0       2024.23       2019.53        63.80 o                         
   0   6   0       5202.76       5138.83        93.79 o                         
   1   6   0       2118.76       2118.04        52.15 o                         
   2   6   0        733.46        760.87        26.83 o                         
   3   6   0        870.38        865.37        29.79 o                         
   4   6   0       4009.77       3906.63        74.37 o                         
   5   6   0        113.34        132.25        16.30 o                         
   6   6   0        860.67        859.30        37.52 o                         
   7   6   0        881.42        845.89        65.47 o                         
   8   6   0        682.92        588.85        85.49 o                         
   9   6   0         94.04         90.71        39.98 o                         
  10   6   0       1040.34       1089.35       112.58 o                         
 -10   7   0         39.57         46.58        44.01 o                         
  -9   7   0          0.83          0.00        52.68 o                         
  -8   7   0        191.37        201.32        37.77 o                         
  -7   7   0        398.46        489.99        52.03 o                         
  -6   7   0        650.65        694.71        49.92 o                         
  -5   7   0        342.14        376.67        38.45 o                         
  -4   7   0        266.72        255.43        31.51 o                         
  -3   7   0       8312.31       8406.55       180.78 o                         
  -2   7   0       1118.60       1010.21        59.10 o                         
  -1   7   0       7962.54       7914.47       135.08 o                         
   0   7   0        318.61        383.29        27.30 o                         
   1   7   0       7982.35       7912.44       134.52 o                         
   2   7   0       1173.39       1162.43        48.23 o                         
   3   7   0       8289.42       8577.34       127.56 o                         
   4   7   0        272.62        307.23        25.74 o                         
   5   7   0        359.56        315.42        25.27 o                         
   6   7   0        657.34        719.73        49.98 o                         
   7   7   0        375.57        486.55        52.41 o                         
   8   7   0        201.93        274.61        43.52 o                         
   9   7   0          6.41          1.23        21.32 o                         
  10   7   0         31.33         45.25        30.16 o                         
  -9   8   0        173.95        147.06        38.45 o                         
  -8   8   0       1158.41       1238.94        89.69 o                         
  -7   8   0        946.96        805.91        96.08 o                         
  -6   8   0        352.00        375.06        55.07 o                         
  -5   8   0        217.62        243.69        33.44 o                         
  -4   8   0       2457.50       2436.74        85.92 o                         
  -3   8   0         69.56         92.93        41.80 o                         
  -2   8   0        798.53        840.49        45.68 o                         
  -1   8   0        445.43        454.34        31.61 o                         
   0   8   0       9760.99       9945.53       165.52 o                         
   1   8   0        377.36        405.37        29.34 o                         
   2   8   0        789.18        784.43        31.08 o                         
   3   8   0         90.86         95.24        14.52 o                         
   4   8   0       2524.30       2447.44        60.54 o                         
   5   8   0        222.33        209.27        22.02 o                         
   6   8   0        382.90        373.56        29.87 o                         
   7   8   0        899.14        877.73        56.62 o                         
   8   8   0       1191.79       1266.53        80.80 o                         
   9   8   0        163.43        190.93        39.68 o                         
  -9   9   0         61.96         42.24        58.67 o                         
  -8   9   0        233.00        217.48        42.48 o                         
  -7   9   0        738.06        841.50        67.52 o                         
  -6   9   0       1118.80       1050.62        66.28 o                         
  -5   9   0        911.62        972.09        57.69 o                         
  -4   9   0         32.90         35.85        16.25 o                         
  -3   9   0        979.83        960.77        53.34 o                         
  -2   9   0        842.13        805.81        39.27 o                         
  -1   9   0       3355.11       3187.07        79.95 o                         
   0   9   0        228.15        270.10        32.65 o                         
   1   9   0       3492.38       3297.22        79.96 o                         
   2   9   0        933.06        934.72        41.40 o                         
   3   9   0        913.03        961.16        37.62 o                         
   4   9   0         33.40         17.82        12.39 o                         
   5   9   0        882.07        855.92        42.97 o                         
   6   9   0       1087.19       1128.28        51.28 o                         
   7   9   0        719.39        695.34        53.43 o                         
   8   9   0        222.40        184.17        39.77 o                         
   9   9   0         60.58         33.68        28.51 o                         
  -8  10   0         38.70         25.87        27.88 o                         
  -7  10   0        385.06        420.18        67.48 o                         
  -6  10   0        465.01        487.50        51.49 o                         
  -5  10   0       1349.53       1373.82        71.67 o                         
  -4  10   0        597.52        523.10        50.97 o                         
  -3  10   0       1474.19       1573.36        78.11 o                         
  -2  10   0        469.60        454.46        36.12 o                         
  -1  10   0       2253.40       2218.63        67.75 o                         
   0  10   0        611.77        686.57        40.48 o                         
   1  10   0       2225.58       2214.61        66.93 o                         
   2  10   0        460.50        464.30        36.39 o                         
   3  10   0       1521.25       1552.99        50.35 o                         
   4  10   0        595.67        658.38        47.48 o                         
   5  10   0       1286.41       1360.46        50.31 o                         
   6  10   0        437.34        458.40        38.30 o                         
   7  10   0        344.68        386.16        42.43 o                         
   8  10   0         66.57         57.42        28.97 o                         
  -8  11   0        366.55        467.55        89.61 o                         
  -7  11   0        168.44        239.48        43.68 o                         
  -6  11   0       4331.26       4426.48       144.31 o                         
  -5  11   0        312.48        257.12        59.67 o                         
  -4  11   0          7.08         22.74        20.05 o                         
  -3  11   0        173.26        209.79        28.43 o                         
  -2  11   0        918.77        920.20        48.79 o                         
  -1  11   0        595.18        620.74        43.55 o                         
   0  11   0        588.48        585.97       110.01 o                         
   1  11   0        553.91        592.73        43.00 o                         
   2  11   0       1017.54       1150.03        53.03 o                         
   3  11   0        190.60        210.79        28.25 o                         
   4  11   0         13.18          5.66        12.46 o                         
   5  11   0        337.50        370.98        32.70 o                         
   6  11   0       4384.32       4477.84       118.72 o                         
   7  11   0        166.19        149.05        30.20 o                         
   8  11   0        370.98        528.23       118.00 o                         
  -7  12   0        294.45        293.87        54.73 o                         
  -6  12   0        783.06        809.19        72.72 o                         
  -5  12   0       1026.30       1095.79       205.59 o                         
  -4  12   0        384.50        408.77        39.66 o                         
  -3  12   0        174.40        196.07        28.06 o                         
  -2  12   0         62.97         38.52        22.47 o                         
  -1  12   0        852.76       1054.12        73.99 o                         
   0  12   0       1234.08       1209.71       112.31 o                         
   1  12   0        900.95        972.08        99.31 o                         
   2  12   0         50.79         24.91        24.73 o                         
   3  12   0        158.14        127.76        38.14 o                         
   4  12   0        402.63        437.98        53.24 o                         
   5  12   0        935.04        979.46        66.59 o                         
   6  12   0        810.21        826.42        60.71 o                         
   7  12   0        297.99        372.64        56.31 o                         
  -6  13   0        454.67        469.37        86.93 o                         
  -5  13   0        520.45        433.67        80.82 o                         
  -4  13   0        119.37        123.54        49.45 o                         
  -3  13   0        442.50        345.20        75.59 o                         
  -2  13   0        445.02        476.02        87.61 o                         
  -1  13   0        479.90        517.09        88.88 o                         
   0  13   0         20.70          2.60        31.24 o                         
   1  13   0        439.03        398.20        79.23 o                         
   2  13   0        394.76        368.33        65.84 o                         
   3  13   0        345.12        283.17        50.91 o                         
   4  13   0        138.18        168.02        63.36 o                         
   5  13   0        500.20        445.05        82.24 o                         
   6  13   0        516.18        572.41        54.01 o                         
  -3  14   0         34.36         26.46        40.66 o                         
  -2  14   0        256.85        303.58        72.54 o                         
  -1  14   0         15.95          0.00        29.05 o                         
   0  14   0       1878.11       1968.00       152.36 o                         
   1  14   0         20.82         41.71        38.98 o                         
   2  14   0        264.21        260.46        69.58 o                         
   3  14   0         43.29         52.00        43.17 o                         
   4  14   0        343.99        237.37        65.30 o                         
  -2  15   0        210.14        130.27        63.11 o                         
  -1  15   0       1127.60        854.00       118.98 o                         
   0  15   0        191.35        129.64        53.91 o                         
   2  15   0        208.80        165.61        64.84 o                         
 -11   0   1       2423.87       2601.79       177.54 o                         
  -9   0   1         18.18          8.65        24.13 o                         
  -7   0   1       7463.26       7289.16       252.63 o                         
  -5   0   1       2397.69       2238.66       106.05 o                         
  -3   0   1      28911.11      27785.31       625.28 o                         
   3   0   1      12470.13      12517.24       318.70 o                         
   5   0   1       6797.43       6863.77       215.20 o                         
   7   0   1       1952.11       1865.14       112.06 o                         
   9   0   1        684.94        812.93        99.63 o                         
  11   0   1        550.38        434.08        81.92 o                         
 -11   1   1         24.93         26.80        25.58 o                         
 -10   1   1        715.34        670.01        75.97 o                         
  -9   1   1        381.93        361.48        66.98 o                         
  -8   1   1        494.36        491.27        52.08 o                         
  -7   1   1        203.63        168.26        29.80 o                         
  -6   1   1       4337.74       4178.14       118.52 o                         
  -5   1   1       4140.88       4458.19       114.52 o                         
  -4   1   1       5685.20       5635.47       164.47 o                         
  -3   1   1         57.11         44.71        16.76 o                         
  -2   1   1      11331.49      11232.03       269.56 o                         
   2   1   1      11766.51      11825.51       202.23 o                         
   3   1   1       1072.15       1220.46        42.35 o                         
   4   1   1       7824.42       7847.94       402.57 o                         
   5   1   1        450.84        491.56        39.43 o                         
   6   1   1         20.01          2.70        14.75 o                         
   7   1   1         79.39         96.24        28.25 o                         
   8   1   1        414.54        320.88        57.92 o                         
   9   1   1         91.69         93.72        27.81 o                         
  10   1   1         36.26         13.00        20.48 o                         
  11   1   1        686.76        718.64        74.96 o                         
 -11   2   1        956.43        836.85       152.20 o                         
 -10   2   1        169.22        251.24       108.37 o                         
  -9   2   1        172.09        125.35        31.27 o                         
  -8   2   1        236.83        221.22        38.00 o                         
  -7   2   1       1841.90       1627.49        75.15 o                         
  -6   2   1       5434.13       5312.09       136.19 o                         
  -5   2   1        291.13        312.59        44.62 o                         
  -4   2   1       3381.30       3781.87       136.65 o                         
  -3   2   1       6263.12       6011.14       171.89 o                         
  -2   2   1       2893.40       2740.22        87.11 o                         
   1   2   1      10295.42      11026.17       264.78 o                         
   2   2   1      14164.31      14068.76       189.26 o                         
   3   2   1       2344.87       2479.38        66.34 o                         
   4   2   1        448.13        396.42        32.18 o                         
   5   2   1       4008.38       4143.87       109.54 o                         
   6   2   1       7182.54       6839.65       163.14 o                         
   7   2   1        764.70        851.07        56.62 o                         
   8   2   1        381.34        411.81        46.72 o                         
   9   2   1         68.62        102.19        28.41 o                         
  10   2   1       2062.42       1949.21        99.78 o                         
  11   2   1        497.01        497.52        64.49 o                         
 -11   3   1          9.01          0.00        24.61 o                         
 -10   3   1        323.61        322.02        61.68 o                         
  -9   3   1       1260.04       1210.97        92.71 o                         
  -8   3   1        103.06         65.30        24.55 o                         
  -7   3   1         94.22         66.00        21.71 o                         
  -6   3   1       1421.23       1494.80        68.48 o                         
  -5   3   1       7611.39       7580.53       287.53 o                         
  -4   3   1        220.66        261.58        23.24 o                         
  -3   3   1        435.03        414.99        23.88 o                         
  -2   3   1        403.17        361.16        20.14 o                         
  -1   3   1       9898.95       9854.52       251.90 o                         
   0   3   1       4887.79       5201.28       103.09 o                         
   1   3   1       3278.27       3447.67        76.65 o                         
   2   3   1         43.91         44.08         6.89 o                         
   3   3   1       1860.02       1698.62        50.94 o                         
   4   3   1         63.38         94.00        19.27 o                         
   5   3   1       2454.24       2528.80        78.11 o                         
   6   3   1         44.11         44.96        15.63 o                         
   7   3   1       6743.53       6700.11       170.67 o                         
   8   3   1       1124.82       1169.78        67.54 o                         
   9   3   1       3275.38       2932.92       116.59 o                         
  10   3   1        462.28        411.53        55.85 o                         
  11   3   1        325.44        314.47        51.87 o                         
 -11   4   1        100.21         99.39        60.31 o                         
 -10   4   1       1276.65       1204.75        96.88 o                         
  -9   4   1         87.03         75.33        26.47 o                         
  -8   4   1        733.62        717.88        81.19 o                         
  -7   4   1        459.46        528.50        52.11 o                         
  -6   4   1       3691.90       3547.42        93.74 o                         
  -5   4   1        149.98        198.16        23.60 o                         
  -4   4   1       3258.94       3277.87        84.66 o                         
  -3   4   1        325.33        379.28        29.28 o                         
  -2   4   1       1594.02       1541.91        45.70 o                         
  -1   4   1        418.37        441.23        35.70 o                         
   0   4   1        897.14        833.04        34.52 o                         
   1   4   1       1823.00       1982.93        44.19 o                         
   2   4   1       1033.49        992.10        25.78 o                         
   3   4   1        959.04       1028.49        28.85 o                         
   4   4   1       2901.18       3128.26        59.08 o                         
   5   4   1        435.45        521.89        52.75 o                         
   6   4   1       7517.63       7640.23       178.70 o                         
   7   4   1       1484.26       1453.22        70.99 o                         
   8   4   1       2222.54       2190.17        93.82 o                         
   9   4   1        227.19        222.74        39.29 o                         
  10   4   1       1317.47       1293.74        97.51 o                         
  11   4   1         22.94          0.00        50.13 o                         
 -11   5   1        228.48        227.92        47.04 o                         
 -10   5   1        548.53        458.28        59.75 o                         
  -9   5   1       2109.83       2182.66       104.13 o                         
  -8   5   1        273.30        305.78        46.28 o                         
  -7   5   1       1251.35       1305.59        70.07 o                         
  -6   5   1       1695.53       1635.09        63.34 o                         
  -5   5   1       4631.55       4752.97       115.95 o                         
  -4   5   1        788.37        741.29        38.85 o                         
  -3   5   1        508.68        537.38        31.17 o                         
  -2   5   1        653.28        661.56        32.18 o                         
  -1   5   1       4435.37       4360.09        95.83 o                         
   0   5   1       5376.24       5628.92       110.64 o                         
   1   5   1        172.10        207.82        14.38 o                         
   2   5   1       1041.94        993.09        28.02 o                         
   3   5   1       1915.46       1786.44        41.47 o                         
   4   5   1        181.80        164.45        16.58 o                         
   5   5   1       1342.27       1364.27        46.09 o                         
   6   5   1         52.84         56.05        13.88 o                         
   7   5   1       2527.86       2658.74        99.88 o                         
   8   5   1        238.20        267.34        42.38 o                         
   9   5   1       2146.28       2126.30       176.38 o                         
  10   5   1        108.31        100.20        31.91 o                         
 -10   6   1         21.69         32.71        27.65 o                         
  -9   6   1         10.99         40.59        32.94 o                         
  -8   6   1        870.04        835.81       142.25 o                         
  -7   6   1       6034.76       5643.63       231.04 o                         
  -6   6   1       1334.30       1383.27        61.40 o                         
  -5   6   1        402.90        444.30        39.80 o                         
  -4   6   1         69.81         65.51        16.49 o                         
  -3   6   1       1594.35       1581.76        71.97 o                         
  -2   6   1        284.23        295.47        65.18 o                         
  -1   6   1       1802.25       1980.52        59.68 o                         
   0   6   1       3167.86       3196.59        66.55 o                         
   1   6   1       7160.04       6971.40       100.63 o                         
   2   6   1        646.88        620.70        23.73 o                         
   3   6   1       5466.97       5822.77        92.74 o                         
   4   6   1        727.13        789.66        30.12 o                         
   5   6   1         56.18         65.89        12.27 o                         
   6   6   1       1554.48       1441.04        93.87 o                         
   7   6   1       1071.69       1048.80        63.34 o                         
   8   6   1         25.80         30.25        27.57 o                         
   9   6   1         16.03         15.95        36.68 o                         
  10   6   1        837.16        863.59        80.65 o                         
 -10   7   1       1227.31       1141.09       109.67 o                         
  -9   7   1          9.06          0.00        21.86 o                         
  -8   7   1        159.93        231.77        41.15 o                         
  -7   7   1        122.63        113.52        40.75 o                         
  -6   7   1       2961.82       3065.42       118.30 o                         
  -5   7   1       1003.69        942.78        51.12 o                         
  -4   7   1       4140.14       3997.32       110.84 o                         
  -3   7   1       1650.86       1703.27        63.34 o                         
  -2   7   1        927.81        917.16        44.03 o                         
  -1   7   1       1784.65       1805.71        63.16 o                         
   0   7   1      11179.92      11162.03       175.68 o                         
   1   7   1        387.89        358.02        26.06 o                         
   2   7   1        181.95        195.96        17.26 o                         
   3   7   1        473.28        499.46        28.02 o                         
   4   7   1       2197.00       2143.18        53.75 o                         
   5   7   1         52.89         49.22        13.03 o                         
   6   7   1        103.89        129.60        20.18 o                         
   7   7   1        240.61        284.09        44.37 o                         
   8   7   1       2277.45       2357.37       102.90 o                         
   9   7   1         28.41         48.86        24.65 o                         
  10   7   1         25.25         34.94        25.64 o                         
  -9   8   1         12.74          0.00        61.49 o                         
  -8   8   1        235.18        250.27        41.80 o                         
  -7   8   1       1132.24       1261.94       100.90 o                         
  -6   8   1        173.57        200.57        31.72 o                         
  -5   8   1        151.80        169.07        28.66 o                         
  -4   8   1        312.54        309.97        35.09 o                         
  -3   8   1       5174.87       5245.82       133.29 o                         
  -2   8   1         73.35         79.51        29.87 o                         
  -1   8   1       1349.88       1349.81        75.22 o                         
   0   8   1        808.78        809.70        41.60 o                         
   1   8   1       8177.06       8264.70       142.29 o                         
   2   8   1       1221.22       1218.32        46.38 o                         
   3   8   1       3093.40       3036.79        65.80 o                         
   4   8   1        139.13        150.41        25.90 o                         
   5   8   1       2257.91       2196.77        58.83 o                         
   6   8   1        253.97        284.54        26.73 o                         
   7   8   1        499.13        533.01        56.32 o                         
   8   8   1        107.89        145.92        35.77 o                         
   9   8   1        327.16        380.85        89.32 o                         
  -9   9   1        252.67        197.14        45.38 o                         
  -8   9   1        170.57        212.69        60.47 o                         
  -7   9   1        327.03        318.10        42.43 o                         
  -6   9   1       2153.55       2013.25        86.02 o                         
  -5   9   1        286.98        257.39        39.77 o                         
  -4   9   1       1294.14       1327.41        63.49 o                         
  -3   9   1         95.23         66.61        32.69 o                         
  -2   9   1        175.15        172.03        28.81 o                         
  -1   9   1       1839.74       2009.12        59.73 o                         
   0   9   1       7786.13       7819.31       141.78 o                         
   1   9   1         90.16         99.14        16.90 o                         
   2   9   1         99.81         83.83        16.44 o                         
   3   9   1       1691.50       1666.66        48.90 o                         
   4   9   1       2167.84       2113.09        57.59 o                         
   5   9   1        439.12        466.63        32.91 o                         
   6   9   1        368.75        412.20        33.07 o                         
   7   9   1       1517.81       1524.50        83.16 o                         
   8   9   1        447.54        482.26        58.67 o                         
   9   9   1        255.38        231.39        46.07 o                         
  -8  10   1        357.08        429.21        80.96 o                         
  -7  10   1        389.16        409.65        48.98 o                         
  -6  10   1       2458.41       2580.16       100.62 o                         
  -5  10   1        121.39        105.13        27.50 o                         
  -4  10   1        298.07        331.20        40.47 o                         
  -3  10   1        115.84        133.16        26.35 o                         
  -2  10   1       1489.51       1538.12        55.66 o                         
  -1  10   1        135.00        111.86        29.75 o                         
   0  10   1        624.37        641.13        38.74 o                         
   1  10   1        625.06        609.20        37.66 o                         
   2  10   1       1766.05       1790.38        60.80 o                         
   3  10   1        279.88        321.69        27.05 o                         
   4  10   1         77.97        102.49        17.93 o                         
   5  10   1        462.81        489.78        35.45 o                         
   6  10   1       4598.06       4427.82       114.49 o                         
   7  10   1        156.67        139.67        34.37 o                         
   8  10   1         21.75          0.00        26.13 o                         
  -8  11   1        149.74        174.62        64.25 o                         
  -7  11   1         98.98         61.22        30.09 o                         
  -6  11   1        212.74        129.52        32.08 o                         
  -5  11   1       2863.61       2797.98       107.94 o                         
  -4  11   1        555.11        590.73        55.19 o                         
  -3  11   1        367.44        334.59        33.37 o                         
  -2  11   1         84.55        117.00        30.56 o                         
  -1  11   1       2280.71       2251.47        94.84 o                         
   0  11   1         42.00         18.79        18.34 o                         
   1  11   1        554.04        533.27        53.52 o                         
   2  11   1        400.29        388.00        47.64 o                         
   3  11   1       1176.74       1268.63        73.17 o                         
   4  11   1         47.37         42.99        18.80 o                         
   5  11   1        470.82        577.73        97.55 o                         
   6  11   1         45.32         36.52        20.67 o                         
   7  11   1        976.00       1114.13        86.88 o                         
  -7  12   1        124.63         56.60        44.26 o                         
  -6  12   1        889.38        886.42       111.24 o                         
  -5  12   1        458.48        478.39        83.37 o                         
  -4  12   1        253.21        296.71        48.03 o                         
  -3  12   1        616.68        582.13        73.06 o                         
  -2  12   1        263.17        295.11        44.16 o                         
  -1  12   1         94.69        163.07        33.46 o                         
   0  12   1       1508.57       1514.82       102.89 o                         
   1  12   1        443.21        508.04        55.52 o                         
   2  12   1        105.45        107.97        51.91 o                         
   3  12   1        766.65        733.18       107.23 o                         
   4  12   1         68.01         51.11        30.76 o                         
   5  12   1        304.47        259.60        39.82 o                         
   6  12   1       3323.09       3508.42       108.45 o                         
   7  12   1         47.67         69.85        33.98 o                         
  -6  13   1        777.12        641.90        98.26 o                         
  -5  13   1       1004.02       1000.86       118.37 o                         
  -4  13   1        496.75        505.38        60.39 o                         
  -3  13   1        143.69        105.35        33.00 o                         
  -2  13   1        470.62        392.82        53.11 o                         
  -1  13   1        603.89        628.69        63.44 o                         
   0  13   1       1272.73       1249.74        82.02 o                         
   1  13   1         33.00         42.72        26.45 o                         
   2  13   1        142.13        208.70        50.45 o                         
   3  13   1        195.09        213.67        42.43 o                         
   4  13   1       1120.82       1199.42       123.94 o                         
   5  13   1        310.20        299.78        50.18 o                         
  -4  14   1         76.50        174.90        59.06 o                         
  -3  14   1        595.54        510.21        90.20 o                         
  -2  14   1        152.44        157.37        62.20 o                         
  -1  14   1        101.25         93.39        49.45 o                         
   0  14   1         27.44          0.00        22.00 o                         
   1  14   1       1236.45       1333.13       103.67 o                         
   2  14   1        483.02        471.64        60.44 o                         
   3  14   1        325.71        295.40        50.39 o                         
   4  14   1         46.21          4.68        39.82 o                         
  -1  15   1        185.17        158.23        60.38 o                         
   1  15   1         33.90         33.47        46.81 o                         
 -10   0   2       1304.38       1209.08       135.24 o                         
  -8   0   2        512.33        454.07        72.76 o                         
  -6   0   2      10128.85       9241.18       287.60 o                         
  -4   0   2      12074.46      12035.76       327.94 o                         
   2   0   2       2318.09       2241.66        82.10 o                         
   4   0   2      16020.62      16858.54       414.59 o                         
   6   0   2       1968.74       1894.73       104.82 o                         
   8   0   2        592.93        576.83        80.23 o                         
  10   0   2       1228.83       1105.94       124.40 o                         
 -11   1   2       1081.67        981.02       118.71 o                         
 -10   1   2         23.70          2.00        23.73 o                         
  -9   1   2        830.62        712.23        66.74 o                         
  -8   1   2        733.80        654.37        83.44 o                         
  -7   1   2       3948.27       4100.07       123.13 o                         
  -6   1   2       1343.84       1372.62        63.12 o                         
  -5   1   2       3967.83       4041.91       152.77 o                         
  -4   1   2        343.34        403.66        44.44 o                         
  -3   1   2       2541.61       2682.62        97.58 o                         
   2   1   2        626.98        678.39        30.78 o                         
   3   1   2       4070.15       4357.71        96.85 o                         
   4   1   2        407.13        412.74        46.06 o                         
   5   1   2       3724.04       3628.21       100.39 o                         
   6   1   2        756.52        817.57        47.62 o                         
   7   1   2        132.36        159.90        28.78 o                         
   8   1   2          4.68          0.86        13.88 o                         
   9   1   2       2025.18       1979.91        93.76 o                         
  10   1   2        868.50        837.95       116.32 o                         
  11   1   2         54.09          6.44        50.25 o                         
 -11   2   2        623.46        503.88        84.88 o                         
 -10   2   2       1731.56       1653.66       140.45 o                         
  -9   2   2        283.30        312.16        46.42 o                         
  -8   2   2        426.75        380.99        46.90 o                         
  -7   2   2         70.24         61.34        33.56 o                         
  -6   2   2       6028.78       6047.06       151.58 o                         
  -5   2   2       3350.60       3292.65        77.49 o                         
  -4   2   2         54.42         30.19        17.17 o                         
  -3   2   2       1131.22       1147.49        37.40 o                         
  -2   2   2       7580.44       7965.51       141.12 o                         
  -1   2   2       6802.27       6420.18       168.52 o                         
   0   2   2      27666.58      29581.43       457.98 o                         
   1   2   2        806.57        878.70        70.44 o                         
   2   2   2        805.66        731.72        28.42 o                         
   3   2   2       8767.41       8759.85       132.06 o                         
   4   2   2        196.15        203.82        16.84 o                         
   5   2   2        334.34        290.57        35.86 o                         
   6   2   2       1409.25       1524.07        65.76 o                         
   7   2   2       6032.23       6095.33       159.43 o                         
   8   2   2       2057.42       2004.17        88.41 o                         
   9   2   2       1642.18       1708.49       134.55 o                         
  10   2   2          3.36         16.73        20.91 o                         
  11   2   2        452.82        448.94        60.84 o                         
 -11   3   2        679.92        635.98       122.58 o                         
 -10   3   2        670.58        573.99       109.35 o                         
  -9   3   2        169.78        160.39        56.80 o                         
  -8   3   2       2538.21       2057.63        92.59 o                         
  -7   3   2        289.10        285.18        37.92 o                         
  -6   3   2        733.50        651.15        80.32 o                         
  -5   3   2        563.70        561.43        35.70 o                         
  -4   3   2       5013.01       5030.03       108.54 o                         
  -3   3   2        224.63        224.29        26.34 o                         
  -2   3   2       1272.34       1369.26        41.03 o                         
  -1   3   2       9589.00      10101.41       251.76 o                         
   0   3   2      43195.57      45121.75       701.20 o                         
   1   3   2       1494.91       1523.55        52.80 o                         
   2   3   2       1751.61       1782.74        40.15 o                         
   3   3   2       4444.27       4695.55        87.99 o                         
   4   3   2       1845.15       1855.16        47.15 o                         
   5   3   2        272.40        278.82        24.72 o                         
   6   3   2       5933.04       5913.76       214.79 o                         
   7   3   2         70.00         94.32        25.09 o                         
   8   3   2        167.43        141.40        30.95 o                         
   9   3   2         23.01          0.00        18.44 o                         
  10   3   2       3073.67       2824.50       122.11 o                         
  11   3   2        119.08        123.02        37.12 o                         
 -11   4   2        785.50        665.93       113.59 o                         
 -10   4   2         67.07         93.31        45.03 o                         
  -9   4   2       1445.64       1475.48        83.95 o                         
  -8   4   2        434.85        395.00        55.98 o                         
  -7   4   2        791.99        780.23        85.97 o                         
  -6   4   2         73.50         75.91        16.95 o                         
  -5   4   2       3869.10       3894.15        98.68 o                         
  -4   4   2         79.68         69.50        14.92 o                         
  -3   4   2          8.59         23.51        10.25 o                         
  -2   4   2        578.69        611.51        28.27 o                         
  -1   4   2       3880.14       3730.32       124.17 o                         
   0   4   2        658.01        653.61        33.42 o                         
   1   4   2       2256.21       2417.38        67.66 o                         
   2   4   2        304.74        295.44        15.29 o                         
   3   4   2       5589.73       5534.71        97.71 o                         
   4   4   2        689.83        714.02        31.79 o                         
   5   4   2         84.43         97.25        14.99 o                         
   6   4   2        336.59        363.75        60.47 o                         
   7   4   2       2387.53       2480.88       119.05 o                         
   8   4   2        197.05        195.86        41.07 o                         
   9   4   2       2680.99       2651.29       335.16 o                         
  10   4   2         26.84         51.85        26.94 o                         
  11   4   2       1072.87       1177.07        98.25 o                         
 -11   5   2       1342.26       1412.08       184.85 o                         
 -10   5   2        316.40        349.31       124.56 o                         
  -9   5   2        231.98        241.36        44.25 o                         
  -8   5   2        378.07        416.18        51.76 o                         
  -7   5   2        177.57        217.65        48.36 o                         
  -6   5   2       1670.39       1620.91        62.71 o                         
  -5   5   2        911.57        927.69        45.42 o                         
  -4   5   2       2050.81       2003.48        65.97 o                         
  -3   5   2       2590.45       2570.61        72.44 o                         
  -2   5   2        239.95        220.33        21.26 o                         
  -1   5   2        733.08        761.97        52.77 o                         
   0   5   2       9956.92       9943.18       563.88 o                         
   1   5   2       2597.90       2449.10        54.97 o                         
   2   5   2       2470.69       2361.13        45.55 o                         
   3   5   2       1768.20       1922.12        42.82 o                         
   4   5   2       2796.20       2771.31        66.98 o                         
   5   5   2       1737.40       1723.69        53.24 o                         
   6   5   2       2951.89       2787.80        84.35 o                         
   7   5   2        358.07        322.95        40.85 o                         
   8   5   2         80.47         70.81        24.46 o                         
   9   5   2         87.82         73.21        29.64 o                         
  10   5   2        834.16        859.82        79.83 o                         
 -10   6   2       1365.27       1433.57       106.28 o                         
  -9   6   2        946.43        985.28        81.02 o                         
  -8   6   2        434.02        402.75        72.13 o                         
  -7   6   2        286.82        345.83        61.56 o                         
  -6   6   2       5630.80       5710.75       233.16 o                         
  -5   6   2       1359.59       1432.89        59.78 o                         
  -4   6   2       1761.69       1601.08        60.56 o                         
  -3   6   2        985.91       1019.90        56.60 o                         
  -2   6   2       2921.60       2853.03        76.07 o                         
  -1   6   2       1631.10       1601.41        96.38 o                         
   0   6   2       2092.89       2052.96        68.89 o                         
   1   6   2        626.74        627.54        21.92 o                         
   2   6   2        277.85        313.15        19.44 o                         
   3   6   2       1220.16       1249.67        35.54 o                         
   4   6   2        906.14        830.27        30.68 o                         
   5   6   2        126.83        121.65        18.63 o                         
   6   6   2       1130.37       1188.31        47.00 o                         
   7   6   2        915.75        915.18        63.22 o                         
   8   6   2        528.26        568.50        58.59 o                         
   9   6   2        485.89        401.74        53.99 o                         
  10   6   2        119.27         51.06        28.26 o                         
 -10   7   2        230.48        192.44        43.30 o                         
  -9   7   2        271.52        291.23        48.51 o                         
  -8   7   2        176.16        247.98        59.88 o                         
  -7   7   2       4102.08       4190.04       190.15 o                         
  -6   7   2        131.21        152.57        26.93 o                         
  -5   7   2        473.60        425.51        47.83 o                         
  -4   7   2        172.42        205.53        27.48 o                         
  -3   7   2       2774.52       2662.44        80.00 o                         
  -2   7   2       2031.84       2188.84        68.83 o                         
  -1   7   2        768.49        808.36        32.06 o                         
   0   7   2        572.26        615.39        33.57 o                         
   1   7   2       9088.01       8902.62       146.10 o                         
   2   7   2       1621.99       1654.69        51.97 o                         
   3   7   2       2586.28       2598.46        56.45 o                         
   4   7   2        238.98        214.99        20.05 o                         
   5   7   2       3357.71       3176.80        82.95 o                         
   6   7   2        385.50        488.02        38.06 o                         
   7   7   2        252.55        248.32        60.74 o                         
   8   7   2        334.88        412.67        51.10 o                         
   9   7   2        631.16        763.03        72.56 o                         
  10   7   2        218.10        271.68        48.58 o                         
  -9   8   2        203.54        184.61        77.16 o                         
  -8   8   2         51.62         76.59        40.48 o                         
  -7   8   2        392.95        418.87        70.03 o                         
  -6   8   2       7780.23       7521.72       180.69 o                         
  -5   8   2        476.28        438.71        43.21 o                         
  -4   8   2       2812.75       2843.24        90.23 o                         
  -3   8   2        246.05        293.83        49.66 o                         
  -2   8   2        325.26        280.50        29.69 o                         
  -1   8   2       1084.85       1142.34        47.03 o                         
   0   8   2       5029.53       5165.07       100.31 o                         
   1   8   2        466.77        454.00        27.71 o                         
   2   8   2        117.62        145.78        17.86 o                         
   3   8   2        637.32        633.63        37.19 o                         
   4   8   2       3842.34       3783.58        77.31 o                         
   5   8   2        392.96        461.74        48.98 o                         
   6   8   2       1731.38       1772.01        64.10 o                         
   7   8   2        107.65        106.62        29.28 o                         
   8   8   2       2030.59       2138.94       101.39 o                         
   9   8   2        391.94        532.25        64.87 o                         
  -9   9   2          3.30          1.43        29.16 o                         
  -8   9   2        149.02         88.75        46.85 o                         
  -7   9   2       1156.72       1150.05        67.51 o                         
  -6   9   2         42.48         51.78        21.89 o                         
  -5   9   2        415.67        393.13        43.85 o                         
  -4   9   2        359.75        365.35        40.33 o                         
  -3   9   2       2224.70       2267.24        99.06 o                         
  -2   9   2       1238.83       1257.19        48.64 o                         
  -1   9   2         64.12         58.93        14.07 o                         
   0   9   2       1820.53       1832.04        54.76 o                         
   1   9   2       3011.28       3087.93        75.80 o                         
   2   9   2       1623.31       1654.11        61.82 o                         
   3   9   2        534.69        525.64        35.21 o                         
   4   9   2       1369.15       1296.78        43.98 o                         
   5   9   2       1084.15       1045.87        41.75 o                         
   6   9   2       1628.91       1561.46        94.58 o                         
   7   9   2         86.72         86.31        29.23 o                         
   8   9   2          5.65          0.00        21.60 o                         
   9   9   2        424.90        483.18       106.64 o                         
  -8  10   2        243.96        234.18        67.44 o                         
  -7  10   2        147.73        120.78        59.54 o                         
  -6  10   2        306.14        258.97        69.39 o                         
  -5  10   2       3291.83       3221.69       109.79 o                         
  -4  10   2        297.08        321.95        39.67 o                         
  -3  10   2         10.61          4.40        14.30 o                         
  -2  10   2       1100.79       1061.25        67.11 o                         
  -1  10   2       2771.89       2656.20       119.32 o                         
   0  10   2         49.81         84.38        24.39 o                         
   1  10   2        418.31        406.73        46.37 o                         
   2  10   2         49.97         62.50        22.85 o                         
   3  10   2       2326.08       2382.90        73.84 o                         
   4  10   2        636.02        593.62        44.34 o                         
   5  10   2        129.12        132.72        29.84 o                         
   6  10   2        466.46        488.58        43.99 o                         
   7  10   2       1757.94       1764.69       124.95 o                         
   8  10   2        233.68        321.71        71.58 o                         
  -8  11   2        576.83        772.95       103.50 o                         
  -7  11   2         28.86         17.76        29.10 o                         
  -6  11   2         41.48         71.40        39.61 o                         
  -5  11   2        273.83        277.53        63.02 o                         
  -4  11   2         69.59         36.97        31.37 o                         
  -3  11   2         39.42        106.43        30.51 o                         
  -2  11   2       1284.24       1274.07        73.70 o                         
  -1  11   2         39.86         15.43        20.26 o                         
   0  11   2       1941.40       1892.71       103.36 o                         
   1  11   2         32.06         38.11        42.53 o                         
   2  11   2       2499.55       2482.96       103.33 o                         
   3  11   2        161.66        134.07        31.75 o                         
   4  11   2       1141.15       1254.94        57.39 o                         
   5  11   2        251.79        223.14        30.64 o                         
   6  11   2       1402.77       1590.33        85.87 o                         
   7  11   2         15.15         21.14        36.18 o                         
  -7  12   2        194.96        198.35        59.19 o                         
  -6  12   2        303.81        258.54        63.79 o                         
  -5  12   2       1694.90       1657.36       128.63 o                         
  -4  12   2         97.48        101.35        32.10 o                         
  -3  12   2         38.23         31.73        35.02 o                         
  -2  12   2         75.81        107.14        28.48 o                         
  -1  12   2       1681.64       1845.64       169.14 o                         
   0  12   2        896.43        899.67        83.58 o                         
   1  12   2        777.62        733.90        67.26 o                         
   2  12   2         71.83         47.23        25.57 o                         
   3  12   2       1474.90       1446.70        83.21 o                         
   4  12   2        124.45        117.01        34.30 o                         
   5  12   2        146.48        106.75        39.30 o                         
   6  12   2        260.58        215.56        48.04 o                         
  -6  13   2        682.54        500.15        92.80 o                         
  -5  13   2        408.93        344.21        57.78 o                         
  -4  13   2        384.18        412.64        56.83 o                         
  -3  13   2       1135.12       1240.94        92.89 o                         
  -2  13   2        439.19        456.07        57.15 o                         
  -1  13   2         39.84         29.42        23.04 o                         
   0  13   2        964.94        902.72        79.69 o                         
   1  13   2       2303.18       2279.79       107.35 o                         
   2  13   2        893.69       1039.35        85.35 o                         
   3  13   2         91.35         53.16        30.06 o                         
   4  13   2        238.99        154.56        42.23 o                         
   5  13   2         91.39        109.86        52.07 o                         
  -4  14   2        208.17        214.96        46.44 o                         
  -3  14   2        102.20         66.03        31.22 o                         
  -2  14   2        901.92       1035.48        88.39 o                         
  -1  14   2         75.25         78.06        30.42 o                         
   0  14   2        573.63        648.54        68.21 o                         
   1  14   2        174.93        169.79        41.45 o                         
   2  14   2        290.13        224.42        44.88 o                         
   3  14   2         26.39         22.95        30.24 o                         
   4  14   2        732.72        632.34        91.52 o                         
  -1  15   2        107.44        164.11        65.48 o                         
   0  15   2        111.53        111.70        56.14 o                         
   1  15   2        458.00        482.22        66.90 o                         
 -11   0   3         54.37         55.55        38.66 o                         
  -9   0   3       1918.50       1787.09       129.36 o                         
  -7   0   3       1321.09       1564.84       103.18 o                         
   3   0   3       2762.00       2992.21       109.01 o                         
   5   0   3       6562.54       6585.24       213.28 o                         
   7   0   3       4561.17       4611.18       188.83 o                         
   9   0   3       6364.27       6332.89       258.73 o                         
  11   0   3          6.77         16.85        30.10 o                         
 -11   1   3        175.27        124.87        55.73 o                         
 -10   1   3       1234.44       1078.09        87.84 o                         
  -9   1   3         34.81         13.39        19.89 o                         
  -8   1   3        248.48        265.50        42.02 o                         
  -7   1   3        243.72        190.98        31.73 o                         
  -6   1   3       6125.27       6060.04       152.84 o                         
  -5   1   3        151.41        202.20        19.85 o                         
  -4   1   3       1702.74       1834.94        52.71 o                         
  -3   1   3       1359.03       1436.34        57.19 o                         
   0   1   3       3451.89       3664.43       107.92 o                         
   1   1   3       6176.37       6472.59       173.44 o                         
   2   1   3       2129.06       2124.72        55.43 o                         
   3   1   3       5332.92       5373.28       114.45 o                         
   4   1   3       3226.66       3265.94        88.41 o                         
   5   1   3        158.01        164.17        16.68 o                         
   6   1   3       1547.63       1448.01        64.84 o                         
   7   1   3       6843.12       6632.87       170.34 o                         
   8   1   3       3543.45       3353.21       119.80 o                         
   9   1   3         86.00        114.49        30.71 o                         
  10   1   3        553.04        563.78        64.86 o                         
  11   1   3         38.19         18.64        36.91 o                         
 -11   2   3        667.87        536.22        65.69 o                         
 -10   2   3        345.98        365.98        53.96 o                         
  -9   2   3        152.63        247.00        83.01 o                         
  -8   2   3       2335.04       2126.66        93.76 o                         
  -7   2   3       1308.83       1176.94       103.43 o                         
  -6   2   3         69.70         55.62        16.14 o                         
  -5   2   3       3873.82       3907.76       169.59 o                         
  -4   2   3       5516.32       5388.88       229.58 o                         
  -3   2   3       4915.43       5159.01       104.75 o                         
  -2   2   3       5784.53       5948.52       145.80 o                         
  -1   2   3        884.53        990.83        49.50 o                         
   0   2   3        412.47        488.86        35.24 o                         
   1   2   3      13871.98      14243.79       244.43 o                         
   2   2   3       2191.74       2194.39        46.93 o                         
   3   2   3        197.25        225.78        21.38 o                         
   4   2   3       3347.89       3460.16        71.28 o                         
   5   2   3        353.35        354.94        22.23 o                         
   6   2   3       1249.02       1193.97       103.45 o                         
   7   2   3         91.16         86.15        23.49 o                         
   8   2   3         87.07         99.43        27.57 o                         
   9   2   3        642.87        703.23        76.13 o                         
  10   2   3       1516.83       1515.20       164.02 o                         
  11   2   3         36.21         27.36        26.24 o                         
 -11   3   3       2756.58       2646.47       127.75 o                         
 -10   3   3         95.99         81.19        30.04 o                         
  -9   3   3       2241.96       2212.98       102.10 o                         
  -8   3   3         12.94          9.12        19.39 o                         
  -7   3   3       1296.41       1343.27        93.62 o                         
  -6   3   3       1786.04       1732.02        58.87 o                         
  -5   3   3       1069.16       1095.34        50.04 o                         
  -4   3   3        355.51        405.76        27.77 o                         
  -3   3   3       2027.14       1944.75        56.68 o                         
  -2   3   3       1162.89       1218.59        39.35 o                         
  -1   3   3      10929.80      11479.33       278.35 o                         
   0   3   3       5630.65       5705.30       125.65 o                         
   1   3   3       3555.33       3739.93        87.44 o                         
   2   3   3        592.56        681.80        24.83 o                         
   3   3   3      21054.30      21430.99       455.84 o                         
   4   3   3        296.60        323.21        23.51 o                         
   5   3   3        121.23         99.01        14.35 o                         
   6   3   3        422.07        423.30        41.81 o                         
   7   3   3       3883.04       3867.98       245.57 o                         
   8   3   3        188.16        174.59        67.94 o                         
   9   3   3        735.31        679.57        94.85 o                         
  10   3   3        227.82        177.69        39.05 o                         
  11   3   3        442.98        361.37       107.69 o                         
 -11   4   3         20.16         19.44        26.91 o                         
 -10   4   3         63.24         43.77        28.21 o                         
  -9   4   3        133.09        167.96        36.97 o                         
  -8   4   3       1581.01       1593.56        81.62 o                         
  -7   4   3        129.97        179.41        46.13 o                         
  -6   4   3         32.28         45.07        14.33 o                         
  -5   4   3        103.67        106.31        18.77 o                         
  -4   4   3       1975.88       1943.66        62.13 o                         
  -3   4   3        576.24        577.35        29.99 o                         
  -2   4   3         30.78         21.79        10.06 o                         
  -1   4   3       5055.88       5410.59       163.83 o                         
   0   4   3      40857.71      41582.67       654.30 o                         
   1   4   3        676.91        651.66        34.69 o                         
   2   4   3       5321.25       5363.91        93.22 o                         
   3   4   3       4280.05       4642.52        86.86 o                         
   4   4   3       2210.25       2170.51        55.38 o                         
   5   4   3        146.54        132.58        17.25 o                         
   6   4   3       1258.27       1251.38        46.51 o                         
   7   4   3        624.17        596.02        54.60 o                         
   8   4   3        758.45        751.08        64.56 o                         
   9   4   3        286.19        313.19        61.70 o                         
  10   4   3       1261.28       1137.07        91.75 o                         
 -10   5   3        887.43        816.97       203.45 o                         
  -9   5   3       1299.48       1238.83        94.07 o                         
  -8   5   3        402.51        478.75        76.50 o                         
  -7   5   3       2859.22       3009.24       148.26 o                         
  -6   5   3       1895.09       1980.65        70.37 o                         
  -5   5   3       5327.31       5113.02       204.15 o                         
  -4   5   3        121.32        121.98        19.76 o                         
  -3   5   3        290.21        269.44        25.84 o                         
  -2   5   3       6396.66       6193.24       126.69 o                         
  -1   5   3       2122.89       1933.48        86.06 o                         
   0   5   3        645.08        725.31        91.27 o                         
   1   5   3       5828.49       5796.00       222.87 o                         
   2   5   3       3457.98       3515.15        72.03 o                         
   3   5   3       5078.19       5124.73       109.66 o                         
   4   5   3         45.12         33.62        10.36 o                         
   5   5   3        465.06        498.77        33.42 o                         
   6   5   3        108.86        129.04        19.01 o                         
   7   5   3       1497.74       1504.03        75.20 o                         
   8   5   3        172.66        210.88        36.84 o                         
   9   5   3        320.78        292.54        45.57 o                         
  10   5   3         95.44         72.62        29.55 o                         
 -10   6   3          8.74         23.52        28.70 o                         
  -9   6   3        329.46        385.42        54.17 o                         
  -8   6   3         18.54        100.31        40.89 o                         
  -7   6   3        471.98        584.94        77.64 o                         
  -6   6   3        294.58        286.10        37.61 o                         
  -5   6   3       2397.11       2348.80        79.13 o                         
  -4   6   3        159.83        150.97        24.02 o                         
  -3   6   3       3769.99       3614.72       111.42 o                         
  -2   6   3       2437.96       2484.32        68.21 o                         
  -1   6   3       4494.63       4731.28       120.17 o                         
   0   6   3        684.43        650.06        42.24 o                         
   1   6   3       2547.31       2361.98        76.70 o                         
   2   6   3        846.78        842.54        25.72 o                         
   3   6   3        564.48        552.47        30.19 o                         
   4   6   3       4092.39       4135.21        90.40 o                         
   5   6   3       2056.18       2154.23        70.25 o                         
   6   6   3       1150.23       1071.88        46.22 o                         
   7   6   3         99.13         79.09        25.77 o                         
   8   6   3        107.65        130.30        34.48 o                         
   9   6   3       1521.07       1649.27       101.79 o                         
  10   6   3        430.11        477.79        89.32 o                         
 -10   7   3       1051.72       1056.16        96.60 o                         
  -9   7   3         88.40         66.25        43.90 o                         
  -8   7   3         47.88         30.78        33.29 o                         
  -7   7   3        197.35        233.27        54.00 o                         
  -6   7   3       7560.31       7738.37       179.62 o                         
  -5   7   3        981.98        995.12        52.41 o                         
  -4   7   3       1643.66       1587.55        62.90 o                         
  -3   7   3        286.29        307.66        30.29 o                         
  -2   7   3       1901.00       1919.28        60.81 o                         
  -1   7   3        218.95        174.55        31.41 o                         
   0   7   3       4014.69       4046.26       113.05 o                         
   1   7   3        685.90        654.99        50.06 o                         
   2   7   3       1126.63       1081.87        31.25 o                         
   3   7   3          5.23          6.34         8.86 o                         
   4   7   3        279.59        231.12        24.63 o                         
   5   7   3         14.51          9.63        11.63 o                         
   6   7   3       2711.66       2543.27        76.11 o                         
   7   7   3        217.81        181.65        51.11 o                         
   8   7   3        836.26        920.84       111.83 o                         
   9   7   3        203.39        230.36        43.25 o                         
  -9   8   3        509.37        641.81       100.72 o                         
  -8   8   3         12.71         25.14        33.88 o                         
  -7   8   3       2811.35       2924.60       103.74 o                         
  -6   8   3         21.62         17.97        18.07 o                         
  -5   8   3        978.84        949.77        53.53 o                         
  -4   8   3       1414.57       1300.74        58.69 o                         
  -3   8   3       4501.95       4441.10       113.95 o                         
  -2   8   3        114.76        116.46        16.94 o                         
  -1   8   3       1106.77       1052.07        38.17 o                         
   0   8   3       1083.68       1113.78        37.20 o                         
   1   8   3       3131.38       2931.65        81.79 o                         
   2   8   3         35.39         45.66        11.42 o                         
   3   8   3        387.90        358.53        24.14 o                         
   4   8   3        444.99        396.57        33.02 o                         
   5   8   3       2068.74       1946.60        65.94 o                         
   6   8   3        682.41        718.18        69.39 o                         
   7   8   3          8.98         12.85        24.20 o                         
   8   8   3         34.75         10.98        34.56 o                         
   9   8   3       2103.19       2390.10       114.11 o                         
  -9   9   3        207.53        168.80        60.65 o                         
  -8   9   3        432.90        297.43        67.16 o                         
  -7   9   3        947.35       1001.00        66.56 o                         
  -6   9   3        121.93        139.19        30.21 o                         
  -5   9   3       2183.91       2284.22        87.20 o                         
  -4   9   3        236.03        262.38        33.47 o                         
  -3   9   3        273.90        246.20        30.11 o                         
  -2   9   3       2056.58       2071.62       138.42 o                         
  -1   9   3        748.03        762.69        59.69 o                         
   0   9   3        434.15        479.33        48.66 o                         
   1   9   3         42.48         46.67        20.09 o                         
   2   9   3        236.52        242.01        39.32 o                         
   3   9   3       1458.64       1470.71        54.58 o                         
   4   9   3       2110.21       1981.50        66.65 o                         
   5   9   3         69.10         63.60        18.67 o                         
   6   9   3       1979.19       1891.11        70.27 o                         
   7   9   3       1633.66       1837.94        90.19 o                         
   8   9   3        823.09        784.31       118.89 o                         
   9   9   3        519.15        563.37        67.84 o                         
  -8  10   3        529.68        614.40        92.21 o                         
  -7  10   3        208.35        193.52        36.37 o                         
  -6  10   3        306.38        296.30        41.97 o                         
  -5  10   3       1632.39       1796.29       121.71 o                         
  -4  10   3       1419.50       1279.61       103.32 o                         
  -3  10   3       1334.06       1432.56        76.68 o                         
  -2  10   3        182.17        168.39        34.33 o                         
  -1  10   3        257.36        243.90        75.27 o                         
   0  10   3       3191.56       3192.17       113.06 o                         
   1  10   3        585.38        614.51        83.94 o                         
   2  10   3       1627.55       1591.99        80.49 o                         
   3  10   3        213.58        213.33        27.94 o                         
   4  10   3       1304.15       1336.16        57.13 o                         
   5  10   3        135.17        135.28        24.16 o                         
   6  10   3       1362.17       1395.00        97.26 o                         
   7  10   3        306.41        289.83        71.08 o                         
   8  10   3       1024.04        918.11       108.92 o                         
  -7  11   3        225.54        177.27        53.32 o                         
  -6  11   3        111.10        119.39        48.08 o                         
  -5  11   3        748.22        820.35       104.18 o                         
  -4  11   3         95.66         67.03        39.25 o                         
  -3  11   3        556.35        497.03        84.88 o                         
  -2  11   3         82.41         49.97        27.48 o                         
  -1  11   3       1718.47       1748.69        94.58 o                         
   0  11   3         33.04          6.64        18.49 o                         
   1  11   3       2318.99       2301.74        99.50 o                         
   2  11   3        452.97        390.13        51.28 o                         
   3  11   3       3380.75       3360.64       125.84 o                         
   4  11   3        252.30        210.21        39.67 o                         
   5  11   3        130.27        137.44        36.67 o                         
   6  11   3        362.58        389.04        54.16 o                         
   7  11   3       1824.54       1879.39       152.95 o                         
  -7  12   3        299.17        202.86        62.75 o                         
  -6  12   3        141.38        130.14        51.55 o                         
  -5  12   3         87.14         53.28        34.01 o                         
  -4  12   3       1424.79       1486.01       109.62 o                         
  -3  12   3        278.86        278.61        47.98 o                         
  -2  12   3         40.61         71.31        29.47 o                         
  -1  12   3        188.58        247.09        42.17 o                         
   0  12   3       2331.09       2259.67       103.16 o                         
   1  12   3        113.34        115.47        47.93 o                         
   2  12   3        683.04        664.88       114.34 o                         
   3  12   3         91.74         91.71        32.12 o                         
   4  12   3        578.56        568.39        64.75 o                         
   5  12   3        151.71        125.17        54.37 o                         
   6  12   3        108.75        103.49        44.28 o                         
  -5  13   3        187.61        183.07        42.14 o                         
  -4  13   3         53.81         14.57        24.25 o                         
  -3  13   3         32.00         28.02        33.85 o                         
  -2  13   3        598.04        691.30        70.38 o                         
  -1  13   3        527.86        514.59        61.95 o                         
   0  13   3        122.83         79.09        41.69 o                         
   1  13   3         93.56         58.40        30.49 o                         
   2  13   3        504.28        594.95        92.96 o                         
   3  13   3        768.16        922.23        83.14 o                         
   4  13   3        744.10        750.87        76.91 o                         
   5  13   3        126.26        132.91        39.15 o                         
  -4  14   3         50.86         71.94        33.51 o                         
  -3  14   3       2035.49       2209.35       141.25 o                         
  -2  14   3        287.03        343.58        55.27 o                         
  -1  14   3        260.48        303.17        51.00 o                         
   0  14   3        187.71        229.10        46.03 o                         
   1  14   3        832.95        914.69       100.31 o                         
   2  14   3        382.45        325.55        56.10 o                         
   3  14   3         93.37         71.28        33.61 o                         
 -10   0   4       2590.53       2309.05       156.82 o                         
  -8   0   4        436.20        436.86        74.95 o                         
  -6   0   4       2852.88       2849.96       155.25 o                         
   2   0   4      11094.62      11084.46       275.30 o                         
   4   0   4         27.38         41.66        20.49 o                         
   6   0   4       4777.14       4735.95       182.73 o                         
   8   0   4       7516.45       7635.77       276.62 o                         
  10   0   4       1131.06       1044.01       121.80 o                         
 -11   1   4         18.90         37.59        39.30 o                         
 -10   1   4        266.60        219.74        63.59 o                         
  -9   1   4        681.59        773.58        70.72 o                         
  -8   1   4       1181.78       1067.64        85.42 o                         
  -7   1   4        559.62        554.89        52.41 o                         
  -6   1   4       1141.41       1172.38        44.73 o                         
  -5   1   4       6075.95       6161.69       157.21 o                         
  -4   1   4       3337.93       3512.03       110.88 o                         
   0   1   4        419.57        379.48        37.93 o                         
   1   1   4       1991.84       1980.98        76.91 o                         
   2   1   4        161.96        149.95        19.12 o                         
   3   1   4         47.23        109.14        16.90 o                         
   4   1   4       2079.32       2018.22        76.77 o                         
   5   1   4        941.41        873.18        50.57 o                         
   6   1   4        490.33        508.89        49.29 o                         
   7   1   4       1814.08       1926.59        92.14 o                         
   8   1   4        764.14        809.09        66.58 o                         
   9   1   4       5308.75       5468.71       167.48 o                         
  10   1   4        495.16        544.42        63.12 o                         
  11   1   4         77.41         70.96        31.47 o                         
 -11   2   4       1484.93       1468.58       111.58 o                         
 -10   2   4        521.97        717.60        72.83 o                         
  -9   2   4        492.46        356.48        51.92 o                         
  -8   2   4        132.55         92.42        27.00 o                         
  -7   2   4        478.15        461.90        68.39 o                         
  -6   2   4       3330.48       3308.41       104.09 o                         
  -5   2   4        424.11        454.61        30.11 o                         
  -4   2   4        909.69       1026.11        41.48 o                         
  -3   2   4        150.37        142.52        24.73 o                         
  -2   2   4       5897.19       6041.56       172.48 o                         
  -1   2   4       1691.64       1643.16        73.86 o                         
   0   2   4       3880.03       4190.95       134.51 o                         
   1   2   4       2880.11       2922.63       108.83 o                         
   2   2   4       3601.41       3598.95        68.13 o                         
   3   2   4      20040.69      20499.44       284.40 o                         
   4   2   4        219.19        268.58        37.95 o                         
   5   2   4        286.04        298.94        23.66 o                         
   6   2   4        646.47        592.45        57.67 o                         
   7   2   4       2264.29       2272.48        90.86 o                         
   8   2   4        463.57        456.55        50.67 o                         
   9   2   4        170.78        179.19        38.57 o                         
  10   2   4       1349.47       1451.12        88.05 o                         
 -11   3   4         27.57         26.63        25.05 o                         
 -10   3   4        487.59        550.25        65.26 o                         
  -9   3   4        377.22        423.21        55.27 o                         
  -8   3   4       4269.74       4045.78       188.79 o                         
  -7   3   4        150.68         92.53        34.65 o                         
  -6   3   4        546.20        516.68        72.38 o                         
  -5   3   4        871.20        973.14        51.16 o                         
  -4   3   4      10030.15      10053.21       191.24 o                         
  -3   3   4       2239.55       2287.63        63.48 o                         
  -2   3   4        462.76        481.92        24.52 o                         
  -1   3   4       6464.91       6753.76       192.06 o                         
   0   3   4       8508.97       8091.66       159.49 o                         
   1   3   4        153.77        181.26        21.87 o                         
   2   3   4        870.58        883.50        29.08 o                         
   3   3   4       1337.65       1356.64        39.93 o                         
   4   3   4       6883.18       6619.90       156.95 o                         
   5   3   4        155.06        138.46        17.67 o                         
   6   3   4         16.40          5.84         9.77 o                         
   7   3   4        643.71        648.42        56.51 o                         
   8   3   4        975.36       1033.96        77.73 o                         
   9   3   4         81.47         63.10        27.96 o                         
  10   3   4        441.85        521.42        61.92 o                         
 -11   4   4       2558.18       2561.26       125.58 o                         
 -10   4   4         15.56          6.88        22.44 o                         
  -9   4   4       1373.99       1441.65        83.09 o                         
  -8   4   4         53.74         68.76        36.75 o                         
  -7   4   4       3662.25       3352.75       160.14 o                         
  -6   4   4         36.61         32.15        21.45 o                         
  -5   4   4       1226.09       1179.66        49.85 o                         
  -4   4   4         16.25         17.28        15.23 o                         
  -3   4   4       3999.08       3948.76       140.68 o                         
  -2   4   4       1177.78       1216.34        41.07 o                         
  -1   4   4       2670.79       2630.89        76.25 o                         
   0   4   4       1147.45       1206.97        62.70 o                         
   1   4   4       4798.28       4812.68       168.16 o                         
   2   4   4        136.72        126.68        13.61 o                         
   3   4   4       9659.10       9711.00       154.34 o                         
   4   4   4        800.46        804.04        33.47 o                         
   5   4   4       1208.70       1091.27        41.31 o                         
   6   4   4        192.80        192.56        29.22 o                         
   7   4   4       1663.79       1575.88        76.49 o                         
   8   4   4         95.47         62.69        23.89 o                         
   9   4   4         21.90          0.00        18.96 o                         
  10   4   4          7.73          3.41        21.70 o                         
 -10   5   4         19.69         17.27        25.08 o                         
  -9   5   4        665.20        770.89        86.31 o                         
  -8   5   4       1904.88       2025.87       127.63 o                         
  -7   5   4        451.92        484.44        69.76 o                         
  -6   5   4       2181.79       2215.45        76.41 o                         
  -5   5   4       2780.16       2897.76        85.17 o                         
  -4   5   4       3477.98       3209.37       100.38 o                         
  -3   5   4       1264.19       1287.74        47.75 o                         
  -2   5   4        399.27        357.43        22.87 o                         
  -1   5   4       3280.25       3468.23       205.02 o                         
   0   5   4      16243.01      16679.63       302.00 o                         
   1   5   4       3845.61       3957.97       105.97 o                         
   2   5   4        442.74        454.77        24.15 o                         
   3   5   4       1315.00       1346.72        42.74 o                         
   4   5   4       7441.69       7494.34       133.30 o                         
   5   5   4         82.31         86.16        15.95 o                         
   6   5   4        690.61        651.42        41.79 o                         
   7   5   4        452.07        518.28        52.39 o                         
   8   5   4        874.12        908.00        72.73 o                         
   9   5   4        626.20        488.08        73.06 o                         
  10   5   4        459.76        446.42        59.69 o                         
 -10   6   4        463.91        415.71        83.51 o                         
  -9   6   4         81.79         34.70        39.25 o                         
  -8   6   4         72.11          7.97        27.28 o                         
  -7   6   4        694.77        634.75        79.37 o                         
  -6   6   4       4634.74       4482.90       121.94 o                         
  -5   6   4        629.04        697.93        45.37 o                         
  -4   6   4        228.66        196.55        25.50 o                         
  -3   6   4          4.57          0.00         8.71 o                         
  -2   6   4       6755.54       6784.13       137.04 o                         
  -1   6   4        267.33        300.29        37.47 o                         
   0   6   4        517.16        533.24        43.15 o                         
   1   6   4        564.17        576.74        45.65 o                         
   2   6   4       1587.45       1550.11        45.01 o                         
   3   6   4       2268.09       2179.69        59.12 o                         
   4   6   4        492.01        522.40        50.71 o                         
   5   6   4       1051.28       1152.04        50.66 o                         
   6   6   4       2593.93       2581.11        74.41 o                         
   7   6   4        920.21       1007.27        83.51 o                         
   8   6   4         80.27        105.70        29.52 o                         
   9   6   4         41.01         56.07        43.12 o                         
  10   6   4       1770.56       1873.86       103.59 o                         
 -10   7   4         18.06         37.80        27.48 o                         
  -9   7   4        644.50        745.63       101.77 o                         
  -8   7   4         45.57          8.74        31.60 o                         
  -7   7   4        278.03        261.64        53.46 o                         
  -6   7   4        519.80        520.08        52.36 o                         
  -5   7   4       4257.05       4246.90       118.04 o                         
  -4   7   4         11.38          4.36        11.45 o                         
  -3   7   4       3986.52       3725.99        97.31 o                         
  -2   7   4        327.65        363.98        25.59 o                         
  -1   7   4       2078.95       1982.05       148.81 o                         
   0   7   4        524.10        476.72        43.60 o                         
   1   7   4        830.30        727.20        49.34 o                         
   2   7   4        226.98        229.12        21.82 o                         
   3   7   4       1277.67       1245.09        44.60 o                         
   4   7   4         86.38         74.10        16.01 o                         
   5   7   4       1905.42       1968.02        64.07 o                         
   6   7   4         16.26         11.92        13.36 o                         
   7   7   4        281.40        284.81        41.52 o                         
   8   7   4        266.00        232.87        41.25 o                         
   9   7   4       2423.70       2483.96       113.10 o                         
  -9   8   4          9.12          1.55        36.66 o                         
  -8   8   4         59.03         38.66        39.43 o                         
  -7   8   4        348.02        320.97        41.88 o                         
  -6   8   4       1432.43       1631.57        73.58 o                         
  -5   8   4       1177.54       1151.28        58.22 o                         
  -4   8   4        150.28        170.60        26.47 o                         
  -3   8   4        396.64        397.29        54.57 o                         
  -2   8   4       4650.99       4777.52       210.39 o                         
  -1   8   4         21.99         16.69        15.35 o                         
   0   8   4        158.96        157.43        28.15 o                         
   1   8   4         24.28         38.66        17.29 o                         
   2   8   4       1583.28       1570.92        50.82 o                         
   3   8   4         83.29         98.93        17.57 o                         
   4   8   4        209.38        189.51        23.32 o                         
   5   8   4        388.98        442.55        36.88 o                         
   6   8   4       2041.37       2059.73        70.97 o                         
   7   8   4         28.87         26.40        31.42 o                         
   8   8   4        653.00        707.72        69.62 o                         
   9   8   4         58.79         35.12        31.76 o                         
  -9   9   4        720.70        722.31       105.78 o                         
  -8   9   4        342.89        359.36        74.81 o                         
  -7   9   4        287.16        288.47        43.46 o                         
  -6   9   4        338.27        419.00        47.97 o                         
  -5   9   4       1454.46       1392.81       103.82 o                         
  -4   9   4         71.94         66.75        31.19 o                         
  -3   9   4       1523.44       1344.09       101.04 o                         
  -2   9   4        242.40        221.62        36.86 o                         
  -1   9   4        335.21        404.01        46.93 o                         
   0   9   4       1912.42       1843.80        81.77 o                         
   1   9   4        848.10        842.43        81.67 o                         
   2   9   4       1283.27       1301.76        70.33 o                         
   3   9   4         68.88         81.90        26.34 o                         
   4   9   4       1809.75       1607.11        80.38 o                         
   5   9   4        531.43        501.20        41.08 o                         
   6   9   4        195.93        229.31        29.62 o                         
   7   9   4        174.85        187.55        37.05 o                         
   8   9   4        513.60        496.38        59.58 o                         
  -7  10   4       2587.13       2719.64       155.00 o                         
  -6  10   4       1577.57       1759.50       122.17 o                         
  -5  10   4        186.63        167.93        49.00 o                         
  -4  10   4        111.91         68.35        37.79 o                         
  -3  10   4        798.81        766.07        65.88 o                         
  -2  10   4       1293.74       1266.71        72.82 o                         
  -1  10   4       1038.68       1040.64        76.07 o                         
   0  10   4        349.90        352.98        45.39 o                         
   1  10   4       2358.99       2420.01       111.47 o                         
   2  10   4       2179.59       2168.56        94.23 o                         
   3  10   4       4167.76       4268.18       139.93 o                         
   4  10   4        235.09        236.58        40.39 o                         
   5  10   4         95.58         47.79        24.47 o                         
   6  10   4         43.40         60.60        27.96 o                         
   7  10   4       1635.98       1896.56       151.36 o                         
   8  10   4        121.07         81.37        49.54 o                         
  -7  11   4          7.81         27.82        37.16 o                         
  -6  11   4        420.75        417.82        80.73 o                         
  -5  11   4         96.93         52.18        36.61 o                         
  -4  11   4       1849.16       2156.56       140.06 o                         
  -3  11   4        393.41        398.84        51.73 o                         
  -2  11   4         64.76         77.87        28.69 o                         
  -1  11   4         46.00         53.99        26.00 o                         
   0  11   4       2012.37       1930.45        92.36 o                         
   1  11   4          8.41          8.77        21.26 o                         
   2  11   4        978.97        978.86        78.69 o                         
   3  11   4        111.57         91.53        31.18 o                         
   4  11   4       3043.25       2900.92       169.27 o                         
   5  11   4        246.04        254.83        45.57 o                         
   6  11   4         37.43         39.49        29.34 o                         
   7  11   4        149.99         82.28        49.40 o                         
  -6  12   4         34.25         72.17        42.57 o                         
  -5  12   4         44.55         46.17        42.53 o                         
  -4  12   4        205.64        164.09        44.49 o                         
  -3  12   4       1648.36       1758.81        93.96 o                         
  -2  12   4        133.04        135.30        35.45 o                         
  -1  12   4        595.42        625.10        67.54 o                         
   0  12   4        109.33        124.31        35.10 o                         
   1  12   4       1199.55       1299.11        97.19 o                         
   2  12   4        981.88       1057.44       132.73 o                         
   3  12   4       1891.23       2002.20       101.51 o                         
   4  12   4         57.38         44.98        27.30 o                         
   5  12   4        504.22        473.59        61.03 o                         
   6  12   4         45.10         73.71        33.95 o                         
  -5  13   4        850.54        882.64        84.14 o                         
  -4  13   4        166.05        145.54        41.87 o                         
  -3  13   4       1016.17        979.16       112.49 o                         
  -2  13   4        195.82        182.78        40.84 o                         
  -1  13   4        274.32        286.35        49.33 o                         
   0  13   4        476.48        526.73       105.55 o                         
   1  13   4        148.13        189.42        41.48 o                         
   2  13   4         56.55         41.30        29.91 o                         
   3  13   4         90.08         71.44        31.12 o                         
   4  13   4        944.55        872.75        83.28 o                         
   5  13   4        179.04        103.36        48.43 o                         
  -3  14   4         51.26         16.81        41.91 o                         
  -2  14   4       1209.55       1436.02       108.68 o                         
  -1  14   4        138.48        141.51        60.79 o                         
   0  14   4         53.88          5.34        23.21 o                         
   1  14   4        332.53        285.36        52.46 o                         
   2  14   4       1315.57       1508.49       110.96 o                         
   3  14   4        124.97        117.87        38.98 o                         
 -11   0   5        328.80        208.55        61.88 o                         
  -9   0   5       2674.92       2951.68       169.48 o                         
  -7   0   5        552.78        485.26        69.99 o                         
   1   0   5       1718.00       1682.77        72.13 o                         
   3   0   5       2585.66       2580.57       104.50 o                         
   5   0   5       1048.99       1074.29        74.49 o                         
   7   0   5       1428.76       1316.86        96.67 o                         
   9   0   5       3776.69       3522.55       186.51 o                         
 -11   1   5       1078.93       1090.64       155.11 o                         
 -10   1   5        567.11        718.65        74.16 o                         
  -9   1   5        630.74        578.19       140.25 o                         
  -8   1   5       1057.88       1073.85       140.61 o                         
  -7   1   5        362.47        383.08        64.07 o                         
  -6   1   5       1522.59       1616.76        57.75 o                         
  -5   1   5        293.19        288.60        35.79 o                         
   0   1   5       1129.71        993.65        55.78 o                         
   1   1   5       1083.65       1051.32        36.41 o                         
   2   1   5       4600.06       4362.33        95.64 o                         
   3   1   5       5676.73       6070.25       167.86 o                         
   4   1   5        371.66        356.60        52.43 o                         
   5   1   5        203.04        166.49        26.09 o                         
   6   1   5       3924.46       4136.85       114.13 o                         
   7   1   5        143.74        215.51        34.37 o                         
   8   1   5        315.17        288.21        89.98 o                         
   9   1   5         32.18         52.82        25.33 o                         
  10   1   5       2186.58       2257.16       109.35 o                         
 -11   2   5        174.34        199.21        42.05 o                         
 -10   2   5       1351.61       1159.05        92.43 o                         
  -9   2   5       2061.22       2019.28        99.52 o                         
  -8   2   5       1104.06       1066.19        91.98 o                         
  -7   2   5         32.27         74.04        31.24 o                         
  -6   2   5       1861.65       1802.78       105.09 o                         
  -5   2   5       3073.81       3133.44       143.34 o                         
  -4   2   5        689.37        666.26        49.04 o                         
  -3   2   5       2387.94       2329.95        95.44 o                         
   0   2   5       1674.66       1558.64        74.54 o                         
   1   2   5         84.23         90.61        22.95 o                         
   2   2   5        218.88        260.03        22.66 o                         
   3   2   5       5978.70       6236.69       150.33 o                         
   4   2   5       1697.55       1679.44        48.51 o                         
   5   2   5         77.21         73.81        14.59 o                         
   6   2   5        613.45        632.76        35.39 o                         
   7   2   5       2498.89       2437.45        95.78 o                         
   8   2   5       4152.43       4034.49       189.90 o                         
   9   2   5        989.84       1009.67        80.17 o                         
  10   2   5         94.70        106.45        40.84 o                         
 -11   3   5       1452.22       1227.03       103.86 o                         
 -10   3   5         37.61         66.35        32.56 o                         
  -9   3   5        228.63        229.01        42.11 o                         
  -8   3   5         85.82         74.77        34.97 o                         
  -7   3   5       3121.40       3221.88       150.08 o                         
  -6   3   5        667.56        691.22        42.20 o                         
  -5   3   5        233.05        206.03        25.56 o                         
  -4   3   5        101.27         95.81        17.53 o                         
  -3   3   5       8720.84       8734.39       168.35 o                         
  -2   3   5       3079.98       3450.47       124.58 o                         
  -1   3   5         60.02         13.39         9.87 o                         
   0   3   5         17.76         18.66        13.73 o                         
   1   3   5      14684.95      14808.66       271.34 o                         
   2   3   5        915.20        951.29        31.42 o                         
   3   3   5       5888.00       5813.94       121.52 o                         
   4   3   5          9.94         20.85         9.25 o                         
   5   3   5       1709.08       1631.15        93.45 o                         
   6   3   5         13.01         17.31        10.53 o                         
   7   3   5        888.73        837.79        64.44 o                         
   8   3   5        119.05         78.98        26.37 o                         
   9   3   5       1062.94       1120.86        84.12 o                         
  10   3   5        516.91        660.41        69.94 o                         
 -10   4   5        639.10        605.66        68.97 o                         
  -9   4   5          7.18         33.33        30.10 o                         
  -8   4   5       2958.07       2728.38       151.86 o                         
  -7   4   5         94.29         52.18        30.01 o                         
  -6   4   5       3109.73       3171.92        93.45 o                         
  -5   4   5        488.80        520.67        40.69 o                         
  -4   4   5       6117.31       6277.81       138.49 o                         
  -3   4   5        538.70        522.12        29.69 o                         
  -2   4   5        365.79        352.44        22.80 o                         
  -1   4   5       2669.93       3123.62       227.19 o                         
   0   4   5       1385.15       1217.16        51.95 o                         
   1   4   5        652.59        699.22        72.65 o                         
   2   4   5        298.93        307.62        19.35 o                         
   3   4   5         52.43         40.32         9.71 o                         
   4   4   5      11429.07      11890.42       186.71 o                         
   5   4   5        100.12        115.98        17.59 o                         
   6   4   5         20.58         17.39        12.22 o                         
   7   4   5         80.05         61.80        22.66 o                         
   8   4   5       1536.51       1520.60        81.02 o                         
   9   4   5         35.94         59.53        26.55 o                         
  10   4   5         34.18         30.74        26.85 o                         
 -10   5   5        130.19        162.00        41.68 o                         
  -9   5   5        212.21        296.47        64.75 o                         
  -8   5   5       1105.97        904.63       100.27 o                         
  -7   5   5       3116.74       3077.36       150.67 o                         
  -6   5   5       1407.69       1348.35        60.18 o                         
  -5   5   5         81.35         84.87        19.55 o                         
  -4   5   5        604.49        573.46        46.06 o                         
  -3   5   5       8409.26       8292.57       166.95 o                         
  -2   5   5       2087.81       2027.19       100.90 o                         
  -1   5   5       1397.57       1443.49        72.88 o                         
   0   5   5         70.92         80.21        18.78 o                         
   1   5   5       3495.80       3354.46        99.19 o                         
   2   5   5       3708.50       3611.09        73.79 o                         
   3   5   5       1985.64       1963.06        53.24 o                         
   4   5   5        748.61        730.46        35.50 o                         
   5   5   5       1278.13       1277.19        47.44 o                         
   6   5   5        594.76        606.26        44.18 o                         
   7   5   5       1441.28       1403.37        97.58 o                         
   8   5   5         59.61         73.12        27.38 o                         
   9   5   5        450.15        536.55        77.57 o                         
  10   5   5       1030.08       1143.28       139.20 o                         
 -10   6   5        291.46        372.29        57.49 o                         
  -9   6   5       1349.35       1470.35       120.53 o                         
  -8   6   5        868.65       1016.06       106.60 o                         
  -7   6   5        338.69        405.80        64.66 o                         
  -6   6   5        101.89         97.52        22.73 o                         
  -5   6   5       5112.61       5185.25       130.95 o                         
  -4   6   5         94.18         75.13        18.12 o                         
  -3   6   5       2495.42       2310.76        78.48 o                         
  -2   6   5       1376.96       1329.88        82.83 o                         
  -1   6   5       2069.80       1886.20        72.86 o                         
   0   6   5       3059.20       2914.34        95.36 o                         
   1   6   5       1314.04       1358.04        61.23 o                         
   2   6   5        110.79        110.66        14.19 o                         
   3   6   5       5186.73       5209.41       102.20 o                         
   4   6   5       1681.99       1629.49        52.76 o                         
   5   6   5         73.27         53.64        19.45 o                         
   6   6   5         56.67         63.72        16.00 o                         
   7   6   5       1361.01       1306.75       196.89 o                         
   8   6   5        938.37        932.60        76.26 o                         
   9   6   5       1785.82       1858.11        97.72 o                         
 -10   7   5        762.26        663.89       101.50 o                         
  -9   7   5         28.12         40.48        40.84 o                         
  -8   7   5        887.89        875.26       101.09 o                         
  -7   7   5         77.08         82.83        24.26 o                         
  -6   7   5         32.96         24.90        18.36 o                         
  -5   7   5       1193.76       1273.43        58.71 o                         
  -4   7   5        728.53        789.29        43.44 o                         
  -3   7   5         15.13          1.48         9.58 o                         
  -2   7   5       8625.10       8225.76       194.09 o                         
  -1   7   5       1652.43       1516.75        92.94 o                         
   0   7   5       1158.60       1126.21        90.86 o                         
   1   7   5        223.81        242.89        33.57 o                         
   2   7   5       4250.50       3958.47       153.72 o                         
   3   7   5        479.46        472.05        29.54 o                         
   4   7   5         25.35         31.06        13.71 o                         
   5   7   5        165.75        172.32        23.03 o                         
   6   7   5       1464.75       1529.54        58.68 o                         
   7   7   5        460.36        331.92        44.34 o                         
   8   7   5         32.10         12.91        24.18 o                         
   9   7   5        123.01        172.13        41.19 o                         
  -9   8   5       1983.12       2058.57       149.90 o                         
  -8   8   5        444.89        573.14        84.88 o                         
  -7   8   5        488.18        532.88        51.25 o                         
  -6   8   5         42.10         65.35        22.82 o                         
  -5   8   5       2199.71       2116.87        81.99 o                         
  -4   8   5        160.40        211.51        49.86 o                         
  -3   8   5       1079.99       1094.38        86.70 o                         
  -2   8   5        362.18        348.30        41.01 o                         
  -1   8   5       1148.79       1117.78        61.92 o                         
   0   8   5        216.63        200.03        32.99 o                         
   1   8   5         80.13         89.02        24.26 o                         
   2   8   5          1.50          0.00        11.67 o                         
   3   8   5       2484.35       2349.87        92.87 o                         
   4   8   5        183.29        168.06        31.78 o                         
   5   8   5       1788.65       1943.52        87.95 o                         
   6   8   5         54.45         50.46        18.33 o                         
   7   8   5        930.06        900.61        71.98 o                         
   8   8   5        206.06        177.90        44.37 o                         
   9   8   5       2578.18       2825.12       388.68 o                         
  -7   9   5        322.25        390.23        68.62 o                         
  -6   9   5        671.51        705.74        89.11 o                         
  -5   9   5        131.18         82.10        35.79 o                         
  -4   9   5        194.28        160.10        46.04 o                         
  -3   9   5       1055.00       1211.62        76.23 o                         
  -2   9   5       2031.12       1821.18       147.62 o                         
  -1   9   5        211.25        205.83        34.63 o                         
   0   9   5         96.19        110.73        26.64 o                         
   1   9   5       1651.51       1531.21        81.80 o                         
   2   9   5       2568.90       2561.97       145.30 o                         
   3   9   5       1389.59       1409.02        74.72 o                         
   4   9   5        346.39        309.26        44.21 o                         
   5   9   5        122.56        124.47        38.48 o                         
   6   9   5        103.21        121.29        34.88 o                         
   7   9   5        634.52        490.32        88.20 o                         
   8   9   5         38.20         36.25        42.12 o                         
  -7  10   5         36.49         24.73        37.47 o                         
  -6  10   5         41.36         31.01        37.79 o                         
  -5  10   5        676.75        701.46        95.44 o                         
  -4  10   5       1839.81       1911.40       128.27 o                         
  -3  10   5        616.85        556.13        59.17 o                         
  -2  10   5        870.68        869.72        93.57 o                         
  -1  10   5        646.47        572.64        57.97 o                         
   0  10   5       2046.60       2099.17        93.38 o                         
   1  10   5        365.60        366.98        89.91 o                         
   2  10   5        188.06        145.72        62.70 o                         
   3  10   5         18.99          4.26        17.80 o                         
   4  10   5       1507.79       1613.97        85.64 o                         
   5  10   5          7.88          0.00        19.12 o                         
   6  10   5        122.53         54.54        29.05 o                         
   7  10   5        243.78        180.45        62.61 o                         
  -7  11   5       1697.31       1748.34       138.52 o                         
  -6  11   5         34.98         32.92        35.84 o                         
  -5  11   5         48.18         94.17        46.81 o                         
  -4  11   5        135.26        111.15        33.87 o                         
  -3  11   5       1951.48       2112.57       101.02 o                         
  -2  11   5         78.94         93.94        29.42 o                         
  -1  11   5        181.30        193.21        54.62 o                         
   0  11   5        200.65        154.96        33.85 o                         
   1  11   5        721.83        720.75        67.50 o                         
   2  11   5        474.69        403.01        53.52 o                         
   3  11   5       2333.08       2356.24       107.38 o                         
   4  11   5        154.57        156.60        62.61 o                         
   5  11   5        440.03        539.13        64.12 o                         
   6  11   5         57.48         39.80        46.81 o                         
   7  11   5        917.20        951.76       128.09 o                         
  -6  12   5        726.93        770.17       110.38 o                         
  -5  12   5        111.80         28.19        82.26 o                         
  -4  12   5       2673.76       2698.19       240.42 o                         
  -3  12   5        164.84        143.41        37.99 o                         
  -2  12   5        351.88        368.53        53.36 o                         
  -1  12   5         58.04         39.84        27.67 o                         
   0  12   5        814.71        932.57        81.71 o                         
   1  12   5        312.01        362.35        51.58 o                         
   2  12   5        705.47        801.36        74.55 o                         
   3  12   5         13.65         28.64        25.57 o                         
   4  12   5       1896.11       1733.43        98.61 o                         
   5  12   5        666.04        682.59        75.17 o                         
   6  12   5         32.02         26.83        45.47 o                         
  -5  13   5        250.36        263.09        52.07 o                         
  -4  13   5        222.12        243.12        50.10 o                         
  -3  13   5        620.26        534.09       105.37 o                         
  -2  13   5       1850.29       2002.57       106.22 o                         
  -1  13   5         48.52         20.68        51.27 o                         
   0  13   5        329.76        345.77        53.16 o                         
   1  13   5       1296.75       1276.19        97.62 o                         
   2  13   5        819.44        764.23        79.24 o                         
   3  13   5        566.52        662.47        73.95 o                         
   4  13   5        168.89        142.30        43.28 o                         
  -3  14   5        154.43         96.76        40.32 o                         
  -2  14   5        335.16        289.37        52.67 o                         
  -1  14   5        796.47        705.34        78.30 o                         
   0  14   5         18.62         39.69        29.80 o                         
   1  14   5        390.83        468.59        88.41 o                         
   2  14   5        219.67        155.13        44.72 o                         
 -10   0   6        113.91        104.18        48.54 o                         
  -8   0   6       4469.59       4368.80       204.27 o                         
   0   0   6       1364.02       1342.40        65.43 o                         
   2   0   6       6164.14       5752.37       177.99 o                         
   4   0   6       1848.78       1766.78        92.89 o                         
   6   0   6       2640.01       2534.08       127.13 o                         
   8   0   6        907.58        901.99       102.13 o                         
 -11   1   6        952.12        857.82        95.62 o                         
 -10   1   6        202.97        100.85        40.07 o                         
  -9   1   6       2064.80       1997.65        98.44 o                         
  -8   1   6         59.07         72.14        25.58 o                         
  -7   1   6        511.36        484.85        69.26 o                         
  -6   1   6        466.63        447.83        49.86 o                         
  -1   1   6       6688.29       6925.91       136.45 o                         
   0   1   6        667.23        641.81        30.09 o                         
   1   1   6       2478.26       2412.82        79.71 o                         
   2   1   6       1020.38       1121.08        43.83 o                         
   3   1   6      12985.11      13457.46       242.70 o                         
   4   1   6        532.80        463.16        44.81 o                         
   5   1   6        315.89        331.10        69.55 o                         
   6   1   6         29.72         19.45        16.15 o                         
   7   1   6        580.83        655.32        58.46 o                         
   8   1   6        121.70        158.04        76.00 o                         
   9   1   6        660.43        746.49        70.11 o                         
  10   1   6         13.93         20.37        25.39 o                         
 -11   2   6       1211.56       1193.16       100.91 o                         
 -10   2   6         72.46         90.49        32.03 o                         
  -9   2   6         44.53         31.44        22.54 o                         
  -8   2   6       3411.85       3327.07       166.97 o                         
  -7   2   6        834.11        925.12        98.81 o                         
  -6   2   6          4.08          4.82        11.16 o                         
  -5   2   6        120.72        127.04        27.73 o                         
  -4   2   6       3095.84       3068.61       120.44 o                         
  -1   2   6       2575.88       2692.73       112.52 o                         
   0   2   6         57.79         41.44        19.17 o                         
   1   2   6       2476.99       2626.53        64.69 o                         
   2   2   6       2837.36       2870.85        75.74 o                         
   3   2   6        487.43        484.35        47.90 o                         
   4   2   6       4504.11       4498.38       116.42 o                         
   5   2   6       1148.70       1132.17        43.43 o                         
   6   2   6       1316.00       1356.41        54.76 o                         
   7   2   6        434.22        433.00        47.91 o                         
   8   2   6         13.89          0.00        17.01 o                         
   9   2   6        752.99        727.31        69.37 o                         
  10   2   6       1103.36       1248.29        95.45 o                         
 -10   3   6       1198.15       1271.05        99.60 o                         
  -9   3   6         68.63         62.84        39.80 o                         
  -8   3   6       1060.98       1064.23        90.70 o                         
  -7   3   6        272.91        285.09        53.91 o                         
  -6   3   6       4846.48       4856.46       165.90 o                         
  -5   3   6        836.49        789.94        46.47 o                         
  -4   3   6       3858.86       3763.54        98.58 o                         
  -3   3   6       2267.32       2325.22       104.41 o                         
  -2   3   6       6622.72       6710.32       205.82 o                         
  -1   3   6         25.51          7.37        20.26 o                         
   0   3   6       1547.51       1471.92        57.86 o                         
   1   3   6       1696.92       1608.90        61.28 o                         
   2   3   6       2674.84       2768.60        90.29 o                         
   3   3   6        951.66        969.53        39.79 o                         
   4   3   6       6753.23       6778.26       179.50 o                         
   5   3   6         77.83         63.60        14.44 o                         
   6   3   6         11.17          0.00        10.33 o                         
   7   3   6       2645.97       2594.58       124.35 o                         
   8   3   6       3476.93       3339.95       123.72 o                         
   9   3   6        253.84        248.00        45.83 o                         
  10   3   6        235.67        285.04        48.20 o                         
 -10   4   6         21.66         21.26        25.45 o                         
  -9   4   6         67.14         29.55        33.24 o                         
  -8   4   6        160.65         93.66        39.93 o                         
  -7   4   6       2543.31       2491.78       135.24 o                         
  -6   4   6         51.51         29.56        15.42 o                         
  -5   4   6          0.76          5.63        10.42 o                         
  -4   4   6        367.16        420.15        35.90 o                         
  -3   4   6       9990.94      10039.92       191.22 o                         
  -2   4   6         26.87          7.04         7.53 o                         
  -1   4   6        349.61        369.78        35.41 o                         
   0   4   6         48.31         73.81        24.02 o                         
   1   4   6       5942.66       5972.08       142.13 o                         
   2   4   6        318.35        354.05        29.85 o                         
   3   4   6       1298.66       1332.30        42.88 o                         
   4   4   6         76.87         83.15        15.57 o                         
   5   4   6       3275.11       3390.24        82.92 o                         
   6   4   6       1552.17       1521.18        55.21 o                         
   7   4   6        100.82        107.16        39.16 o                         
   8   4   6        124.92        148.75        32.42 o                         
   9   4   6       2415.32       2295.14       107.33 o                         
  10   4   6        247.49        326.76        76.38 o                         
 -10   5   6       1499.96       1475.92        99.52 o                         
  -9   5   6        238.63        195.30        55.96 o                         
  -8   5   6       2087.18       2300.90       137.24 o                         
  -7   5   6         11.36         10.06        26.87 o                         
  -6   5   6         18.32         25.62        14.75 o                         
  -5   5   6       2034.18       2057.25        72.93 o                         
  -4   5   6       2089.16       2233.29        72.13 o                         
  -3   5   6       1234.08       1318.70        49.03 o                         
  -2   5   6       5332.93       5361.14       187.37 o                         
  -1   5   6       1976.86       1902.90        72.95 o                         
   0   5   6        230.52        268.27        32.86 o                         
   1   5   6         28.81         44.81        26.07 o                         
   2   5   6       2374.62       2315.56       130.30 o                         
   3   5   6       3735.03       3632.64        79.74 o                         
   4   5   6       3643.10       3629.87       144.45 o                         
   5   5   6         69.18         47.44        14.32 o                         
   6   5   6        527.72        519.97        39.06 o                         
   7   5   6       1663.82       1734.40        82.70 o                         
   8   5   6       1241.64       1135.86        95.99 o                         
   9   5   6         44.66         48.75        52.23 o                         
 -10   6   6        100.46         78.32        53.28 o                         
  -9   6   6         16.43          4.33        28.73 o                         
  -8   6   6       1573.00       1488.93       109.97 o                         
  -7   6   6        131.58        123.07        26.60 o                         
  -6   6   6        194.16        193.84        29.58 o                         
  -5   6   6       2039.76       2136.77        76.16 o                         
  -4   6   6       2975.38       3115.37        89.54 o                         
  -3   6   6       2828.33       2882.07        85.92 o                         
  -2   6   6       5887.58       5865.07       151.12 o                         
  -1   6   6        209.06        182.67        35.77 o                         
   0   6   6        633.31        600.66        50.42 o                         
   1   6   6       1048.96       1056.68        56.57 o                         
   2   6   6       2019.38       2053.78        80.63 o                         
   3   6   6       1801.80       1818.16        53.18 o                         
   4   6   6        742.91        759.87        49.12 o                         
   5   6   6        260.57        263.88        37.96 o                         
   6   6   6       1284.84       1284.03        53.45 o                         
   7   6   6        641.83        664.73        61.64 o                         
   8   6   6        366.07        392.41        51.14 o                         
   9   6   6        511.23        535.81        62.61 o                         
  -9   7   6       2627.37       2757.80       167.98 o                         
  -8   7   6         38.97          0.00        27.87 o                         
  -7   7   6        484.99        504.11        50.83 o                         
  -6   7   6        305.09        318.82        38.81 o                         
  -5   7   6       1700.95       1605.76        68.18 o                         
  -4   7   6        178.56        291.74        52.50 o                         
  -3   7   6         50.23         17.85        21.31 o                         
  -2   7   6        491.24        475.10        47.35 o                         
  -1   7   6       2423.86       2100.06        84.27 o                         
   0   7   6        525.65        662.40        56.73 o                         
   1   7   6         90.89        114.39        37.41 o                         
   2   7   6        918.83        943.11        94.35 o                         
   3   7   6       5406.39       5302.41       148.83 o                         
   4   7   6        504.79        492.81        50.12 o                         
   5   7   6        426.64        516.40        53.13 o                         
   6   7   6        269.00        253.17        39.28 o                         
   7   7   6       3076.91       3095.14       211.21 o                         
   8   7   6         14.34          6.03        20.89 o                         
   9   7   6       1161.91        915.70       116.39 o                         
  -9   8   6         40.39         16.80        44.03 o                         
  -7   8   6        421.86        590.13        80.64 o                         
  -6   8   6        858.68        969.43       102.73 o                         
  -5   8   6        450.47        310.59        59.70 o                         
  -4   8   6       2469.97       2408.68       133.01 o                         
  -3   8   6        713.43        687.71        84.88 o                         
  -2   8   6       2254.12       2163.00        94.89 o                         
  -1   8   6        331.35        396.63        46.26 o                         
   0   8   6       2589.30       2663.93       100.24 o                         
   1   8   6        994.62       1028.83        61.32 o                         
   2   8   6       6312.08       5992.50       343.01 o                         
   3   8   6         51.34        110.36        31.99 o                         
   4   8   6        248.06        239.50        43.58 o                         
   5   8   6         50.80         26.39        20.55 o                         
   6   8   6        420.15        429.05        51.81 o                         
   7   8   6         22.06          4.64        29.73 o                         
   8   8   6        244.72        195.12        68.12 o                         
  -7   9   6        717.75        802.45        97.13 o                         
  -6   9   6        101.42        127.04        42.67 o                         
  -5   9   6       1395.40       1118.92        99.13 o                         
  -4   9   6        211.11        277.30        60.38 o                         
  -3   9   6         81.96         61.63        24.34 o                         
  -2   9   6        785.09        806.55        67.73 o                         
  -1   9   6        111.72         80.75        26.70 o                         
   0   9   6        138.73        153.74        66.09 o                         
   1   9   6         29.05         14.71        18.34 o                         
   2   9   6        753.43        685.28        94.17 o                         
   3   9   6       1136.26       1151.26        69.77 o                         
   4   9   6       1961.90       1897.19        92.08 o                         
   5   9   6         78.53         87.32        29.23 o                         
   6   9   6         23.55         49.03        27.21 o                         
   7   9   6        308.51        244.52        67.03 o                         
   8   9   6        403.91        450.84        92.07 o                         
  -7  10   6        921.12       1266.91       128.73 o                         
  -6  10   6        409.60        410.58        75.00 o                         
  -5  10   6        621.88        563.26        85.38 o                         
  -4  10   6         59.57        103.50        44.35 o                         
  -3  10   6       3858.99       4012.55       139.98 o                         
  -2  10   6       1368.04       1395.62        79.69 o                         
  -1  10   6        422.14        472.50        54.17 o                         
   0  10   6         26.86         17.35        19.83 o                         
   1  10   6         69.72         85.31        27.56 o                         
   2  10   6         37.89         32.36        23.23 o                         
   3  10   6        741.28        781.33        70.09 o                         
   4  10   6       1301.83       1178.32        80.20 o                         
   5  10   6        673.02        607.33        76.07 o                         
   6  10   6        420.89        470.26        59.86 o                         
   7  10   6        350.00        260.05        76.27 o                         
  -7  11   6         45.20         14.84        45.76 o                         
  -6  11   6        722.58        967.29       119.21 o                         
  -5  11   6         22.57          0.00        27.46 o                         
  -4  11   6        666.81        672.10        73.93 o                         
  -3  11   6        117.79        112.52        33.85 o                         
  -2  11   6        788.27        810.16        73.67 o                         
  -1  11   6        165.26        132.74        58.60 o                         
   0  11   6       1393.59       1336.81        88.20 o                         
   1  11   6        184.69        153.80        37.88 o                         
   2  11   6       1114.32       1049.13        84.62 o                         
   3  11   6         15.09         27.76        23.58 o                         
   4  11   6       1440.46       1402.39        94.87 o                         
   5  11   6         73.12         55.80        63.16 o                         
   6  11   6         68.94         10.78        26.46 o                         
  -6  12   6        121.22        185.69        61.93 o                         
  -5  12   6         30.03         32.84        65.50 o                         
  -4  12   6        278.55        247.17        46.78 o                         
  -3  12   6       1667.70       1620.84        95.44 o                         
  -2  12   6        268.55        275.64        47.67 o                         
  -1  12   6        165.34        275.33        43.32 o                         
   0  12   6        248.45        330.14        54.23 o                         
   1  12   6       1909.33       1857.99        98.86 o                         
   2  12   6        295.78        291.66        61.02 o                         
   3  12   6        202.82        158.59        62.66 o                         
   4  12   6        129.56        199.89        43.39 o                         
   5  12   6        695.50        682.26       121.74 o                         
  -4  13   6        197.72        236.73        48.05 o                         
  -3  13   6        129.21         85.89        34.55 o                         
  -2  13   6        854.17        855.06        82.47 o                         
  -1  13   6        742.30        729.32        85.97 o                         
   0  13   6        587.31        516.30        73.06 o                         
   1  13   6         84.49         73.61        67.64 o                         
   2  13   6        114.40        118.06        35.36 o                         
   3  13   6        879.74        778.97        81.72 o                         
   4  13   6        953.73        925.36        88.11 o                         
  -2  14   6       1401.52       1399.33       110.40 o                         
  -1  14   6         77.17         74.10        32.65 o                         
   0  14   6        253.87        218.01        48.79 o                         
   1  14   6        480.17        348.26        57.50 o                         
  -9   0   7       3107.67       2830.06       169.12 o                         
  -1   0   7       8282.65       8352.80       222.07 o                         
   1   0   7       1412.68       1397.23        70.21 o                         
   3   0   7       3191.63       2940.43       120.80 o                         
   5   0   7        202.58        218.84        44.26 o                         
   7   0   7        904.84       1006.22        88.29 o                         
   9   0   7        209.20        360.63        72.04 o                         
 -10   1   7         46.46         63.97        28.46 o                         
  -9   1   7        829.81        789.52        74.49 o                         
  -8   1   7       3614.71       3580.38       181.68 o                         
  -7   1   7        165.62        150.17        43.35 o                         
  -6   1   7        183.24        204.86        37.34 o                         
  -1   1   7       4996.56       5479.81       134.44 o                         
   0   1   7       2174.79       2220.04        62.63 o                         
   1   1   7        630.19        666.04        32.48 o                         
   2   1   7        337.17        338.30        29.42 o                         
   3   1   7       1173.61       1335.61        53.31 o                         
   4   1   7       2552.76       2418.87        79.93 o                         
   5   1   7        251.44        271.06        44.69 o                         
   6   1   7       2730.96       2752.11        98.98 o                         
   7   1   7        262.49        315.12        41.40 o                         
   8   1   7       1410.56       1493.11        81.00 o                         
   9   1   7        421.64        480.75        56.86 o                         
  10   1   7       1648.67       1694.33        97.48 o                         
 -10   2   7        401.80        360.34        54.59 o                         
  -9   2   7       1048.05        933.62        79.52 o                         
  -8   2   7        120.61        127.27        44.62 o                         
  -7   2   7        678.15        717.44        85.79 o                         
  -6   2   7       2719.89       2737.54        87.99 o                         
  -5   2   7       2226.15       2197.31       104.18 o                         
  -4   2   7        376.88        330.94        46.85 o                         
  -1   2   7       1012.04       1007.10        55.07 o                         
   0   2   7       2233.39       2189.34       100.40 o                         
   1   2   7        217.33        230.34        29.89 o                         
   2   2   7       1598.36       1519.12        52.81 o                         
   3   2   7       5171.78       5235.13       123.67 o                         
   4   2   7       1349.00       1316.43        57.81 o                         
   5   2   7        207.44        193.94        23.12 o                         
   6   2   7         43.73         55.41        16.03 o                         
   7   2   7       1555.47       1585.32        78.53 o                         
   8   2   7        365.05        346.33        47.27 o                         
   9   2   7        175.59        139.85        34.92 o                         
  10   2   7        701.88        844.23        79.85 o                         
 -10   3   7         13.10         23.43        27.60 o                         
  -9   3   7        542.13        586.53        89.66 o                         
  -8   3   7        205.43        262.10        58.47 o                         
  -7   3   7       1988.34       2064.81       121.03 o                         
  -6   3   7        718.35        683.95        72.31 o                         
  -5   3   7        554.38        599.14        46.04 o                         
  -4   3   7       1411.61       1327.74        81.32 o                         
  -3   3   7       7249.28       7093.45       225.58 o                         
  -2   3   7        601.82        646.04        55.01 o                         
  -1   3   7        198.45        229.31        28.51 o                         
   0   3   7        367.89        427.15        38.73 o                         
   1   3   7       5553.01       5423.38       133.80 o                         
   2   3   7        509.82        460.85        25.93 o                         
   3   3   7        848.15        806.08        34.39 o                         
   4   3   7        574.35        607.97        34.32 o                         
   5   3   7       3265.73       3265.40        89.33 o                         
   6   3   7        101.51        111.86        19.93 o                         
   7   3   7        244.16        215.96        35.64 o                         
   8   3   7        253.37        253.50        41.83 o                         
   9   3   7       1770.26       1720.34        92.57 o                         
 -10   4   7       2197.65       2248.28       115.41 o                         
  -9   4   7         15.28         30.92        32.51 o                         
  -8   4   7        460.00        332.45        66.12 o                         
  -7   4   7         42.00         46.58        28.28 o                         
  -6   4   7         21.68         35.69        16.31 o                         
  -5   4   7       1474.01       1547.54        62.66 o                         
  -4   4   7         38.41         24.86        17.85 o                         
  -3   4   7        193.81        206.76        24.38 o                         
  -2   4   7       8371.33       8141.84       252.99 o                         
  -1   4   7        351.12        277.37        48.93 o                         
   0   4   7       1454.09       1351.73        60.72 o                         
   1   4   7        229.05        238.88        44.21 o                         
   2   4   7       7525.59       7565.91       160.16 o                         
   3   4   7        801.09        771.43        33.27 o                         
   4   4   7       1913.66       1868.52        76.29 o                         
   5   4   7         52.89         30.48        16.55 o                         
   6   4   7       1256.66       1232.59        50.46 o                         
   7   4   7        530.64        432.88        48.79 o                         
   8   4   7       3240.14       3249.77       123.32 o                         
   9   4   7        157.38        220.05        43.33 o                         
 -10   5   7         26.17         20.35        38.07 o                         
  -9   5   7        489.00        383.04        76.04 o                         
  -8   5   7       1259.95       1160.49        99.36 o                         
  -7   5   7        317.64        299.07        44.71 o                         
  -6   5   7         43.15         21.88        16.68 o                         
  -5   5   7       1420.47       1382.28        61.14 o                         
  -4   5   7       1343.71       1344.73        56.02 o                         
  -3   5   7       5979.64       5814.11       317.24 o                         
  -2   5   7       1918.92       1900.52       189.49 o                         
  -1   5   7        392.81        366.06        41.46 o                         
   0   5   7         34.37         28.92        14.94 o                         
   1   5   7       4805.14       4643.37       129.34 o                         
   2   5   7        588.64        634.79        51.26 o                         
   3   5   7        159.95        139.83        18.14 o                         
   4   5   7       2022.99       2047.48        60.52 o                         
   5   5   7       1086.54       1111.21        46.86 o                         
   6   5   7        910.02        962.67        48.24 o                         
   7   5   7        232.09        284.82        87.18 o                         
   8   5   7        511.99        471.26        53.62 o                         
   9   5   7       2236.41       2397.11       111.35 o                         
  -9   6   7       1050.38       1089.41       114.84 o                         
  -8   6   7         57.57         46.99        32.10 o                         
  -7   6   7        289.72        332.15        40.59 o                         
  -6   6   7        550.57        685.90        74.84 o                         
  -5   6   7        554.67        669.79        46.39 o                         
  -4   6   7        231.91        246.93        51.09 o                         
  -3   6   7        509.80        561.94        69.17 o                         
  -2   6   7       1175.19       1173.17        61.62 o                         
  -1   6   7       2403.70       2367.84        89.11 o                         
   0   6   7        585.44        566.51        50.51 o                         
   1   6   7        865.10        836.41        56.83 o                         
   2   6   7       3155.72       2799.75       166.36 o                         
   3   6   7       6993.26       6773.82       233.41 o                         
   4   6   7       1317.25       1287.12        67.82 o                         
   5   6   7          8.20         12.26        15.86 o                         
   6   6   7        211.06        213.83        35.05 o                         
   7   6   7       2970.00       3136.26       208.30 o                         
   8   6   7         83.47        112.57        33.42 o                         
   9   6   7         87.86         99.15        45.94 o                         
  -9   7   7        125.65        204.91        59.92 o                         
  -8   7   7       5121.37       5161.47       221.75 o                         
  -7   7   7         49.36        104.55        38.57 o                         
  -6   7   7        194.85        219.98        48.86 o                         
  -5   7   7        595.77        483.89        69.94 o                         
  -4   7   7       5131.79       4857.66       199.76 o                         
  -3   7   7        547.50        499.47        69.21 o                         
  -2   7   7        872.71        944.79        88.88 o                         
  -1   7   7        517.52        467.48        48.00 o                         
   0   7   7        460.46        451.81        47.58 o                         
   1   7   7         33.00          1.07        14.36 o                         
   2   7   7       3151.55       2992.13       108.39 o                         
   3   7   7        126.80         87.43        38.36 o                         
   4   7   7       1656.75       1546.91        80.23 o                         
   5   7   7        230.40        230.12        71.35 o                         
   6   7   7        177.59        253.74        69.49 o                         
   7   7   7        362.50        399.93        82.92 o                         
   8   7   7        258.75        211.83        64.25 o                         
  -7   8   7       1258.40       1602.54       114.97 o                         
  -6   8   7          7.17          7.60        25.77 o                         
  -5   8   7       1929.45       1989.26       123.99 o                         
  -4   8   7        195.87        215.42        50.82 o                         
  -3   8   7       1030.66       1042.46        86.58 o
[truncated: 89,506 more chars]
